# Supplementary material for: The expansion of heterochromatin blocks in rye reflects the co-amplification of tandem repeats and adjacent transposable elements
Source: BMC Genomics. 2016 May 4;17:337. doi: 10.1186/s12864-016-2667-5 (PMC4857426; doi:10.1186/s12864-016-2667-5)
Supplement: Additional file 2: — Set of pSc200 family monomers used for reconstruction of phylogenetic network. File can be opened in BioEdit Sequence Alignment Editor. The name of each sequence consists of two parts: the right part from the dot points the chromosome-specific library, the left part from the dot points the read number in library. (TXT 115 kb) [file 12864_2016_2667_MOESM2_ESM.txt]

>ERX140512.674872
-----------------------------------------------------------------------TCTCAGC-AC-TTGC-TTT-GAGAGTC-TC-GA--TCAA-TTC-GGAC---TCTAGG--TTG-TATTTT-GTA-TTT-C--TTTGATCA---CCG---TTTCTTCGCG---AGAGTTGGCCTAACA-CCCTATTGTA-TCCATACATGGGTGGGG--CGCCAAGGACC-TGAACACC-AAAGTGATATGCCGGCTCAT-C-AAAA-TTTGA-GCTGTAATTGCGAT-AACTTCT---ATTTTC--C-AATCCTGCAGGCCT-ATTTT-G-AGGG--CCAAGAC---GT-ACC-CTTTT--GGT-CTCA------CTAATTTTCCG---CGCACGTGATCCTGT-GTGTGCACGTATAGT-AAAATCCTCC--AGAT-ACG-TAAAACTAGAAG-TCCTA--TC-ACCT-CAATT--CCCAA-TAG--CTTCCAACGCCTAT-GAAACGATG---------------------------------------------------------------------------------------------------------------------------
>ERX140512.1671976
---------------------------------------------------------------------------GTC-TC-AGGC-TTT-GAGAGTC-TC-GA--TCAA-TTC-GGAC---TCTAGG--TTG-ATTTTT-GTATTTT-C--TTTGATCA---CCG---TTTCTTCGCG---AGAGTTGGCCTAACA-CCCTATTGTA-TCCATACATGGGTGGGG--CGCCAAGGACC-TGAACACC-AAAGTGATATGCCGGCTCAT-C-AAAA-TTTGA-GGTGTAATTGCGAT-AACTTTC-ATTTTTTC--C-AATCCTGCAGGCCA-TTTTT-G-AGGG--CCAAGAC---GA-CCC-TTTTT--GGG-CTCA------A-AATTTTCCG---CGCACGTGATCCTCT-GTGTGCACGTAT-GT-AAAATCCTCC--AGAT-TGT-AAAAACTAGAAG-TCCTA--TA-ACCT-AAATT-CCCCAA-TAG-CTTTCCAACGCCTAT-GAAAA--TCAC-------------------------------------------------------------------------------------------------------------------------
>ERX140514.2779273
----------------------------------------------------CAGTGATGAAATCGGAGCTTGTTCTC-AC-TTGC-TTT-GAGAGTG-TC-GG--TCAA-TTT-GGAC---TCTTGG--TTG-ATTTTT---TATTT-C--TTTGATCA---CCG---TTTCTTTGCG---AGAGTTGGCCTAAGA-CCCTATTGTA-TCCATACATGGGTGGGG--CGCCCAGGACC-TGAACACC-AAAGGGATGTGCCGGCTCAT-C-GAAA-TTTGA-GCTGTAATTGCGAT-AACTTTC-ATTTTTTC--C-AATCCTGCAGGCCA-TTTTT-G-AGGG--CCCAGAC---GG-CCC-TTTTT--GGG-ATCG------A-TATTTTCCG---CGCATGTGATCATGT-GTGTGCACATAT-GT-AAAATCATCT--AGAT-CGC-AAAAACTAGAAG-TCCTA--TC-AGCT-CAATT-CCCCAA-TAG-CTTTCCAACGCCTAT-------------------------------------------------------------------------------------------------------------------------------------
>ERX140512.782082
---------------------------------------------------------------------------------------------GAGTC-TC-GA--TCAA-TTC-GGAC---TCTAGG--TTG-ACTTTT-GTATTTT-C--TTTGATCA---CCG---TTTCTTCGCG---AGAGTTGGCCTAACA-CCCTATTGTA-TCCATACATGGGTGGGG--CGCCAAGGACC-TGAACACCAAAAGTGATATGCCGGCTCAT-C-AAAA-TTTGA-GCTGTAATTGCGAT-AACTTTC-ATTTTTTC--C-AATTCTGCAGGCCA-TTTTT-G-AGGG--CCAAGAC---GA-CCC-TTTTT--GGG-CTCA------G-AATTTTCCA---CGCACGTGATCCTGT-GTGTGCACGTAT-GT-AAAATCCTCC--AGATACGT-AAAAACTAGAAG-TCCTA--TC-ACCT-CAATT-CCCCAA-TAG-CTTTCCAACGCCTAT-AGAAAAACGACAAAAATCG-----------------------------------------------------------------------------------------------------------------
>ERX140514.2700559
---------------------------------------------------------------------------------------------GAGTC-TC-GA--TCAA-TTC-GGAC---TCTAGG--TTG-ATTTTT-GTA-TTT-C--TTTGATCA---CCG---TTTCTTCGCG---AGAGTTGGCCTAACA-CCCTATTGTA-TCCATACATGG--TGGG--CGCCAAGGACT-TGAACACC-AAAGTGATATGCCGGCTCAT-C-AAAA-TTTGA-GCTGTAATTGCGAT-AACTTTC-A-TTTTTC--C-AATCCTGCAGGCCA--TTTT-G-AGGG--CCAAGAC---GA-CCC--TTTT--GGG-CTCA------G-AATTTTCCA---CGCACGTGATCCTAT-GTGTGCACGTAT-GT--AAATCCTCC--AGAT-CAT---AAACTAGAAG-TCCTA--TC-ACCT-CAATT--CCCAA-TAG--CTTCCAACGCCTAT-GAAA---CGAC-GAAAT-CGGTGCTTGTTCT-----------------------------------------------------------------------------------------------------
>ERX140516.909484
----------------------------------------------------AAACGACTAAATCAGAGCTTGTTCTC-AC-TTGC-TGT-GAGAGTC-CC-CA--TCAA-TTC-GGAC---TCTACG--TTGTATTTTT-GTATTTT-C--TTTGATCA---CCG---TTTCTTCAGG---AGAGTTGGCCTAACA-ACCTATTGTA-TCCATACATGGGTGGGG--TGGCTAGGACC-TGAACACC-AAAGAGATGTGCCGGCTCAT-C-GAAA-TTTGA-GCTGTAATTGCGAT-AACTTTC-GTTTTTTC--C-AATCTTGCATGCCA-TTTTT---AGGG--CCCAGAC---GG-CCC-ATTTT--GGG-CTCG------A-TATTTTCCG---CGCACGAGATCATCT-GTGTGCACATAT-GT-AAAATCCTCC--AGAT-CAC-ATAAAATAGAAG-TCCTA--TC-AGCA-CAATT-CTCCAA-TAG-CTTTCCAACGCCTAT-------------------------------------------------------------------------------------------------------------------------------------
>ERX140512.13138
---------------------------------------------------------TCAGAATCGGAGCTTGTTCTC-AC-TTGC-TTT-GAGAGTC-TC-GA--TCAA-TTC-GGAC---TCTAGG--TTG-ATTTT--GTA-TTT-C--TTTGATCA---CCG---TTTCTTCGCG---AGAGTTGGCCTAACA-CCCTATTGTA-TCCATACAT-GGTGGGG--CGCCCAGGACC-TGAACACC-AAAGTGATATGCCGGCTCAT-C-AAAA-TTTGA-GCTGTAATTGCGAT-AACTTTC---ATTTTC--C-AATCCTGCAGGCCA--TTTT-G-AGGG--CCAAGAC---GA-CCC--TTTT--GGT-CTCA---------AATTTCCG---CGCACGTGATCCTGT-GTGTGCACGTAT-GT--AAATCCTCT--AGAT-CGT---AAACTAGAAG-TCCTA--TC-ACCT-CAATT--CCCAA-TAG--CTTCCAACGCCTAT-GAA---------------------------------------------------------------------------------------------------------------------------------
>ERX140514.341966
-------------------------------------------------------------------------TTGGC-AG-TCTCAGTT-GAGAGTC-TC-GA--TCAA-TTC-GGAC---TCTAGG--TTG-ATTTTT-GTA-TTT-C--TTTGATCA---CCG---TTTCTTCGCG---AGAGTTGGCCTAACA-CCCTATTGTA-TCCATACAT-GGTGGGG--CGCCAAGGACC-TGAACACC-AAAGTGATATGCCGGCTCAT-C-AAAA-TTTGA-GCTGTAATTGCGAT-AACTTTC-ATTTTTTC--C-AATCCTGCAGGCCA-TTTTT-G-AGGG--CCAAGAC---GA-CCC-TTTTT--GGG-CTCA------G-AATTTTCCG---CGCACGTGATCTTGT-GTGTGCACGTAT-GT-AAAATCCTCC--AGAT-CGT-AAAAACTAGAAG-TCCTA--TC-ACCT-CAATT-CCCCAA-TAG-CTTTCCAACACCTAT-GA----------------------------------------------------------------------------------------------------------------------------------
>ERX140512.92682
--------------------------------------------------------------------GCTTGTTCTC-AC-TTGC-TTT-GAGAGTC-TC-GA--TCAA-TTC-GGAC---TCTAGG--TTG-ATTTTT-GTATTTT-C--TTTGATCA---CCG---TTTCTTCGCG---AGAGTTGGCCTAACA-CCCTATTGTA-TCCATACATGGGTGGGG--CGCCCAGGACC-TGAACACC-AAAGTGATATGCCGGCTCAT-C-AAAA-TTTGA-GCTGTAATTGCGAT-AACTTTC-ATTTTATC--C-AATCCTGCAGGCCA-TTTTT-G-AGGG--CTAAGAC---GA-CCC-TTTTT--GGG-CTCA------G-AATTTTCCA---CGCACGTGATCCTGT-TTGTGCACGTAT-GT-AAAATCCTCC--AGAT-ACCTAAAAACTAGAAG-TCCTA--TC-ACCT-CAATT-CCCCAA-TAG-CTTTCAAACGCCTATAGAAAA--CGAC-GAAAT-CG----------------------------------------------------------------------------------------------------------------
>CONTIG2.11
--------------------------------------------------------------------GCTTGTTCTC-AC-TTGN-TTN-GAAAGTC-TC-GG--TCAA-TTC-AGAA---TCTAGG--TTG-ATTTTT-GTATTTT-C--TTTGCTCA---CCA---TTTCCTTGCG---AGAGTTGGCCTAACA-CCCTATTGTT-TCCATACATGGGTGGGG--CGCCCAGGGCC-TGAACACC-AAAGGGATGTGCCGGCTCAT-C-GAAA-TTTGG-GCTGTAATTGTGAT-AACTTTC-G-TTTTTC--C-AATCCCGTAGGCCA-TTATT-G-AGGG--CCCAGAC---GA-CCC-TTTTT--GGG-CTCA------A-TATTTTCGG---CACACGTGATCCTAC-GTGTGCACGTAT-GT-AAAATCCTCC--AAAT-CAC-AAAAACTAGAAG-TCCTA--TC-AGCT-TAATT-CCCCAA-TAG-CTTTCCAACGCCTAT-GAAAA--CGAT-GAAAT-CG----------------------------------------------------------------------------------------------------------------
>CONTIG2.10
------------------------------------------------------------------------GTTCTTCAC-TTGNCTTTGAGGAGNC-TC-NA--TCAA-TTCAGGAC---TCTATG--TTG-ATTTTTTGTATTTTTCTTTTTATCAC---CCG---TTTCTTTGCG---AGAGTTGACCTAAGACCCCTATTGTA-TCCATACATGGGTGGGG--CGCCCGGGTCC-TGAACACC-AAAGGGATGTGCCGGCTCAT-C-AAAA-TTTGA-GCTGTAATTGCAAN-AACTTTC-ATTTTTTC--C-AATCCTGCAGGCCT-TTTTT-G-AGGG--CCAAGAT---GG-CCC-TTTTT--GGG-CTCG------A-TATTTTCCG---CGCATGTGATCCTNT-GTGTGCACGTAT-GT-AAAATCCTCC--AGAT-CGC-AAAAACTAGAAG-TCCTA--TC-AGCT-CAATT-CCCCAA-TAG-CTTTCCAACGCCTAT-GAACA--CGAC-GAAAT-CG----------------------------------------------------------------------------------------------------------------
>CONTIG2.12
--------------------------------------------------------------------GCTTGTTCTC-AC-TTGC-TTT-GAGAGTC-TC-GA--TCAA-TTC-AGAC---TCTATG--TTG-ATTTTT-GTATTTT-C--TTTTATCA---CCA---TTTCTTTGCG---AGAGTTGACCTAAGA-CCCTATTGTA-TCCATACATGGGTGGGG--CGCCCGGGTCC-TGAACACC-AAAGGGATGTGCTGGCTCAT-C-GAAA-TTTGA-GCTGTAATTGCAAT-AACTTTT-GTTTTTTC--C-AATCCTGCATGACC-TTTTT-G-ATGG--CCCAGAT---GG-CCC-TYTTT--GGG-CTCG------A-TATTTTCCG---CGCATGTGATCCTAT-GTGTGCACGTAT-GT-AAAATCCTCC--AGAT-CGC-AAAAACTAGAAG-TCCTA--TC-AGCT-CAATT-CCCCAA-TAG-CTTTCCAACGCCTAT-GAACC--CTAC-GAAAT-CG----------------------------------------------------------------------------------------------------------------
>ERX140515.1112627
--------------------------------------------------------------------GCTTGTTCTC-AC-TTGC-TTT-GAGAGTC-TC-GA--TCAA-TTC-GGAC---TCTAGG--TTG-A-TTTT-GTATTTT-C--TTTGATCA---CCG---TTTCTTCGCG---AGAGTTGGCCTAGCA-CCCTATTGTA-TCCATACATGGGTGGGG--CGCCAAGGACC-TGAACACC-AAAGTGATATGCCGGCTCAT-G-AAAA-TTTGA-GCTGTAATTGCGAT-AACTTTC-A-TTTTTC--C-AATCCTGCAGGCCA-TTTTT---AGGG--CCAAGAC---GA-CCC-TTTTT--GGG-CTCA------A-AATTTTCCG---CGCACGTGATCTTGT-GTGTGCACGTAT-GT-AAAATCCTCC--AGAT-CGT-AAAAACTAGAAG-TCCTA--TC-ACCT-CAATT-CCCCAA-TAC-CTTTCCAACGCCTAT-AAAAA--TGAC-GAAAT-CG----------------------------------------------------------------------------------------------------------------
>ERX140516.809271
----------------------------------------CAACGCCTATGAAAATGACGAAATCGGAGCTTGTTTTC-AC-TTGG-TTT-GAGAGTC-TC-GA--TCAA-TTC-GGAC---TCTAGG--TTG-ATTTTT-GTATTTT-C--TTTGATCA---CCG---TTTCTTCGCT---AGAGTTGGCCTAACA-CCCTATTGTA-TCCATACATGGGTGGGG--CGCCCAGGACC-TGAACACC-AAAGTGATATGCCGGCTCAT-C-AAAA-TTTGA-GCTGTAATTGCGAT-AACTTTC-ATTTTTTC--C-AATCCTGCTGGCCA-TTTTT-T-AGGG--CCTAGAC---GA-CCC-TTTTT--GGG-CTCA------G-AATTTTCCA---CGCACGTGATCCTAT-GTGTGCACGTAT-GT-AAAATCCTCC--AGAT-CAT-AAAAACTAGAAG-TCCTA--TC-ACCT-CAATT-CCCCAA-TAG-CTT-------------------------------------------------------------------------------------------------------------------------------------------------
>ERX140512.331229
--------------------------------------------------------------------GCTTGTTCTC-AC-TTGC-TTT-GAGAGTC-TC-GA--TCAA-TTC-GGAC---TCTAGG--TTG-ATTTTT-GTATTTT-C--TTTGATCA---CCA---TTTCTTCGCG---AGAGTTGGCCTAACA-CCCTATTGTA-TCCATACATGGGTGGGG--CGCCAAGGACC-TGAACACC-AAAGTGATATGCCGGCTCAT-C-ATAA-TTTGA-GCTGTAATTGCAAT-AACTTTC-A-TTTTTC--C-AATCCTGCAAGCCA-TTTTT-G-AGGG--CCAAGAC---GA-CCC-TTTTT--GGT-CTCA------A-AATTTTCCG---CGCACGTGATCCTGT-GTGTGCACGTAT-GT-AAAATCCTCC--AGAT-CGT-AAAAACTAGAAG-TCCTA--TC-ACCT-CAATT-CCCCAA-TAG-CTTTCCAACGCCTAT-GAAAA--TGAC-GAAAT-CGT---------------------------------------------------------------------------------------------------------------
>ERX140514.740123
--------------------------------------------------------------------GCTTGATCTC-AC-TTGC-TTT-GAGAGTC-TC-TG--TCAA-TTCGGGAA---TCTAGG--TTG-ATTTTT-GTATTTT-C--TTTGCTCA---CCG---TTTCCTTGCG---AGAGTTCGCCTAACA-CCCTATTGTA-TCCATACATGGGTGGGG--CGCCCGGGTCC-TGAACACC-AAAGGGATGTGCCGGCTCAT-C-GAAA-TTTGA-GCTGTAATTGCAAT-AACTTTC-G-TTTTTC--C-AATCCTGCAGGCCC-TTTTT-G-AGGG--CCCAGAT---GG-CCC-TTTTT--GGG-CTCG------A-TATTTTCCG---CGCATGTGATCCTGT-GTGTGCACGTAT-GT-AAAATCCTCC--AGAT-CGC-AAAAACTAGAAG-TCCTA--TC-AGCT-CAATT-CCCCAA-TAG-CTTTCCAACGCCTAT-GAACA--CGAT-GAAAT-CG----------------------------------------------------------------------------------------------------------------
>ERX140515.582935
---------------------------------------------------------------------CTTGTTCTC-AC-TTGC-TTT-GAGAGTC-TC-GA--TCAA-TTC-GGAC---ACTAGG--TTG-ATTTTT-GTATTTT-C--TTTGATCA---TCG---TTTCTTCGCG---AGAGTTGGCCTAACA-CCCTATTGTA-TCCATAAATGGGTGGGG--CGCCAAGGACC-TGAACACC-AAAGTGATATGCCGGCTCAT-C-AAAA-TTTGA-GCTGTAATTGCGAT-AACTTTC-ATTTTTCC--T-AATCCTGCAGGCCA-TTTTT-GTAGGG--CCAAGAC---GA-CCC-TTTTT--GGGTCTCA------C-AATTTTCCG--TCGCACGTGATCCTGT-GTGTGCACGTAT-GT-AAAATCCTCC--AGAT-CGT-AAAAACTAGAAG-TCCTA--TC-ACCT-CAATT-CCCCAA-TAG-CTTTCCAACGCCTAT-GAAAA--CGAC-GAAAT-CG----------------------------------------------------------------------------------------------------------------
>CONTIG3.1
--------------------------------------------------------------------GCTTGTTCTC-AC-TTGC-TTT-GAGAGTC-TC-CA--TCAA-TTC-AGAC---TCTATG--TTG-ATTTTT-GTATTTT-C--TTTTATCA---CCG---TTTCTTTGCG---AGAGTTGACCTAAGA-CCCTATTGTA-TCCATACATGGGTGGGG--CGCCCGGGTCC-TGAACACC-AAAGGGATGTGCCGGCTCAT-C-GAAA-TTTGA-GCTGTAATTGCAAT-AACTTTC-GTTTTTTC--C-AATCCTGCAGGCCC-TTTTT-G-AGGG--CCCAGAT---GG-CCC-TTTTT--GGG-CTCG------A-TATTTTCCG---CGCATGTGATCCTGT-GTGTGCACGTAT-GT-AAAATCCTCC--AGAT-CRC-AAAAACTAGAAG-TCCTA--TC-AGCT-CAATT-CCCCAA-TAG-CTTTCCAACGCCTAT-GAACA--CGAC-GAAAT-CG----------------------------------------------------------------------------------------------------------------
>ERX140512.1401863
-------------------------------------------------------------------------------------------------------------------------------------------------------------------------------------------------------------------------------------------GGCT-TGAACACT-AAAGGGATGTGCCGGCTCAT-C-GAAATTTTGG-GCTGTAATTGTGAT-AACTTTC-G-TTTTTC--C-AATCCTGCAGGCCA-TTATT-G-AGGG--CCAAGAT---GG-CCC-TTTTT--GGG-CTCA------A-TATTTTCGG---CACACGTTATCCTAC-ATGTGCACGTAT-GT-AAAATCCTCC--AAAT-CAC-AAAAACTAGAAG-TCCTA--TC-AGCT-TAACT-CCCCAA-TAG-CTTTCCAACGCCTAT-GAACA--CGAC-GAAAT-CGGAGCTTGTTCTCACTTGCTTTGAGAGTCTCGATCAATTCAGACTCTATGTTGATTTTAGTATTTTCTTTTATCACCATTTCTTTGCAAGAGTTGACCTAAGACCCTATTGTA
>ERX140521.822672
--------------------------------------------------------------------GCTTGTTCTC-AC-TTGC-TTT-GAAGGTC-TC-GA--TCAA-TCC-GGAC---TCTAGG--TTG-ATTTTT-GTATTTT-C--TTTGATCA---CAG---TTTCTTTAGG---AGAGTGAGCCTAACA-CCATATTGTA-TCCATACATGGGTGGGG--CGTACAGGACC-TGAACACC-AAAGGGATGTCCCGGCTCAT-C-AAAC-TTTGA-GCTGTAATTGCGAT-AACTTTC-A-TTTTTT--C-CATCTTGCAGGCCA-TTTTT-T-AGTG--CCCAGAC---GG-CCC-TTTTT--GGC-CTCA------A-TATCTTCCA---CGCACGCGATCCTAT-GTGTGCACATAT-GT-AAAATCCTCT--AGAT-CGC-AAAAACTAGAAG-TCCTA--TC-AGCT-CAATT-ACCCAA-TAG-CTTTCCAAATCCAAT-GAAAA--CGAT-GAAA--------------------------------------------------------------------------------------------------------------------
>ERX140516.1455556
----------------------------TTGGCAGTCTCAGAACGCCTATGAAAACGACGAAATCGGTGCTTGTTCTC-AC-TTGC-TTT-GAGAGTC-TC-GA--TCAA-TTC-GGCC---TCTAGG--TTG-ATTTT--GTA-TTT-C--TTTTATCA---CCG---TTTCTTCGCG---AGAGTTGGCCTAACA-CCCTATTGTA-TCCATACATGGGTGGGG--CGCCAAGGACC-TGAACACC-AAAGTGATATGCCGGCTCAT-C-AAAA-TTTAGCGCTGTAATTGCGAT-AACTTTC-ATTTTTTC--CTAATCCTGCAGGCCA-TTTTT-GTAGGG--CCAAGAC---GA-CCC-TTTTT--GGGTCTCA----AAA-TTTTACCGT---CGCATGTGATCCTGT-GTGTGCACGTAT-GT-AAAATCCTCC--AGAT-TGT-AAAAACTAGAAG-T-----------------------------------------------------------------------------------------------------------------------------------------------------------------------------------
>ERX140521.72970
--------------------------------------------------------------------GCTTGTTCTC-AC-TTGC-TTT-GAGAGTC-TC-GA--TCAA-TTC-GGAC---TCGTAG--GTT-GATTTT-GTATTTT-C--TTTGATCA---CCG---TTTCTTCGCA---AGAGTTGGCCTAACA-CCCTATTGTA-TCCATACATGGGTGGGG--CGCCCAGGACC-TGAACACC-AAAGTGATATGCCGGCTCAT-C-AAAA-TTTGA-GCTGTAATTGCGAT-AACTTTC-ATTTTTTC--G-AATCCTGCAAGCCA-TTTTT-G-AGGG--CCAAGAC---GA-CCC-TTTTT--GGG-CTCA------G-AATTTTCCA---CGCATGTGATCCTGT-GTGTGCACGTAT-GT-AAAATCCTCC--AGAT-CGT-AAAAACTAGAAG-TCCTA--TC-ACCT-CAATT-CCCCAA-TAG-CTTTCCAACGCCTAT-GAAAA--CGAC-GAAAT-CG----------------------------------------------------------------------------------------------------------------
>ERX140516.2133270
---------------------------------GGCAGTCTCAGGCCTATGAAAACGACTAAATCAGAGCTTGTTCTC-AC-TTGC-TTT-GAGAGTC-CC-CA--TCAA-TTC-GGAC---TCTAGG--TTG-ATTTTT-GTATTT-----CTTGATCA---CCG---TTTCTTCAGG---AGAGTTGGCCTAACA-CCCTATTGTA-TCCATACATGGGT-GGG--TGGCTAGGACC-TGAACACC-AAAGAGATGTGCCGGCTCAT-C-GAAA-TTTGA-GCTGTAATTGCGAT-AACTTCG---TTTTTC--C-AATCTTGCATGCCA-TTTTT---AGGG--CCCAGAC---GG-CCC-ATTTT--GGG-CTCG------A-TATTTTCCG---CGCACAAGATCATGT-GTGTGCACATAT-GT-AAAATCCTCC--AGAT-CAC-ATAAAATAGAAG-TCCTA--TC-AGCA-CAATT-CTCCA----------------------------------------------------------------------------------------------------------------------------------------------------------
>ERX140516.2410664
-----------------------------------------------------------------------------------------T-GAGAGTC-TC-GA--TCAA-TTC-GGAC---TCTAGG--TTG-ATTTTT-GTA-TTT-C--TTTGATCA---CCT---TTTCTTCGCG---AGAGTTGGCCTAACA-ACCTATTGTA-TCCATACATGGGTGGGG--CGCCCAGGACC-TGAACACC-AAAGTGATATGCCGGCTCAT-C-AAAA-TTTGA-GCTGTAATTGCGAT-AACTTTC-ATTTTTTC--C-AATCCTGCAGGCCA-TTTTT-T-AGGG--CCTAGAC---GA-CCC-TTTTT--GGG-CTCA------G-AATTTTCCA---CGCACGTGATCCTGT-GTGTGCACGTAT-GT-AAAATCCTCC--AGAT-CGT-AAAAACTAGAAG-TCCTA--TC-ACCT-CAATT-CCCCAA-TAG-CTTTCCAACGCCTAT-GAAAA--CGAC-GAAAT-CGGTGCTTGTT-------------------------------------------------------------------------------------------------------
>ERX140516.810648
--------------------------------------------------------------------GCTTGTTCTC-AC-TTGC-TTT-GAGAGTC-TC-GAAGTCAA-TTC-GGACGGTCTAGGG--TTG-ATTTTT-GTATTTT-C--TTTGATCA---CCG---TTTCTTCGTG---AGAGTTGGCCTAACA-CACTATTGTA-TCCATAAATGGGTGGGG--CGCCCAGGACC-TGAACACC-AAAGTGATATGCCGGCTCAT-C-AAAA-TTTGA-GCTGTAATTGCGAT-AACTTTC-ATTTTTTC--C-AATCCTGCAGGCCA-TTTTT-G-AGGG--CCAAGAC---GA-CCC-TTTTT--GGG-CTCA------G-AATTTTCCA---CGCACGTGATCCTGT-GTGTGCACGTAT-GT-AAAATCCTCC--AGAT-CGT-AAAAACTAGAAG-TCCTA--TC-ACCT-CAATT-CCCCAA-TAG-CTTTCCAACGCCTAT-GAAAA--CGAT-GAAAT-CG----------------------------------------------------------------------------------------------------------------
>ERX140512.71708
TTGGCAGTCTCAGTATCAGCTTTACTCCCCAATAGCTTTCCAACTCCTATGAAAACGATGAAATCGGAGCTTGTTCTC-AC-TTGC-TTT-GAGAGTC-TC-GA--TCAA-TTC-AGAC---TCTATG--TTGTATTTTA-GTATTTT-C--TTTTATCA---CCG---TTTCTTTGCG---AGGGTTGACCTAAGA-CC-----GTA-TCCATACATAGGTGGGG--GGCCCGGGTCC-TGAACACC-AAAGGGATGTGCCGGCTCAT-C-AAAA-TTTGA-GCTGTAATTGCAAT-AACTTTC-G-TTTTTC--C-AATCCTGCAGGCCC-TTTTT-G-AGGG---CCAGAT---GG-CCC-TTTTT--GGG-CTCG------A-TATTTTCCG---CGCATGTGATCCTGT-GTGTGCACGTA---------------------------------------------------------------------------------------------------------------------------------------------------------------------------------------------------------------------------
>ERX140515.2554462
---------------------------------------------------------------TGTGCCTTGGCAGTC-TC-AGGC-TTT-GAGAGTC-TC-GA--TCAA-TTC-GGAC---TCTAGG--TTG-ATTTTT-CTATTTT-C--TTTGATCA---CCG---TTTCTTCGCG---AGAGTTGGCCTAACA-CCCTATTGTA-TCCATACATGGGTGGGG--CGCCAAGGACC-TGAACACC-AAAGTGATATGCCGGCTCAT-C-AAAA-TTTGA-GATGTAATTGCGAT-AACTTTC-ATTTTTTC--C-AATCCTGCAGGCCA-TTTTT-T-AGGG--CCAAGAC---GA-CCC-TTTTT--GGG-CTCA------A-AATTTTCCG---CGCACATGATCCTGT-GTGTGCACGTAT-GT-AAAATCCTCC--AGAT-CGT-AAAAACTAGAAG-TCCTA--TC-ACCT-CAATT-CCCCAA-TAG-CTTTCCAACAC---------------G-------------------------------------------------------------------------------------------------------------------------
>ERX140515.1150319
------------------------------------------------------CTCAGGAAATCGGAGCTTGTTCTC-AC-TTGC-TTT-GAGAGTC-TC-GA--TCAA-TTC-GGAC---TCTAGG--TTG-ATTTTG---TATTT-C--TTTGATCA---CCG---TTTCTTCGCG---AGAGTTGGCCTAACA-CCCTATTGTA-TCCATACAT-GGTGGGG--CACCCAGGACC-TGAACACC-AAAGTGATATGCCGGCTCAT-C-AAAA-TTTGA-GCTGTAATTGCGAT-AACTTTC-ATTTTTTC--C-AATCCTGCAGGCCA-TTTTT-G-AGGG--CCAAGAC---GA-CCC-TTTTT--GGG-CTTA------G-AATTTTCCA---CGCACGTGATCCTGT-GTGTGCACGTAT-GT-AAAATCCTCC--AGAT-CGT-AAAAACTAGAAG-TCCTA--TC-ACCT-CAATT-CCCCAA-TAG-CTTTCCAACGCCTAT-GA----------------------------------------------------------------------------------------------------------------------------------
>ERX140514.1442019
-------------------------------------------------------AGTCTCAGTCGGAGCTTGTTCTC-AC-TTGC-TTT-GAGAGTC-TC-GA--TCAA-TTC-GGAC---TCTAGG--TTG-TATTTT-GTATTTT-C--TTTGATCA---CCG---TTTCTTCGCG---AGAGTTGGCCTAACA-CCCTATTGTA-TCCATACATGGGT-GGG--CGCCCAGGACC-TGAACACC-AAAGTGATATGCCGGCTCAT-C-AAAA-TTTGA-GCTGTAATTGCGAT-AACTTTC---ATTTTC--C-AATCCTGCAGGCCA--TTTT-G-AGGG--CCAAGAC---GA-CCC--TTTT--GGG-CTCA--------GAATTTCCA---CGCACGTGATCCTGT-GTGTGCACGTAT-GT--AAATCCTCC--AGAT-CGT---AAACTAGAAG-TCCTA--TC-ACCT-CAATT--CCCAA-TAGC----------------------------------------------------------------------------------------------------------------------------------------------------
>ERX140512.684697
----------------------------------------------CCCCTGTGTGCCTTGGCAGTCTCAGTGTTCTC-AC-TTGC-TTT-GAGAGTC-TC-GA--TCAA-TTC-GGAC---TCTAGG--TTG-ATTTTT-GTATTTT-C--TTTGATCA---CCG---TTTCTTCGCG---AGAGTTGGCCTAACA-CCCTATTGTA-TCCATACAT-GGTGGGG--CGCCAAGGACC-TGAACACC-AAAGTGATATACCGGCTCAT-C-AAAA-TTTGA-GCTGTAATTGCGAT-AACTTTC-A-TTTTTC--C-AATCCTGCAGGCCA-TTTTT-G-AGGG--CCAAGAC---GA-CCC-TTTTT--GGT-CTCA------A-AATTTTCCG---CGCACGTGATCCCGT-GTGTGCACGTAT-GT-AAAATCCTCC--AGAT-CAT--AAAACTAGAAG-TCCTA--TC-ACCT-CATTT-CCC------------------------------------------------------------------------------------------------------------------------------------------------------------
>ERX140516.2522635
---------------------------------------------GGCAGTCTCAGGACGAAATCGGAGCTTGTTCTC-AC-TTGC-TTT-GAGAGTC-TC-GA--TCAA-TTC-GGAC---TCTAGG--TTG-ATTTTT-GTA-TTT-C--TTTGATCA---CCG---TTTCTTCGCG---AGAGTTGGCCTAACA-CCCTATTGTA-TCCATACATGGGAGGGG--AGCCAAGGACC-TGAACACC-AATGTGATATGCCGGCTCAT-C-AAAA-TTTGA-GCTGTAATTGCGAT-AACTTTC-ATTTTTTC--C-AATCCTGCAGGCCA-TTTTT-G-AGGG--CCAAGAC---GA-CCC-TTTTT--GGT-CTCA------A-AATTTTTCG---CGCACGTGATCCTGT-GTGTGCACGTAT-GT-AAAATCCTCC--AGAT-CGT-AAAAACTAGAAG-TCCTA--TC-ACCT-CAATT-CCCCAA---------------------------------------------------------------------------------------------------------------------------------------------------------
>ERX140514.818398
-------------------------------------------------------------------------------------C-TTT-GAGAGTC-TC-GA--TCAA-TTC-GGAC---TCTAGG--TTG-ATTTTT-GTATTTT-C--TTTGATCA---CCG---TTTCTTCGTG---AGAGTTGGCCTAACA-CCCTATTGTA-TCCATACATGGGTGGGG--CGCCCAGGACC-TGAACACC-AAAGTGATATGCCGGCTCAT-C-AAAA-TTTGA-GCTGTAATTGCGAT-AACTTTC-ATTTTTTC--C-AATCCTGCAGGCCA-TTTTT-G-AGGG--CCAAGAC---GA-CCC-TTTTT--GGG-CTCA------G-AATATTCCG---TGCACGTGATCCTGT-GTGTGCACGTAT-GT-AAAATCCTCA--AGAT-CGT-AAAAACTAGAAG-TCCTA--TC-ACCT-CAATT-CCCCAA-TAG-CTTTCCAACGCCTAT-GAAAA--TGAC-GAAAT-CG----------------------------------------------------------------------------------------------------------------
>ERX140515.2521941
--------------------------------------------------------------------GCTTGTTCTC-AC-TTGC-TTT-GAGAGTC-TC-GA--TCAA-TTC-GGAC---TCTAGG--TTA-A-TTTT-GTATTTT-C--TTTGATCA---CCG---TTTCTTCGCG---AGAGTTGGCCTAACA-TCCTATTGTA-TCCATACATGGGTGGGG--CGCCCTGGACC-TGAACACC-AAAGTGATATGCCGGCTCAT-C-AAAA-TTTGA-GCTGTAATTGCGAT-AACTTTC-ATTTTTTC--C-AATCCTGCAGGCCA-TTTTT-G-AGGG--CCAAGAC---GA-CCC-TTTTT--GGG-CTCA------A-AATTTTCCA---CGCACGTGATCCTGT-GTGTGCACGTAT-GT-AAAATCCTCC--AGAT-CGT-AAAAACTAGAAG-TCCTA--TC-ACCT-CAATT-CCCCAA-TAG-CTTTCCAACGCCTAT-GAAAA--CGAC-------------------------------------------------------------------------------------------------------------------------
>ERX140516.197739
--------------------------------------------------------------------GCTTGTTCTC-AC-TTGC-TTT-GAGAGTC-AC-GA--TCAA-TTC-GGAC---TCTAGC--TTG-ATTTTT-GTATTTT-C--TTTGATCA---CCG---TTTCTTCGCG---AGAGTTGGCCTAACA-CCCTATTGTA-TCCATACATGGGTGGGG--CGCCAAGGACC-TGAACACC-AAAGTGATATGCCGGCTCAT-C-AAAA-TTTGA-GCTGTAATTGCGAT-AACTTTC-ATTTTTTC--C-AATCCTGCAAGCCA-TTTTT-G-AGGG--CCAAGAC---GA-CCC-TTTTT--GGG-CTCA------G-AATTTTCCA---CGCACGTGATCCTGT-GTGTGCACGTAT-GT-AAAATCCTCC--AGAT-CAT-AAAAACTAGAAG-TCCTA--TC-ACCT-CAATT-CCCCAA-TAG-CTTTCCAACGCCTAT-GAAAA--C----------------------------------------------------------------------------------------------------------------------------
>ERX140512.64431
---------------------------------------------------------------------CTTGTTCTC-AC-TTGC-TTT-GAGAGTC-TC-GA--TCAA-TTC-GGAC---TCTAGG--TTG-ATTTTT-GTATTTT-C--TTTGATCA---CCG---TTTCTTCGCG---AGAGTTGGCCTAACA-CCCTATTGTA-TCCATACATGGGTGGGGACGACCCAGGACC-TGAACACC-AAAGTGATATGCCGG-TCAT-C-AAAA-TTTGA-GTTGTAATTGCGAT-AACTTTC-ATTTTTTC--C-AATCCTGCAGGCCA-TTTTT-G-AGGG--CCAAGAC---GA-CCC-TTTTT--GGG-CTCA------A-AATTTTCCG---CGCACGTGATCCTGT-GTGTGCACGTAT-GT-AAAATCCTCC--AGAT-CTT-AATAACTAGAAG-TCCTA--TC-ACCT-CAATT-CCCCAA-TAGCTTTTCCAACGCCTAT-GAAAT--TTTACGAAAT-CG----------------------------------------------------------------------------------------------------------------
>ERX140512.734816
----------------------------------------------------------CGAAATCGGTGCTTGTTCTC-AC-TTGC-TTT-GAGAGTC-TC-GA--TCAA-TTC-AGAC---TCTAGG--TTG-ATTTTT-GTATTTT-C--TTTGATCA---CCG---TTTCTTCGTG---AGAGTTGGCCTAACA-CCCTATTGTA-TCCATACATGGGTGGGG--CGCCAAGGACC-TGAACNCC-AAAGTGATATGCCGGCTCAT-C-AAAA-TTTGA-GCTGTAATTGCAAT-AACTTTC-A-TTTTTC--C-AATCCTGCAAGCCA-TTTTT-G-AGGG--CCAAGAC---GA-CCC-TTTTT--GGT-CTCA------A-AATTTTCCG---CACACGTGATCCTGT-GTGTGCACATAT-GT-AAAATCCTCC--AGAT-CGT--AAAACTAGAAG-TCCTA--TC-ACCT-CAATT-CCCCAA-TAG--CTTCCAACGCCTAT-GAAAT-------------------------------------------------------------------------------------------------------------------------------
>ERX140514.913535
--------------------------------------------------------------------CTCAGTTCTC-AC-TTGC-TTT-GAGAGTC-TC-GG--TCAA-TTC-GAAA---TCTAGG--TTG-ATTTTT-GTATTTT-C--TTTGCTCA---CCA---TTTCCTTGCG---AGAGTTGGCCTAACA-CCCTATTGTA-TACATACATGGGTGGGG--CACCCAGGACC-TGAACACC-AAAGGGATGTGCCGGCTCAG-C-GAAA-TTTGA-GCTGTAATTGCGAT-AACTTTC-ATTTTTTC--C-AATCCTGCAGGCCA-TTTTT-G-AGGG--CCCAGAC---GG-CCC-TTTTT--GGG-CTTG------A-TATTTTCCG---CGCATGTGATCCTGT-GTGTGCATGTAT-GT-AAAATCCTCC--AGAT-TGC-AAAAACTAGAAG-TCCTA--TC-AGCT-CAATT-CCCCAA-TAG-CTTTCCAACGCCTAT-GA----------------------------------------------------------------------------------------------------------------------------------
>ERX140521.54375
-------------------------------------------CTTGGCAGTCTCAAGCGAAATCGGTACTTGTTCTC-AC-TTGC-TTT-GAGAGTC-TC-GA--TCAA-TTC-GGAC---TCTAGG--TTG-ATTTT--GTA-TTT-C--TTTGATCA---CCG---TTTCTTCGCG---AGAGTTGGCCTAACA-CCCTGTTGTA-TCCATACATGGGTGGGG--CGCCAAGGACC-TGAACACC-AAAGTGATATGCCGGCTCAT-C-AAAA-TTTGA-GCTGTAATTGCGAT-AACTTTC-A-TTTTTC--T-AATCCTGCAGGCCA-TTTTT-G-AGGG--CCAAGAC---GA-CCC--TTTT--GGG-CTCA------G-AATTTTCCA---CGCACGTGATCCTGT-GTGTGCACGTAT-GT-AAAATCCTCC--AGAT-CGT-AAAAACTAGAAG-TCCTA--TC-ACCT-CAATT-CCCCAA-TAG-CTT-------------------------------------------------------------------------------------------------------------------------------------------------
>ERX140516.2348587
--------------------------------------------------------------------GCTTGTTCTC-AC-TTGC-TTT-GAGAGTC-TC-GA--TCAA-TTC-GGAC---TCTAGG--TTG-ATTTTT-GTATTTT-C--TTTGATCA---CCG---TTTCTTAGCG---AGAGTTGGCCTAACA-CCCTATTGTA-TCCATACATGGGTGGGG--CACCAAGGACC-TGAACACC-AAAGTGATATGCCGGCTCAT-C-AAAA-TTTGA-GCTGTAATTGCGAT-AACTTTC-ATTTTTTC--C-AATCCTGCAGGCCA-TTTTT-G-AGGG--CCAAGAC---GA-CCC-TTTTT--GGT-CTCA------A-AATTTTCCG---CGCATGTGATCCTGT-GTGTGCACGTAT-GT-AAAATCCTCC--AGAT-CGT-AAAAACTAGAAGTTCTTA--TC-ACCT-CAATT-CCCCAA-TAG-CTTTCCAACGCCTAT-GAAAA--CGAC-GAAAT-CG----------------------------------------------------------------------------------------------------------------
>ERX140514.2170214
--------------------------------------------------------------------GCTTGTTCTCGAC-TTGC-TTT-GAGAGTC-TC-GA--TCAA-TTC-GGAC---TCTAGG--TTG-ATTTTT-GAATTTT-C--TTTGATCA---CCG---TTTCTTCGCG---AGAGTTGGCCTAACA-CCCTATTGTA-TCCATACATGGGTGGGG--CGCCCAGGACC-TGAACACC-AAAGTGATATGCCGGCTCAT-C-AAAA-TTTGA-GCTGTAATTGCGAT-AACTTTC-ATTTTTTC--C-AATCCTGCAGGCCA-TTTTT-G-AGGG--CCAAGAC---GA-CCCTTTTTT--GGT-CTCA------G-AATTTTCCA---CGCACGTGATCCTGT-GTGTGCACGTAT-GT-AAAATCCTCC--AGAT-CGT-AAAAACTNGAAG-TCCTA--TC-ACCT-CAATT-CCCCAA-TAG-CTTTCCAACGCCTAT-------------------------------------------------------------------------------------------------------------------------------------
>ERX140516.21479
-------------------------------------------------TTGGCAGTCTCAGATCGGAGCTTGTTCTC-AC-TTGC-TTT-GAGAGTC-TC-GA--TCAA-TTC-GGAC---TCTAGG--TTG-TATTTT-GTATTTT-C--TTTGATCA---CCG---TTTCTTCGCG---AGAGTTGGCCTAACA-CCCTATTGTA-TCCATACATGGGTGGGG--CGCCCAGGACC-TGAACACC-AAAGTTATATGCCGGCTCAT-C-AAAA-TTTGA-GCTGTAATTCCGAT-AACTTTC-ATTTTTTC--C-AATCCTGCAGGCCA-TTTTT-G-AGGA--CCAAGAC---GA-CCC-TTTTT--GGG-CTCA------G-AATTTTCCA---CGCACGTGATCCTGT-GTGTGCACGTAT-GT-AAAATCCTCC--AAAT-CAT-AAAAACTAGAAG-TCCTA--TC-ACCT-CAATT-CCCCAA-TAG-CTTTCCAACGC-----------------------------------------------------------------------------------------------------------------------------------------
>ERX140514.1405062
------------------------------------------------------------------------------------------------------GA--TCAA-TTC-GGAC---TCTAGG--TTG-ATTTT--GTA-TTT-C--TTTGATCA---CCG---TTTCTTCGCG---AGAGTTGGCCTAACA-CCCTATTGTA-TCCATACATGGGTGGGG--CGCCAAGGACT-TGAACACC-AAAGTGATATGCCGGCTCAT-C-AAAA-TTTGA-GCTGTAATTGCGAT-AACTTCT---ATTTTC--C-AATCCTGCAGGCCT-ATTTT-G-AGGG--CCAAGAC---GT-ACC-CTTTT--GGG-CTCA------G-TAATTTCCA---CGCACGTGATCCTAT-GTGTGCACGTATAGT-AAAATCCTCC--AGAT-CAT--AAAACTAGAAG-TCCTA--TC-ACCT-CAATT-CCCCAA-TAG-CTTTCCAACGCCTAT-GAAA---CGAC-GAAAT-CGGTGCTTGTTCTCACTTGC----------------------------------------------------------------------------------------------
>ERX140521.55316
------------------------------------------------------------AAATAGGTGCTTGTTCTC-ACTTTGC-TTT-GAGAGTC-TC-GA--TCAA-TTC-GGAC---TCTAGG--TTG-ATTTTT-GTA-TTT-C--TTTGATCA---CCG---TTTCTTCGCG---AGAGTTGGCCTAACA-CCCTATTGTA-TCCATACAT-GGTGGGG--CGCCAAGGACC-TGAACNCC-AAAGTGATATGCCGGCTCAT-C-AAAA-TTTGA-GCTGTAATTGCGAT-AACTTTC-A-TTTTTC--C-AATCCTGCAAGCCA-TTTTT-G-AGGG--CCAAGAC---GA-CCC-TTTTT--GGG-CTCA------A-AATTTTCCG---CGCACGTGATCCTGT-GTGTGCACGTAT-GT-AAAATCCTCC--AGAT-CAT-AAAAACTAGAAA-TCCTA--TC-ACCT-CAATT-CCCCAA-TAG-ATTTCCAACGCCTAT-GAAAA--CGA--------------------------------------------------------------------------------------------------------------------------
>ERX140521.184100
------------------------------CTTGGCTAGTCTCAGGCCTATGAAAACGCGAAATCGGTGCTTGTTCTC-AC-TTGC-TTT-GAGAGTC-TC-GA--TCAA-TTC-AGAC---TCTAGG--TTG-ATTTTT-GTATTTT-C--TTTGATCA---CCG---TTTCTTCGCG---AGAGTTGGCCTAACA-CCCTATTGTA-TCCATACATGGGTGGGG--CGCCAAGGACC-TGAACACC-AAAGTGATATGCCGGCTCAT-C-AAAA-TTTGA-GCTGTAATTGCGAT-AACTTTC-ATTTTTTC--C-AATCCTGCAGGCCA-TTTTC---AGGG--CCAAGAC---GA-CCC-TTTTT--GGG-CTCA------G-AATTTTCCG---CGCACGTGATCCTGT-GTGCGCACGTAT-GT-AAAATCCTCC--AGAT-CAT-AAAAACTAGAAG-TCCT--------------------------------------------------------------------------------------------------------------------------------------------------------------------------------
>ERX140521.852143
-----TATCCCCTGTGTGCCTTGGCAGTCTCAGAGCTTTCCAACGCCTATGAAAATGACGAAATCGGAGCTTGTTCTC-AC-TTGC-TTT-GAGAGTC-TC-GA--TCAA-TTC-GGAC---TCTAGG--TTG-ATTTTT-GTATTTT-C--TTTGATCA---CCG---TTTCTTCGTG---AGAGTTGGCCTAACA-CCCTATTGTA-TCCATACATGGGTGGGG--CGCCCAGGACC-TGAACACC-AAAGTGATATGCCGGCTCAT-C-AAAA-TTTGA-GCTGTAATTGCGAT-AACTTCC---TTTTTC--C-AATCCTGCAAGCCA--TTTT-G-AGGG--CCTAGAC---GA-CCC-TTTTT--GAG-CTCA------G-AATTTTCCA---CGCACGTGATCCTGT-GTGTGCACGTAT-GT-AAAA------------------------------------------------------------------------------------------------------------------------------------------------------------------------------------------------------------------
>ERX140514.2064288
---------------TTGGCAGTCTCAGCCAATAGCTTTCCAACGCCTATGAAAATGACGAAATCGGAGCTTGTTCTC-AC-TTGC-TTT-GAGAGTCTTC-GA--TCAA-TTC-GGAC---TCTAGG--TTG-ATTTTT-GTATTTT-C--TTTGATCA---CCG---TTTCTTCACG---AGAGTTGGCCTAACA-CCCTATTGTA-TCCATACATGGGTGGGG--CGCCAAGGACC-TGAACACC-AAAGTGATATGCCGGCTCAT-C-AAAA-TTTGA-GCTGTAATTGCGAT-AACTTTC-ATTTTTTC--C-AATCCTGCAGGCCA-TTTTT-G-AGGG--CCAAGAC---GA-CCC-TTTTT--GGG-CTTA------G-AATTTTCCA---CGCACGTGATCCTGT-GTGTGCACGTAT-GT-AAAATCCTCC--AGAT-TGT-AAAA---------------------------------------------------------------------------------------------------------------------------------------------------------------------------------------------
>ERX140512.2035991
--------------------------------------------------------------------GCTTGTTCTC-AC-TTGC-TTT-GGGAGTC-TC-GA--TCAA-TTC-GGAC---TCTAGG--TTG-ATTTTT-GTATTTT-C--TTTGCTCA---CCG---TTTCTTCGCG---AGAGTTGGCCTAACA-CCCTATTGTA-TCCATACATGGGTGGGG--CGCCAAGGACC-TGAACACC-AAAGTGATATGCCGGCTCAT-C-AAAA-TTTGA-GCTGTAATTGCGAT-AACTTTC-ATTTTTCC--T-AATCCTGCATGCCA-TTTTT-GTAGGG--CCAAGAC---GA-CCC-TTTTT--GGT-CTCA------A-AATTTTCCG---CGCACGTGATCCTGT-GTGTGCACGTAT-GT-AAAATCCTCC--AGAT-CAT-AAAAACTAGAAG-TCCTA--TC-ACCT-CAATT-CCCCAA-TAG-CTTTCCAACGCCTCT-GA----------------------------------------------------------------------------------------------------------------------------------
>ERX140514.2876359
--------------------------------------------------------------------GCTTGTTCTC-AC-TTGC-TTT-GAGAGTC-TC-GA--TCAA-TTC-GGAC---TCTAGG--TTG-ATTTTT-GTATTTT-C--TTTGATCA---CCG---TTTCATCGCG---AGAGTTGGCCTAACA-CCCTATTGTA-TCCATACATGGGTGGGG--CACCCAGGACC-TGAACACC-AAAGTGATATGCCGGCTCAT-C-AAAA-TTTGA-GCTGTAATTGCGAT-AACTTTC-ATTTTTTC--C-AATCCTGCAAGCCA-TTTTT-G-AGGG--CCTAGAC---GA-CCC-TTTTT--GGG-CTCA------G-AATTTTCCA---CGCACGTGATCCTAT-TTGTGCACGTAT-GT-AAAATCCTCT--AGAT-CGT-AAAAACTAGAAG-TCCTA--TC-ACCT-CAATT-CCCCAA-TAG-CTTTCCAACGCCTAT-GAAAA--CGAC-GAAAT-CG----------------------------------------------------------------------------------------------------------------
>ERX140512.1594513
---------------------------------------------AGTCTCAGAATGACGAAATCGGAGCTTGTTCTC-AC-TTGC-TTT-GAGAGTC-TC-GA--TCAA-TTC-AGAC---TCTAGG--TTG-ATTTTT-GTATTTTCT--TTTGATCA---CCG---TTTCTTCGCG---AGAGTTGGCCTAACA-CCCTATTGTC-TCCATACAAGGGTGGGG--CGCCCAGGACC-GAAACACC-AAAGTGATATGCCGGCTCAT-C-AAAA-TTTGA-GCTGTAATTGCGAT-AACTTTC-ATTTTTTC--C-AATCCTGCAGGCCA-TTTTT-G-AGGG--CCAAGAC---GA-CCC-TTTTT--GGG-CTCA------A-AATTTTCCG---CGCACGTGATCCTGT-GTGTGCACGTAT-GT-AAAATCCTCC--AGAT-CGT-AAAAACTAGAAG-TCCTA--TC-ACCT-CAATT-CCCCAA-TAG-C---------------------------------------------------------------------------------------------------------------------------------------------------
>ERX140516.42690
--------------------------------------------CCTTGGCAGTCTCAGGAAATCGGAGCTTGTTCTC-AC-TTGC-TTT-GAGAGTC-TC-GA--TCAA-TTC-GGAC---TCTAGG--TTG-ATTTTT-GTATTTC----TTTTATCA---CCG---TTTCTTCACG---AGAGTTGGCCTAACA-CCCTATTGTA-TCCATACATGGGTGGGG--CGCCCAGGACC-TGAACACCAAAAGTGATATGCCGGCTCAT-C-AAAA-TTTGA-GCTGTAATTGCGAT-AACTTTC-ATTTTTTC--C-AATCCTGCAGGCCA-TTTTT-G-GGGG--CCAAGAC---GA-CCC-TTTTT--GGT-CTCA------G-AATTTTCCG---CGCACATGATCCTGT-GTGTGCACATAT-GT-AAAATCCTCC--AGAT-CAT-AAAAACTAGAAG-TCCTA--TC-ACCT-CAATT-CCCCAA---------------------------------------------------------------------------------------------------------------------------------------------------------
>ERX140512.683038
--------------------------------------------------------------------------TCTC-AC-TTGC-TTT-GAGAGTC-TC-GA--TCAA-TTC-GGAC---TCTAGG--TTG-ATTTT--GTA-TTT-C--TTTGATCA---CCA---TTTCTTCGCG---AGAGTTGGCCTAACA-CCCTATTGTAGTCCATACATGGGTGGGG--CGCCCAGGACC-TGAACACC-AAAGGGATATGTTGGCTCAT-C-GAAA-TTTGA-GCAGTAATTGCGAT-AACTTTC-ATTTTTTC----AATCCTGCAGGCCA-TTTTT-T-AGGG--CCTAGAC---GA-CCC-TTTTT--GGG-CTCA------G-AATTTTCCG---CGCACATGATCCTGT-GTGTGCACGTAT-GT-AAAATCCTCC--AGAT-CGT-AAAAACTAGAAG-TCCTA--TC-AGAT-CAATT-CTCCAA-TAG-CTTTCCAACGCCAAT-GAAAA--CGAC-GAAAT-------------------------------------------------------------------------------------------------------------------
>ERX140521.36427
-----------------------------------------------------------------------------------------T-GAGAGTC-TC-GG--TCAA-TTC-CGAC---TCTAGG--TTG-ATTTTT-GTATTTT-C--TTTGATCA---TCG---TTTCTTCATG---AGAGTGAGCCTAAAA-CCCTATTGTA-TCCATACATGGGTGGGT--CGCCCAGGACC-TGAACACC-AAAGGGATGAGCCGGTTCAT-C-GAAG-TTTGA-GCTGTAATTGCGAT-AACTTTT-G-TTTTTC--C-AATCTTGCAGGCCA-TTTTT-G-AGGG--CCCAGAC---CG-CCC-TTTTT--GGG-CTTG------A-TATCTTCCA---CGCATGTGATCCTGT-GTGTGCACATAT-GT-AAAATCCTCC--AGAT-CTA-AAAAACTAGAAG-TCCTA--TC-AGCT-CAATT-CCCCAA-TAG-CTTTCCAACGCCTAT-GAAAA--TGAT-GAAAT-CGT---------------------------------------------------------------------------------------------------------------
>ERX140514.1442929
---------------------------------------------------------------------------CTC-AC-TTGC-TTT-GAGAGTC-TC-GA--TCAA-TTC-GGAC---TCTAGG--T---GATTTT-GTATTTC-T--TCGAGTCA---CCG---TTTCTTCGGGCGAGGAGTTGGCCTAACA-CCCTATTGTA-TCCATACATGGGTGGGG--CGCCAAGGACC-TGAACACC-AAAGTGATATGCCGGCTCAT-C-AAAA-TTTGA-GCTGTAATTACGAT-AACTTTC-ATTTTTTC--C-AATCCTGCAGGCCA-TTTTT-G-AGGG--CCAAGAC---GA-CCC-TTTTT--GGT-CTCA------A-AATTTTCCG---CGCACGTGATCCTGT-GTGTGCACGTAT-GT-AAAATCCTCT--AGAT-CGT-AAAAACTAGAAG-TCCTA--TC-ACCT-CAATT-CCCCAA-TAG-CTTTCCAACGCCTAT-GAAAA--CGAC-GAAAT-CG----------------------------------------------------------------------------------------------------------------
>ERX140521.225316
--------------------------------------------------------------------GCTTGTTCTC-AC-TTGC-TTT-GAGAGTC-TA-GA--TCAA-TTC-GGAC---TCTAGG--TTG-ATTTTT-GTATTTG-C--TTTGATCA---CCG---TTTCTTTGCG---AGAGTTGGCCTAACA-CCCTATTGTA-TCCATACATGGGTGGGG--CGCCAAGGACC-TGAACACC-AAAGTGATATGCCGGCTCAT-C-AAAA-TTTGA-GCTGTAATTGCGAT-AACTTTC-ATTTTTTC--C-AATCCTGCAGGCCA-TTTTT-G-AGGG--CCAAGAC---GA-CCC-TTTTT--GGG-ATCA------A-AATTTTCCG---CGCACGTGATCCTGT-GTGTGCACGTAT-GT-AAAATCCTCC--AGAT-CGT-AAAAACT-GAAG-TCCTA--TC-ACCT-CAATT-CCCCAA-T-G-CTTTCCAACGCCTAT-GAAA--------------------------------------------------------------------------------------------------------------------------------
>ERX140516.115676
----------------------------------------------------------------------------------------------AGTC-TC-AA--TCAA-TTC-AGAC---TCTAGG--TTG-ATTTTT-GTA-TTT-C--TTTGATCA---CCG---TTTCTTCGCG---AGAGTTGGCCTAACT-CCCTATTGTA-TCCTTACATGGGAGGGG--CACCCAGGACC-TGAACACC-AAAGTGTCGTGCCGGCTCAT-C-AAAA-TTTGA-GCTGTAATTGCGAT-AATTTC--GTTTTTTC--C-AATCCTGCAGGCCA-TTGTT-T-AGGG--CCCAGAC---GG-CCC-TTTTT--GGG-CTCG------A-TATTTTCCG---CGCACGGGATCCTGT-GTGTGCACGTAT-GT-AAAATCCTCC--AGAT-CCT-AAAAACTAGAAG-TCCTA--TC-AGCT-CAATT-CCCCAA-TAG-CTTTCCAACGACTAT-GAAAA--TGAC-GAAAT-CGGAGCTTGTTCTCACTAGCTTTG------------------------------------------------------------------------------------------
>ERX140514.2826222
----------------------------------------------------------------------TTGTTCTC-AC-TTGC-TTT-GAGGGTC-TC-GA--TCAA-TTC-GGAC---TCTAGG--TTG-ATTTTT-GTATTTT-C--TTTGATCA---CCG---TTTCTTCGCG---AGAGTTGGCCTAACA-CCCTATTGTA-TCCATACATGGGTGGGG--CGCCCAGGACC-TGAACACC-AAAGTGATATGCCGGCTCAT-C-AAAA-TTTGA-GCTGTAATTCCGAT-AACTTTC-ATTTTTTC--C-AATCCTGCAGGCCA-TTTTT-G-AGGG--CCAAGAC---GA-CCC-TTTTT--GGT-CTCA------A-AATTTTCCG---CGCATGTGATCCTGT-GTGTGCACGTAT-GT-AAAATCCTCC--AGAT-TGT-AAAAACTAGAAG-TCCTA--TC-ACCT-CAATT-CCCCAA-TAG-CTTTCCAACGCCTAT-GAAAA--CAAT-GAAAT-CG----------------------------------------------------------------------------------------------------------------
>ERX140519.976349
-----------------------------------------------------------------------TGTTCTC-AC-TTGC-TTT-GAGAGTC-TC-TA--TCAA-TTC-AGAC---TCTATG--TTG-ATTTTA-GTATTTT-C--TTTTATCA---CCG---TTTCTTTGCG---AGAGTTGACCTAAGA-CCCTATTGTA-TCCATACATAGGTGGGG--CGCCTGGGTCC-TGAACACC-AAAGGGATGTGCCGGCTCAT-C-GAAA-TTTGA-GCTGTAATTGCAAT-AACTTTC-GTTTTTTC--C-AATCCTGCAGGCCC-TTTTT-G-AGGG--CCCAGAT---GG-CCC-TTTTT--GGG-CTCG------A-TATTTTCCG---CGCATGTGATCTTGT-GTGTGCACATAT-GT-AAAATCCTCC--AGAT-CTC-AAAAACTAGAAG-TCCTA--TC-AGCT-CAATT-CCCCAA-TAG-CTTTCCAACGCCTAT-GAACA--CGAC-GAAAT-CG----------------------------------------------------------------------------------------------------------------
>ERX140515.6852
--------------------------------------------------------------------GCTTGTTCTC-AC-TTGC-TTT-GAGAGTC-TC-GA--TCAA-TTC-GGAC---TCTAGG--TTG-ATTTTT-GTATTTT-C--TTTGATCA---CCG---TTTCTTCGCG---AGAGTTGGCCTAACA-CCCTATTGTA-TCCATACATGGGTGGGG--CGCCAAGGACC-TGAACACC-AAAGTGATATGCCGGCTCAT-C-AAAA-TTTGA-ACTGTAATTGCGAT-AACTTTC-A-TTTTTC--C-AATCCTGCAGGCCATTTTTT-G-AGGG--CCTAGAC---GA-CCCTTTTTT--GGG-CTAA------G-AATTTTCCA---CGCACGTGATCCTGT-GTGTGCACGTAT-GT-AAAATCCTCC--AGAT-CGT-AAAAACTAGAAG-TCCTA--TC-ACCT-CAATT-CCCCAA-TAG-CTTTCCAACGCCTAT-GAAAA--TGAC-GAAAT-CG----------------------------------------------------------------------------------------------------------------
>ERX140521.10768
-----------------------------------------------------------------------------------------------------------------C-GAAA---TCTAGG--TTG-ATTTTT-GTATTTC----TTTGCTCG-----G---TTTCCTTGCG---AGAGTTGGCCTAACA-CCCTATTGTA-TCCATACATGGGTGGGG--CACCCAGGGCC-TGAACACC-AAAGGGATGTGCCGGCTCAT-C-GAAA-TTTGG-GCTGTAATTGTGAT-AACTTCG---TTTTTC--C-AATCCTGCAGGCCA-TTTTT-G-TGGG--CCCAGAC---GA-CCC-TTTTT--GGG-CTCA------A-TATTTTTGG---CACACGTGATCCTAC-GTGTGCACATAT-GT-AAAATCCTCC--AAAT-CAC-AAAAACTAGAAG-TCCTA--TC-AGCT-CAATT-CCCCAA-TAG-CTTTCCAACGCCTAG-GAACA--CGAT-GAAAT-CGGAGCTTGTTCTCACTTGCTTTGAGAGTCT-----------------------------------------------------------------------------------
>ERX140514.2771844
C------TT---------GGCAGT------CTCAGCTTTCCAACGCCTATGAAAACGATGAAATCGGAGCTTGTTCTC-AC-TTGC-TTT-GAGAGTC-TC-CA--TCAA-TTC-AGAC---TCTATG--TTC-ATTTTA-GTA-TTT-C--TTTTATCA---CCG---TTTCTTAGCG---AGAGTTGACCTAAGA-CCCTATTGTA-TCCATACATAGGTGGGG--CGCCCGGGTCC-TGAACACC-AAAGGGATGTGCCGGCTCAT-C-GAAA-TTTGA-GCTGTAATTGCAAT-AACTTTC-G-TTTTTT--C-AATCCTGCAGGCCC-TTTTT-G-AGGG--CCAGGAT---GG-CCC-TTTTA--GGG-CTCG------A-TATTTTCCG---CGCATGTGATCCTGT-GTGTGCACATAT-GT-AAAATCCTCC--AGAT-CAC-AAA----------------------------------------------------------------------------------------------------------------------------------------------------------------------------------------------
>ERX140514.885227
---------------------------------------TTGGCAGTCTCAGAAATGACGAAATCGTTGCTTGTTCTC-AC-TTGG-TTT-GAGAGTC-TC-GA--TCAA-TTC-GGGC---TCTAGG--TTG-ATTTTT-GTA-TTT-C--TTTGATCA---CCG---TTTCTTCGCG---AGAGTTGGCCTAACA-CCCTATTGTA-TCCATACATGGGTGGGG--CACCAAGGACC-TGAACACC-AAAGTGATATGCCGGCTCAT-C-AAAA-TTTGA-GCTGTAATTGCGAT-AACTTTC-A-TTTTTC--C-AATCCTGCAGGCCA--TTTT-G-AGGG--CCAAGAC---GA-CCC-TTTTT--GGG-CTCA------G-AATTTTCCA---CGCACGTGATCCTGT-GTGTGCACGTAT-GT-AAAATCCTCC--AGAT-CGT-AAAAACTAGAAG-TCCTA--TC-ACCT-CAATT-CCCCA----------------------------------------------------------------------------------------------------------------------------------------------------------
>ERX140514.1436477
-----------------------------------------------------------------GTCTCAGGTTCTC-AC-TTGC-TTT-GAGAGTC-TC-GA--TCAA-TTC-GGAC---TCTAGG--TTGTATTTTT-GTATTTT-C--TTTGATCA---CCG---TTTCTTCGCG---AGAGTTGGCCTAACA-CCCTATTGTA-TCCATACATGGGTGGGG--CGCCCAGGACC-TGAACACC-AAAGTGATATGCCGGCTCAT-C-AAAA-TTTGA-GCTGTAATTGCGAT-AACTTCT-A-TTTTTC--C-AATCCTGCAGGCCTATTTTT-G-AGGG--CCAAGAC---GT-ACC-CTTTT--GGG-CTCA------A-AATTTTCCA---CGCACGTGATCCTGT-GTGTGCACGTATAGTAAAACTCCCCC--AGAT-CGT-AAAAACTAGAAG-TCCTA--TC-ACCT-CAATT-CCCCAA-TAG--CTTCCAACGCCTAT-GA----------------------------------------------------------------------------------------------------------------------------------
>ERX140516.75699
-----------------------------------------------------------GAAATCGGAGCTTTTTCTC-GA-TTGC-TTT-GAGAGTC-TC-GA--TCAA-TTC-AGAC---TCTAGG--TTG-ATTTTT-GTATTTT-C--TTTGATCA---CCG---TTTCTTCGCA---AGAGTTGGCCTAACT-CCCTATTGTA-TCCTTACATGAGAGGGG--CACCCAGGACC-TGAACACC-AAAGTGTCGTGCCGGCTCAT-C-AAAA-TTTGA-GCTGTAATTGCGAT-AACTTCG---TTTTTT--C-AATCCTGCAGGCCA-ATTTT-G-AGGG--CCCAGAC---GG-CCC-TTTTT--GAG-CTCG------A-TATTTTCCG---TGCACGTGATCCTGT-GTGTGCACGTAT-GC-AAAATCCTCC--AGAT-CCT-AAAAACTAGAAG-TCCTA--TC-ACCT-CAATT-CCCCAA-TAG-CATTCCAACGCCTAT-GAAAA--CG---------------------------------------------------------------------------------------------------------------------------
>ERX140514.1458606
----------------------------------------------------------------------TTGTTCTC-AC-TTGC-TTT-GAGAGTC-TC-GA--TCAA-TTC-GGAA---TCTAGG--TTG-ATTTT---GTATTT-C--TTTGATCA---CCG---TTTCTTCGCG---AGAGTTGGCCTAACA-CCCTATTGTA-TCCATACATGGGTGGGG--CGCCAAGGACC-TGAACACC-AAAGTGATATGCCGGCTCAT-C-AAAA-TTTGA-GCTGTAATTGCGAT-AACTTTC-A-TTTTTC--C-AATCCTGCAAGCCA-TTTTT-G-AGGG--CCTAGAC---TA-CCC-TTTTT--GGG-CTCA------G-AATTTTCCA---CGCACGTGATCCTGT-GTGTGCACGTAT-GT-AAAATCCTCC--AGAT-CGT-AAAAACTAGAAG-TCCTA--TC-ACCT-CAATT-CCCCAA-TAG-CTTTCCAACGCCTAT-GAAAA--CGAC-GAAAT-CGGT--------------------------------------------------------------------------------------------------------------
>ERX140521.276363
----------------------------------------------------------------------------------------------------C-GA--TCAA-TTC-GGAC---TCTAGG--TTG-ATTTTT-GTA-TTT-C--TTTGATTA---CCG---TTTCTTCGCG---AGAGTTGGCCTAACA-CCCTATTGTA-TCCATACATGGGTGGGG--CGCCCAGTACC-TGAATACC-AAAGTGATATGCCGGCTCAT-C-AAAA-TTTGA-GCTATAATTGCGAT-AACTTTC-ATTTTTTC--C-AATCCTACAGGCCA-TTTTT-G-AGGG--CCAAGAC---GA-CCC-TTTTT--GGG-CTCA------G-AATTTTCCA---CGCACGTGATCCTGT-GTGTGCAAGTAT-GT-AAAATCCTCC--AGAT-CGT-AAAAACTAGAAG-TCCTA--TC-ACCT-CAATT-CCCCAA-TAG-CTTTCCAACGCCTAT-GAAAA--CGAC-GAAAT-CGGAGCTTGTTCT-----------------------------------------------------------------------------------------------------
>ERX140521.841563
--------------------------------------------------------------------GCTTGTTCTC-AC-TTGC-TTT-GAGAGTC-TC-GA--TCAA-TTC-GGAC---TCTAGG--TTG-ATTTTT-GTATTTT-C--TTTGATCA---CCG---TTTCTTCGCG---AGAGTTGGCCTAACA-CCCTATTGTA-TCCATACATGGGTGGGG--CACCAAGGACC-TGAACACC-AAAGTGATATGCCGGCTCAT-C-AAAA-TTTGA-GCTGTAATTGCGAT-AACTTTC-A-TTTTTC--C-AATCCTGCAGGCTA-TTTTT-G-AGGG--CCAAGAC---GA-CCC-TTTTT--GGT-CTCA------G-AATTTTCCA---CGCACGTGATCCTAT-GTGTGCACGTAT-GT-AAAATCCTCC--AAAT-CGT-AAAAACTAGAAG-TCCTA--TC-ACCT-CAATT-CCGCAA-TAC-CTTTCCAACGCCTAT-GAAAA--TGAC-GAAAT-CG----------------------------------------------------------------------------------------------------------------
>ERX140521.232780
----------------------CTCAGCCCAATATCTTTCCAACGCCTATGAAAACGACGACATCGGAGCTTGTTCTC-AC-TTGC-TTT-GAGAGTC-TC-GA--TCAA-TTT-GGAC---TCTAGG--TTG-ATTTTT-GTATTTT-C--TTTTATCA---CTC---TTTCCTCACG---AGAGTGATCCTAACA-CCCTATTGTA-GCCATACATGGGTGGGG--TGCCCAGGACC-TAAAAACC-AAAGGGATGTGCCGGCTCAT-C-GAAG-TTTGA-GCTGTAATTGCAAT-AACTTTC-A-TTTTTC--C-AATCTTTTAGGCCA-TTTTT-T-AGGG--CCCACAC---GA-CCC-TTTTT--GGG-CTCG------A-TATCTTCTA---CGCACATGATCCTGT-GTGTACATGTAG-GT-AAAATCCTCT--AGGT-CAG-A------------------------------------------------------------------------------------------------------------------------------------------------------------------------------------------------
>ERX140514.2170403
--------------------------------CG--------------------------AAATCTGAGCTTGTTCTC-AC-TTGC-TTT-GAGAGTC-TC-GA--TCAA-TTC-GCAC---TCTAGG--TTG-ATTTTT-GTATTTT-C--TTTGATCA---CCG---TTTCTTCGTG---AGAGTTGGCCTAACA-CCCTATTGTA-TCCATACATGGGTGGGG--CGCCAAGGACT-TGAACACC-AAAGTGATATGCCGGCTCAT-C-AAAA-TTTGA-GCTGTAATTGCGAT-AACTTTC-ATTTTTTC--C-AATCCTGCAGGCCA-TTTTT-G-AGGG--CCAAGAC---GA-CCC-TTTTT--GGG-CTCA------G-AATTTTCCA---CGCACGTGATCTTGT-GTGTGCACGTAT-GT-AAAATCCTCC--AGAT-CGT-AAAAACTAGAAG-TCCTACTCC-ACCT-CAATT-CCTCAA-TAG-CTTTCCAACGCCTAT-AGAAA--A----------------------------------------------------------------------------------------------------------------------------
>ERX140514.2140165
---------------------------------------------------TTGGCAGTCTCAGTCGGAGCTTGTCTC-AC-TTGC-TTT-GAGAGTC-TC-GA--TCAA-TTC-GGAC---TCTAGG--TTG-ATTTT--GTA-TTT-C--TTTGATCA---CCG---TTTCTTCGCG---AGAGTTGGCCTAACA-CCCTATTGTA-TCCATACATGGGTGGGG--CGCCCAGGACC-TGAACACC-AAAGTGATATGCCGGCTCAT-C-AAAA-TTTGA-GCTGTAATTGCGAT-AACTTTC-A-TTTTTC--C-AATCCTGCAGGCCA--TTTT-G-AGGG--CCAAGAC---GA-CCC--TTTT--GGG-CTCA--------GAATTTCCA---CGCACGTGATCCTGT-GTGTGCACGTAT-GT-AAAATCCTCC--AGAT-CGT--AAAACTAGAAG-TCCTA--TC-ACCT-CAATT-CCCCA----------------------------------------------------------------------------------------------------------------------------------------------------------
>ERX140521.13285
---------------------------------------------------------------------------------------TTT-GAGAGTC-TC-GA--TCAA-TTC-GGAC---TCTAGG--TTG-ATTTT--GTA-TTT-C--TTTGATCA---CCG---TTTCATCGCG---AGAGTTGGCCTAACA-CCCTATTGTA-TCCATACATGGGTGGGG--CACCCAGGACC-TGAACACC-AAAGTGATATGCCGGCTCAT-C-AAAA-TTTGA-GCTGTAATTGCGAT-AACTTTC-A-TTTTTC--C-AATCTTGCAGGCCA-TTTTT-G-AGGG--CCTAGAC---GA-CCC-TTTTT--GGG-CTCA------G-AATTTTCCA---CGCACGTGATCCTGT-GTGTGCACGTAT-GT-AAAATCCTCC--AGAT-CGT--AAAACTAGAAG-TCCTA--TC-ACCT-CAATT-CCCCAA-TAG-CTTTCCAACGCCTAT-GAAAA--CGAC-GAAAT-CGGTGCTTGTTCTC----------------------------------------------------------------------------------------------------
>ERX140516.2219497
----------------------------------------------------------------------------TC-AC-TTGC-TTT-GAGAGTT-TC-GA--TCAA-TTC-GGAC---TCTAGG--TTG-ATTTTT-GTATTTT-C--TTTGATCA---CCG---TTTCTTCGCG---AGAGTTGGCCTAACA-CCCTATTGTA-TCCATACATGGGTGGGG--CACCAAGGACC-TGAACACC-AAAGTGATATGCCGGCTCAT-C-AAAA-TTTGA-GCTGTAATTGCGAT-AACTTTC-ATTTTTTC--C-AATCCTGCAGGCCA-TTTTT-G-AGGG--CCAAGAC---GA-CCC-TTTTT--GGG-CTCA------G-AATTTTCCA---CGCACGTGATCCTGG-GTGTGCACGTAT-GT-AAAATCCTCT--AGAT-CGT-AAAAACTAGAAG-TCCTA--TC-ACCT-CAATT-CCCCAA-TAG-CTTTCCAACGCCTAT-GAAAA--CGAC-GAAAT-C-----------------------------------------------------------------------------------------------------------------
>ERX140521.52316
--------------------------------------------------------------------------TCTC-AC-TTGC-TTT-GAGAGTC-TC-GA--TCAA-TTC-GGAC---TCTAGG--TTG-ATTTTT-GTA-TTT-C--TTTGATCA---CCG---TTTCTTCATG---AGAGTTAGCCTAACA-CCCTATTGTA-TCCATACATGGGTGGGG--CGCCAAGGACC-TGAACACC-AAAGTGATATACCGGCTCAT-C-AAAA-TTTGA-GCTGTAATTGCGAT-AACTTTC-A-TTTTTC--C-AATCCTGCAGGCCA-TTTTT-G-AGGG--CTAAGAC---GA-CCC-TTTTT--CGG-CTCA------G-AATTTTCCA---CGCACGTGATCCTGT-GTGTGCACGTAT-GT-AAAATCCTCC--AGAT-CAT-AAAAACTAGAAG-TCCTA--TC-ACCT-CAATT-CCCCAA-TAG-CTTTCCAATGCCTAT-GAAAA--CCAC-GAAAT-CGGTGCTT----------------------------------------------------------------------------------------------------------
>ERX140516.3169
----------------------------------------------------------------------TTGTTCTC-AC-TTGC-TTC-GAGAGTC-TC-GA--TCAA-TTC--GAC---TCTA-G--TTG-ACTTTT-AGGTATT-T--TTTACTCA---CCGGGTTTCTTCGGAG---AGAGTTGGCCTAACA-CCCTATTGTA-TCCATACATGGGTGGGG--CGCCAAGGACC-TGAACACC-AAAGTGATATGCCGGCTCAT-C-AAAA-TTTGA-GCTGTAATTGCGAT-AACTTTC-ATTTTTTC--C-AATCCTGCAGGCCA-TTTTT-G-AGGG--CCAAGAC---GA-CCC-TTTTT--GGT-CTCA------A-AATTTTCCG---CGCACGTGATCCTGT-GTGTGCACGTAT-GT-AAAATCCTCC--AGAT-CGT-AAAAACTAGAAG-TCCTA--TC-ACCT-CAATT-CCCCAA-TAG-CTTTCCAACGCCTAT-GAAAA--TGAC-GAAAT-CG----------------------------------------------------------------------------------------------------------------
>ERX140514.2169313
--------------------------------------------------------------------GCTTGTTCTCGAC-TTGC-TTT-GAGAGTC-TC-GA--TCAA-TTT-GGAC---TCTAGG--TTA-ATTTTT-TTATTTT-C--TTTGATCA---CCG---TTTCTTTGCG---AGAGTTGGCCTAAGA-CCCTATTGTA-TCCATACATGGGTGGGG--CGCCCAGGACC-TGAACACC-AAAGGGATGTGCTGGCTCAT-C-GAAA-TTTGA-GTTGTAATTGCGAT-AACTTTA-ATTTTTTC--C-AATCCTGCAGGCTA-TTTTT-G-AGGG--CCCAGAC---GG-CCC-TTTTT--GGG-ATCG------A-TATTTTCTG---CGCATGTGATCATGT-GTGTGCACGTGT-GT-AAAATCCTCC--AGAT-CGC-AAAAACTAGAAG-TCCTA--TC-AGCT-CAATT-CCCCGA-TAG-CTTTCCAACGCCTAT-G-----------------------------------------------------------------------------------------------------------------------------------
>ERX140514.835233
--------------------------------------------------------------------GCTTGTTCTC-AC-TTGC-TTT-GAGAGTC-TC-GA--TCAA-TTC-GGAC---GTCTAG--GTT-GATTTT-GTA-TTT-C--TTTGATCA---CCA---TTTCTTCGCG---AGAGTTGGCCTAACA-CCCTATTGTA-TCCATACATGGGTGGGG--CGCCCAGGACC-TGAACACC-AAAGTGATATGCCGGCTCAT-C-AAAA-TTTGA-GCTGTAATTGCGAT-AACTTTA-A-TTTTTC--C-AATCCTGCAGGCCA-TTTTT-G-AGGG--CCAAGAC---GA-CCC-TTTTT--GGG-CTCA------G-AATTTTCCA---CGCACGTGATCCTGT-GTGTGCACGTAT-GT-AAAATCCTCC--AGAT-CGT-AAAAACT-GAAG-TCCTA--TC-ACCT-CAATT-CCCCAA-TG--CTTTCCAACGCCTAT-GAAAACGCGAAATCG---------------------------------------------------------------------------------------------------------------------
>ERX140514.2412510
--------------------------------------------------------------------GCTTGTTCTC-AA-TTGC-TTT-GAGAGTC-TC-GA--TCAA-TTC-GGAC---TCTAGG--TTG-ATTTTT-GTATTTT-C--TTTGATCA---CCG---TTTCTTCGCG---AGAGTTGGCCCACCA-CCCTATTGTA-TCCATACATGGGTGGGG--CGCCAAGGACC-TGAACACC-AAAGTGATATGCCGGCTCAT-C-AAAA-TTTGA-GCTGTAATTGCGAT-AACTTTT-A-TTTTTC--C-AATCCTGCAGGCCA-TTTTT-G-AGGG--CCAAGAC---GA-CCC-TTTTT--GGG-CTCA------A-ACTTTTCCG---CGCACGTGATCCTGT-GTGTGCACGTAT-GT-AAAATCCTCC--AGAT-CAT-AAACACTAGAAG-TCCTA--TC-ACCT-CAATT-CCCCAA-TAG-CTTTCCAACGCCTAT-------------------------------------------------------------------------------------------------------------------------------------
>ERX140514.2173358
--------------------------------------------------------------------GCTTGTTCTC-AC-TTGC-TTT-GAGAGTC-TC-GA--TCAA-TTC-GGAC---TCTAGG--TTG-ATTTTT-GTATTTT-C--TTTGATCA---CCG---TTTCTTCGCG---AGAGTTGGCCTAACA-CCCTATTGTA-TCCATACATGGGTGGGG--CGCCCGGGACC-TGAACACC-AAAGTGATATGTCGGCTCAT-C-AAAA-TTTGA-GCTGTAATTGCGAT-AACTTTC-ATTTTTTC--CTAATCCTGCAGGCCA-TTTTT-GTAGGG--CCAAGAC---GA-CCC-TTTTT--GGG-CCCAGGACCTG-AATTTTCCG---CGCACGTGATCCTGT-GTGTGCACGTAT-GT-AAAATCCTCC--AGAT-CGT-AAAAACTAGAAG-TCCTA--TC-ACCT-CAATT-CCCCAA-TAG-CTTTCC----------------------------------------------------------------------------------------------------------------------------------------------
>ERX140512.728354
----------------------------------------------------------------------------------------------------------------------------------------------------------TGCTCA---CCA---TTTCCTTGCG---AGAGTTGGCCTAACA-CCCTATTGTA-TCCATACATGGGTGGGG--CACCCAGGGCC-TGTACACC-AAAGGGATGTGCCGGCTCAT-C-GAAA-TTTGG-GCTGTAATTGTGAT-AACTTTC-G-TTTTTC--C-AATCCTGCAGGCCA-TTTTT-G-AGGG--CCCAGAC---GA-CCC-TTTTT--GGG-CTCA------A-TATTTTTGG---CACACATGATCCTAC-GTGTGCACGTAT-GT-AAAATCCTCC--AAAT-CAC--AAAACTAGAAG-TCCTA--TC-AGCT-CAATT-CCCCAA-TAG-CTTTCCAACGCCTAG-GAACA--CGAT-GAAAT-CAGAGCTTCTTCTCACTTGCTTTGAGAGTCTCGATCAATTCGGACTCTATGTTGATTTTTATTT--------------------------------------------------
>ERX140516.2938246
--------------------------------------------------------------------GCTTGTTCTC-AC-TTGC-TTT-GAGAGTC-TC-GA--TCAA-TTC-GGAC---TCTAGG--TTG-ATTTTT-GTATTTT-C--TTTGATCA---CCG---TTTCTTCGCG---AGAGTTGGCCTAACA-CCCTATTGTA-TCCATACATGGGTGGGG--TGCCAAGGACC-TGAACACC-AAAGTGATATGCCGGCTCAT-C-AAAA-TTTGA-GTTGTAATTGCGAT-AACTTTC-A-TTTTTC--C-AATCCTGCAGGCCA-TTTTT-G-AGGG--CCAAGAC---GG-CCC-TTTTT--GGG-CTCA------A-AATTTTCCG---CGCATGTGATCCTGT-GTGTGCACGTAT-GT-AAAATCCTCC--AGAT-CAT-AAAAACTAGAAG-TCCTA--TT-ACCT-CAATT-CCCCAA-TAG-CTTTCCAACGCCTAT-GAAAA--CGAC-GAA---------------------------------------------------------------------------------------------------------------------
>ERX140512.81535
------------------------------------------CTCAGAATGAAAACGACGAAATCGGTGCTTGTTCTC-AC-TTGC-TTT-GAGAGTC-TC-GA--TCAA-TTC-GGAC---TCTAGG--TTG-ATTTTT-GTATTTT-C--TTTGATCA---CCA---TTTCTTCGCG---AGAGTTGGCCTAACA-CCCTATTGTA-TCCATACATGGGTGGGG--CGCCAAGGACC-TGAACACC-AAAGTGATATGCCGGCTCAT-C-AAAA-TTTGA-GCTGTAATTGCGAT-AACTTTC-ACTTTTTC--C-AATCCTGCAGGCCA-TTTTT-T-AGGG--CCAAGAC---GA-CCC-TTTTT--GGG-CTCA------A-AATTTTCCG---CGCATGTGATCCTGT-GTGTGCACGTAT-GT-AAAATCCTCC--ATAT-CGT-AAAAACTAGAAG-TCCTA--TC-ACCTCCAATT-CCACAA-TAG-CTTTC-----------------------------------------------------------------------------------------------------------------------------------------------
>ERX140519.389219
--------------------------------------------------------------------------------C-TTGC-TTT-AAGAGTC-TG-GG--TCAA-TTC-AGAA---TCTAGG--TTG-ATTTTT-GTATTTT-C--TTTGCTCA---CCG---TTTCCTTGCG---AGAGTTGGCCTAACA-CCCTATTGTA-TCCATACATGGGTGGGG--CGCCCAGGGCC-TGAACACT-AAAGGGATGTGCCGGCTCAT-C-GAAA-TTTGG-GCTGTAATTGTGAT-AACTTTC-GTTTTTCC--T-AATCCTGCTGGCCA-TTATT-G-AGGG--TCCAGAC---GA-CCC-TTCTT--GGG-CTCG------A-TATTTTCGG---CACACGTGATCCTAC-ATGTGCACGCAT-GA-AAAATCCTCC--AAAT-CAC-AAAAACTAGAAT-TCCTA--TC-AGCT-TAATT-CCCCAA-TAG-CTTTCCAACGCCTAT-GAAAA--CGAT-GAAAT-CG----------------------------------------------------------------------------------------------------------------
>ERX140514.1446960
----------------------------------------------GTCTCAGAGCGAAGAAATCGGTGCTTGTTCTC-AC-TTGC-TTT-GAGAGTC-TC-GA--TCAA-TTC-GGAC---TCTAGG--TTG-ATTTT--GTA-TTT-C--TTTGATCA---CCA---TTTCTTCGCG---AGAGTTGGCCTAACA-CCCTATTGTA-TCCATACATGGGT-GGG--CGCCAAGGACC-TGAA-ACC-AAAGTGATATGCCGGCTCAT-C-AAAA-TTTGA-GCTGTAATTGCGAT-AACTTTC---ATTTTC--C-AATCCTGCAGGCCA--TTTT-G-AGGG--CCAAGAC---GA-CCC--TTTT--GGG-CTCA--------AAATTTCCG---CGCACGTGATCCTGT-GTGCGCACGTAT-GT-AAAATCCTCC--AGAT-CAT--AAAACTAGAAG-TCCTA--TC-ACCT-CAATT-CCC------------------------------------------------------------------------------------------------------------------------------------------------------------
>ERX140521.272769
--------------------------------------------------------------------GCTTGTTCTC-AC-TTGC-TTT-GAGAGTC-TC-TA--TCAA-TTC-GAAC---TCAAGG--TTG-ATTTT--GTATTTT----TTTTATCA---CCG---TTTCTTCGGG---AGAGTGAGCCTAACA-CCCTATTGTA-TCCATACATGGGTGGGG--CACCTAGGACC-TGAACACC-AAAGGGATGTGCCGGCTCAT-C-GAAG-TTTGA-GCTGTAATTGCGAT-AACTTTT-G-TTTTTC--C-AATCTTGCCGGCCA-TTTTT-G-AGGG--CCTAGAC---AT-CCC-TTTTT--GGG-CTTG------A-TATCTTCCG---CGCATGTGATCTTGT-GTGTGCACGTAT-GT-AAAATTCTCC--AGAT-CGC-AAAAACTAGAAG-TCTTA--TC-AGCT-CAATT-CCCCAA-TAG-CTTTCCAACGCCTAT-GAAAA--TGAC-GAAAT-CG----------------------------------------------------------------------------------------------------------------
>ERX140516.8225
---------------------------------------------------------------------------------------------GAGTC-TC-GA--TCAA-TTC-GGAC---TCTAGG--TGA--TTTTC-GTAAGTT-T--CTTGATCGGACCAG---TTTCTTCGCG---AGAGTTGGCCTAACA-CCCTATTGTA-TCCATACATGGGTGGGG--CGCCCAGGACC-TGAACACC-AAAGTGATATGCCGGCTCAT-C-AAAA-TTTGA-GCTGTAATTGCGAT-AACTTTC-ATTTTTTC--C-AATCCTGCAGACCATTTTTT-G-AGGG--CCAAGAC---GA-CCC-TTTTT--GGG-CTCA------G-AATTTTCCG---CGCACGTGATCCTGT-GTGTGCACGTAT-GT-AAAATCCTCC--AGAT-CAT-AAAAACTAGAAA-TCCTA--TC-ACCT-CAATT-CCCCAA-TAG-CTTTCCAACGCCTAT-GAAAA--TGAC-GAAATCG-----------------------------------------------------------------------------------------------------------------
>ERX140514.41344
-------------------------------------------------------------------------------------------------------------------------------G--TTG-ATTTTT-GTATTTT-C--TTTGCTCA---CCG---TTTCCTTGCG---AGAGTTCGTCTAACA-CCCTATTGTA-TCCATACATGGGTGGGG--CGCCCAGGGCC-TGAACACC-AATGGGATGTGCCGGCTTAT-C-GAAA-TTTGG-GCTGTAATTGTGAT-AACTTTC-G-TTTTTC--C-AATCCTGCAGGCCA-TTTTT-C-AGGG--CCTAGAC---GA-CCC-TTTTT--GGG-CTCC------A-TATTTTCGG---CACACGTGATCCTAC-GTGTGCACGTAT-GT-AAAATCCTCC--AAAT-CGC-AAAAACTAGAAG-TCCTA--TC-GGCT-TAACT-CCCCAA-TAG-CTTTCCAACGCATAT-CGAACA-CCGA-TGAAT-CGTAGC-TGTTCTCACTTGCTTTGAGAGTCTCGATCAATTCAG-----------------------------------------------------------------------
>ERX140515.3292806
--------------------------------------------------------------------------TCTC-AC-TTGC-TTT-GAGAGTC-TC-GA--TCAA-TTC-GGAC---TCTAGG--TTG-ATTTTG-TATTTTC-T--TTGGATCA---CCG---TTTCTTCGCG---AGAGTTGGCCTAACA-ACCTATTGTA-TCCATAAATGGGTGGGG--CGCCCAGGACC-TGAACACC-AAAGTGATATGCCGGCTCAT-C-AAAA-TTTGA-GCTGTAATTGCGAT-AACTTTC-ATTTTTTC--C-AATCCTGCAGGCCA-TTTTT-G-AGGG--CCAAGAC---GA-CCC-TTTTT--GGG-CTCA------G-AATTTTCCA---CGCACGTGATCCTAT-GTGTGCACGTAT-GT-AAAATCCTCC--AGAT-CAT-AAAAACTAGAAG-TCCTA--TC-ACCT-CAATT-CCCCAA-TAG-CTTTCCAACGCCTAT-GAAAA--CGAC-GAAAT-C-----------------------------------------------------------------------------------------------------------------
>ERX140516.2279600
------------------------------------------------------------------------------------------------------------AA-TTC-AGAC---TCTGTG--TTG-ATTTTT-GTATTTC----TTTTATCA---CCG---TTTCTTTGCG---AGAGTTGACCTAAGA-CCCTATTGTA-TCCATACAT-GGTGGGG--CGCCCGGGTCC-TGATCACC-AAAGGGATGTGCCGGCTCAT-C-GAAA-TTTGA-GCTGTAATTGCAAT-AACTTCG---TTTTTC--C-AATCCTGCAGGTCC-TTTTT-G-AGGG--CCCAGAT---GG-CCC-TTTTT--GGG-CTCG------A-TATTTTCCG---CGCATGTGATCCTGT-GTGTGCACGTAT-GT-AAAATCCTCC--AGAT-CGC-AAAAACTAGAAG-TCCTA--TC-AGCT-CAATT-CTCCAA-TAG-CTTTCCAACGCCTGT-GAACA--CGAC-GAAAT-CGGAGCTTGTTCTCACTTGCTTTGAGA---------------------------------------------------------------------------------------
>ERX140516.2091433
---------------------------------------------TTGGCAGTCTCAGCGAAATAGGAGCTTGTTCTC-AC-TTGC-TTT-GAGAGTC-TC-GA--TCAA-TTC-GGAC---TCTAGG--TTG-ATTTTT-GTATTTT-C--TTAGATCA---CCG---TTTCTTCGCG---AGAGTTGGCCTAACA-CCCTATTGTA-TCCATACATGGGTGGGG--CGCCCAGGACC-TGAACACC-AAAGTGATATGCCGGCTCAT-C-AAAA-TTTGA-GCTGTAATTGCGAT-AACTTTC-A-TTTTTC--C-AATCCTGCAGGCCA-TTTTT-G-AGGG--CCAAGAC---GA-CCC-TTTTT--GGG-CTCA------A-AATTTTCCG---CGCACGTGATCCTAC-GTGTGCACATAT-GT-AAAATCCTCC--AGAT-CGT-AAAAACTAGAAG-TCCTA--TC-ACCT-CAATT-CCCC-----------------------------------------------------------------------------------------------------------------------------------------------------------
>ERX140521.58014
------------------------------------------------------------------------------------GC-TTT-GAGAGTC-TC-GA--TCAA-TTC-GGAC---TCTAGG--TTG-ATTTTT-GTATTTT-C--TTTGATCA---CCG---TTTCTTCGTG---AGAGTTGGCCTAACA-CCCTATTGTA-TCCATACATGGGTGGGG--CGCCAAGGACC-TGAACACC-AAAGTGATATGCCGGCTCAT-C-AAAA-TTTGA-GCTGTAATTGCGAT-AACTTTC-ATTTTTTC--C-AATCCTGCAGGCCA-TTTTT-G-AGGG--CCAAGAC---GA-CCC-TTTTT--GGT-CTCA------A-AATTTTCCG---CGCACGTGATCCTGT-GTGCGCATGTAT-GT-AAAATCCTCC--AGAT-CGT-AAAAACTAGAAG-TCCTA--TC-ACCT-CAATT-CCCCAA-TAG-CTTTCCAACGCCTAT-GAAAA--TGAC-GAAAT-CG----------------------------------------------------------------------------------------------------------------
>ERX140521.862591
--------------------------------------------------------TCTCAGATCGGTGCTTGTTCTC-AC-TTGC-TTT-GAGAGTC-TC-GA--TCAA-TTC-GGAC---TCTAGG--TTG-ATTTTT-GTA-TTT-C--TTTGATCA---CCG---TTTCTTCGCG---AGAGTTGGCCTAACA-CCCTATTGTA-TCCATACAT-GGTGGGG--CGCCAAGGACC-TGAACACC-AAAGTGATATGCCGGCTCAT-C-AAAA-TTTGA-GCTGTAATTGCGAT-AACTTTC-A-TTTTTC--C-AATCATGCAGGCCA--TTTT-G-AGGG--CCAAGAC---GA-CCC-TTTTT--GGG-CTCA------A-AATTTTCCG---CGCATGTGATCCTGT-GTGTGCACGTAT-GT-AAAATCCTCC--AGAT-CAT-AAAAACTAGAAG-TCCTA--TT-ACCT-CAATT-CCCCAA-TAG--CTTCCAACGCCTAT-GAAA--------------------------------------------------------------------------------------------------------------------------------
>ERX140516.2477616
--------------------------------TTGGCAGTCTCAGCCTATGAAAACGACGAAATCAGTGCTTGTTCTC-AC-TTGC-TTT-GAGAGTC-TC-GA--TCAA-TTC-GGAC---TCTAGG--TTG-ATTTTT-GTATTTT-C--TTTGATCA---CCG---TTTCTTTGCG---AGAGTTGGCCTAACA-CCCTATTGTA-TCCCTACATGGGTGGGA--CGCCAAGGACC-TGAACACC-AAAGTGATATGCCGGCTCAT-C-AAAA-TTTGA-GCTGTAATTGCGAT-AACTTTC-ATTTTTTC--C-AATCCTGCAGGCCA-TTTTT-G-AGGG--CCAAGAC---GA-CCC-TTTTT--GGT-CTCA------A-AATTTTCCA---CGCACGTGATCCTGT-GTGTGCACGTAT-GT-AAAATCCTCC--AGAT-CGT-AAACACTAGAAG-TCCTAC-TC-ACCT-CAATT-CCC------------------------------------------------------------------------------------------------------------------------------------------------------------
>ERX140516.2684885
--------------------------------------------------------------------------TCTC-AC-TTGC-TTT-GAGAGTC-TC-GA--TCAA-TTC-GGAC---TCTAGG--TTG-ATTTTT-GTATTTT-C--TTTGATCA---CCG---TTTCTTCGCG---AGAGTTGGCCTAACA-CCCTATTGTA-TCCATACATGGGTGGGG--CGCGAAGGACC-TGAACACC-AAAGTGATATGCCGGGTCAT-C-AAAA-TTTGA-GCTGTAATTGCGAT-AACTTTC-ATTTTTTC--C-AATCCTGCAAGCCA-TTTTT-G-AGGG--CCTAGAC---GA-CCC-TTTTT--GGG-CTCA------G-AATTTTCCA---CGCACGTGATCCTGT-GTGTGCACGTAT-GT-AAAATCCTCC--AGAT-CGT-AAAAACTAGAAG-TGCAA--TC-ACCT-CAATT-CCCCAA-TAG-CTTTCCAACGCCTAT-GAAAA--CGAC-GAAAT-CG----------------------------------------------------------------------------------------------------------------
>ERX140516.805873
-------------------------------------------------------------------AGCTTGTTCTC-AC-TTGC-TTT-GAGAGTC-TC-GA--TCAA-TTC-GGAC---TCTAGG--TTG-ATTTTT-GTATTTT-C--TTTGATCA---CCG---TTTCTTCGCG---AGAGTTGGCCTAACA-CCCTATTGTA-TCCATACATGGGTGGGG--CGCACAGGACC-TGAACACC-ACAGTGATATGCCGGCTCAT-C-AAAA-TTTGA-GCTGTAATTGCGAT-AACTTTC-ATTTTTTC--C-AATCCTGCAGGCCA-TTTTT-C-AGGG--CCAAGAC---GA-CCC-TTTTT--GGG-ATCA------A-AATTTTCCA---CGCACGTGATCCTGT-GTGTGCACGTAT-GT-AAAATCCTCC--AGAT-CGT-AAAAACTAGAAG-TCCTA--TC-ACCT-CAATT-CCCCAA-TAG-CTTTCCAACGCCTAT-GAAAA--CGAC-GAAAT-C-----------------------------------------------------------------------------------------------------------------
>ERX140512.109716
--------------------------------------------------------------------GCTTGTTCTC-AC-TTTC-TTT-GAGAGTC-TC-GA--TCAA-TTC-GGAC---TCTAGG--TTG-ATTTTT-GTATTTT-C--TTTGATCA---CCG---TTTCTTCGCG---AGAGTTGGCCTAACA-CGCTATTGTA-TCCATACATGGGTGGGG--CGCCAAGGACC-TGAACACC-AAAGTGATATGCCGGCTCAT-C-AAAA-TTTGA-GCTGTAATTGCGAT-AACTTTC-A-TTTTTC--C-AATCCTGCAGGCCA-TTTTT-G-AGGG--CCAAGAC---GA-CCC-TTTTT--GGT-CTCA------G-AATTTTCCG---CGCACGTGATCCTGT-GTGTGCACGTAT-GT-AAAATCCTCT--AGAT-CGT-AAAAACTAGAAG-TCCTA--TC-ACCT-CAATT-CCCCAA-TAG-CTTTCCAACACCTAT-GAAAA--TGAC-GAAAT-CG----------------------------------------------------------------------------------------------------------------
>ERX140512.49965
------------------------------------------------------------------------GTTCTC-AC-TTGCTTTT-GAGAGTC-TC-GA--TCAA-TTC-GGAC---TCTAGG--TTG-TATTTT-GTTATTT-C--TTTGATCA---CCG---TTTCTTCGCG---AGAGTTGGCCTAACA-CCCTATTGTA-TCCATACATGGGTGGGG--CGCCAAGGACC-TGAACACC-AAAGTGATATGCCGGCTCAT-C-AAAA-TTTGA-GCTGTAATTGCGAT-AACTTCT---ATTTTC--C-AATCCTGCAAGCCA--TTTT-G-AGGG--CCAAGAC---GA-CCC--TTTT--GGT-CTCA---------AATTTCCG---CGCACGTGATCCTGT-GTGCGCATGTAT-GT--AAATCCTCC--AGAT-CGT---AAACTAGAAG-TCCTA--TC-ACCT-CAATT--CCCAA-TAG--CTTCCAACGCCTAT-GAATGAC-----------------------------------------------------------------------------------------------------------------------------
>ERX140516.177672
--------------------------------------------------------------------GCTTGTTCTC-AC-TTGC-TTT-GAGAGTC-TC-GA--TCAC-TTC-GGAA---TCTAGG--TTG-ATTTTT-GTATTTT-C--TTTGATCA---CCG---TTTCTTCGCG---AGAGTTGGCCTAACA-CCCTATTGTA-TCCATACATGGGTGGGG--CGCCAACGACC-TGAACACC-AAAGTGATATGCCGGCTCAT-C-AAAA-TTTGA-GCTGTAATTGCGAT-AACTTTC-ATTTTTTC--C-AATCCTGCAGGCCA-TTTTT-G-AGGG--CCAAGAC---GA-CCC-TTTTT--GGG-CTCA------G-AATTTTCCA---CGCACGTGATCCTGT-TTGTGCATGTAT-GT-AAAATCCTCC--AGAT-CAT-AAAAACTAGAAG-TCCTA--TC-ACCT-CAATT-CCCCAA-TAG-CTTTCCAACGCCTAT-GAAAA--TGAC-------------------------------------------------------------------------------------------------------------------------
>ERX140520.548973
--------------------------------------------------------------------GCTTGTTCTC-AC-TTGC-TTT-GAGAGTC-TC-GA--TCAA-TTC-GGAC---TCTAGG--TTG-ATTTTT-GTATTTT-C--TTTGATCA---CCG---TTTCTTCGCG---AGAGTTGGCCTAACA-CCCTATTGTA-TCCATACATGGGTGGGG--CGCCAAGGACC-TGAACACC-AAAGTGATATGCGGGCTCAT-C-AAAA-TTTGA-GCTGTAATTGCGAT-AACTTTC-ATTTTTCC--T-AATCCTGCATGCCA-TTTTT-GTAGGG--CCAAGAC---GA-CCC-TTTTT--GGT-TCTC------A-AAATTTTTACGTCGCACGTGATCCTGT-GTGTGCACGTAT-GT-AAAATCCTCC--AGAT-CGT-AAACACTAGAAG-TCCTA--TC-ACCT-CAATT-CCCCAA-TAG-CTTTCCAACGCCTAT-G-----------------------------------------------------------------------------------------------------------------------------------
>ERX140514.1512949
--------------------------------------------------------------------GCTTGTTCTC-AC-TTGC-TTT-GAGAGTCGTC-GA--TCAA-TTC-GGAC---TCTAGG--TTG-ATTTTT-GTATTTT-C--TTTGATCA---CCG---TTTCTTCGCG---AGAGTTGGCCTAACA-CCCTATTGTA-TCCATACATGGGTGGGG--CGCCAAAGACC-TGAACACC-AAAGTGATATGCCGGCTCAT-C-AAAA-TTTGA-GCCGTAATTGCGAT-AACTTTC-ATTTTTTC--C-AATCCTGCAGGCCA-TTTTT-G-AGGG--CCAAGAC---GA-CCC-TTTTT--GGT-CTCA------A-AATTTTCCG---CGCACGTGATCCTGT-GTGTGCACGTAT-GT-AAAATCCTCC--AGAT-CGT-AAAAACT-GAAG-TCCTA--TC-ACCT-CAATTCCCCCAA-TAG-CTTTCCAACGCCTAT-GAAAA--TGAC-GAAAT-CG----------------------------------------------------------------------------------------------------------------
>ERX140516.1021187
------------------------------------------------------CAGTCTCAGTCAGAGCTTGTTCTC-GC-TTGC-TTT-GAGAGTC-TC-GA--TCAA-TTC-GGAC---TCTAGG--TTG-ATTTTT-GTATTTT-C--TTTGATCA---CCA---TTTCTTCGCG---AGAGTTGGCCTAACA-CCCTATTGTG-TCCATACATGGGTGGGG--TGCCCAGTACC-TGAACACC-AAAGTGATATGCCGGCTCAT-C-AAAA-TTTGA-GCTGTAATTGCGAT-AACTTTC-ATTTTTTC--C-AATCCTGCAAGCCA-TTTTT-C-AGGG--CCAAGAC---GA-CCC-TTTTT--GGG-CTCA------G-AATTTTCCA---CGCATGTGATCCTGT-GTGTGCACGTAT-GT-AAAATCCTCC--AGAT-CGT-AAAAACTAGAAG-TCCTA--TC-ACCT-CAATT-CCCCAA-TAG-CTTTCCAACGCCTAT-GA----------------------------------------------------------------------------------------------------------------------------------
>ERX140516.2113863
--------------------------------------------------------------------------------------------------------------------GAT---TCTAGG--TTG-GTTTTT-GTA-TTT-C--TTTGATCA---CCG---TTTCTTCACG---AGAGTTGGCCTAACA-CCCTATTGTA-TCCATACATGGGTGGGC--CGCCCAGGACC-TGAACACC-AAAGGGATGTGCCAACTCAT-C-GAAA-TTTTA-GCTGTAATTGCGAT-AACTTTC-ATTTTTTC--C-AATCCCGCAGGCCA--TTTT-G-AGGG--CCCAGAC---GG-CCC-TTTTT--GGG-CTCG------A-TATTTTCCG---CGCATGGGATCCTGT-GTGTGCACGTAT-GT-AAAATCCTCC--AGAT-CGT-AAAAACTAGAAG-TCCTA--TC-AGCT-CAATT-CTCCAA-TAG-CTTTCCAACGCCTAT-GAAAA--CGAC-GAAAT-CGGAGCTT-TTCTCGCTTGCTTTGAGAGTCTCGATCAATT--------------------------------------------------------------------------
>ERX140521.1218074
------------------------------------------------------------------------------------GC-TTT-GAGAGTC-TC-GA--TCAA-TTC-GGAC---TCTAGG--TTG-ATTTTT-GTATTTT-C--TTTGATCA---CCG---TTTCTTCGCG---AGAGTTGGCCTAACA-CCCTATTGTA-TCCATACATGGGTGGGG--CGCCAAGGACC-TGAACACC-AAAGTGATATGCCGGCTCAT-C-ATAA-TTTGA-GCTGTAATTGCGAT-AACTTTC-ATTTTTTC--C-AATCCTGCAGGCCA-TTTTT-G-AGGG--CCAAGAC---GA-CCC-TTTTT--GGT-CTCA------A-AATTTTCTG---CGCACGTGATCCTGT-GTGTGCACGTAT-GT-AAAATCCTCC--AGAT-TGT-AAAAACTAGAAG-TCCTA--TC-ACCT-CAATT-CTCCAA-TTG-CTTTCCAACGCCTAT-GAAAA--TGAC-GAAAT-CG----------------------------------------------------------------------------------------------------------------
>ERX140512.1583421
-----------------------------------------------------------------------TGTTCTC-AC-TTGC-TTT-GAGAGTC-TC-GA--TCAA-TTC-GGAC---TCTAGG--TTG-ATTTTT-GCATTTT-C--TTTGATCA---CCG---TTTCTTCGCG---AGAGTTGGCCTAACA-CCCTATTTTA-TCCATACATGGGTGGGG--CGCCCAGGACC-TGAACACC-AAAGTGATATGCCGGCTCAT-C-AAAA-TTTGA-GCTGTAATTGCGAT-AACTTTC-ATTTTTTC--C-AATCCTGCAGGCCA-TTTTT-G-AGAG--CCAAGAC---GA-CCC-TTTTT--GGG-CTCA------G-AATTTTCCA---CGCACGTGATCCTGT-GTGCGCACGTAT-GT-AAAATCCTCC--AGAT-TGT-AAAAACTAGAAG-TCCTA--TC-ACCT-CAATT-CCCCAACTAG-CTTTCCAACGCCTAT-GAAA---CGAT-GAAAT-CGGTG-------------------------------------------------------------------------------------------------------------
>ERX140516.2946267
-------------------------------CTTTGGGCAGTCTCAGTATGAAAATGACAAAATCGGAGCTTGTTCTC-AC-TTGC-TTT-GAGAGTC-TC-GA--TCAA-TTC-AGAC---TCTAGG--TTG-ATTTTT-GTATTTT-C--TTTGATCA---CCG---TTTCTTCGCG---AGAGTTGGCCTAACA-CCCTATTGTA-TCCATACATGGGTGGGG--CGCCCAGGACC-TGAACACC-AAAGTGATATGCCGGCTCAT-C-AAAA-TTTGA-GCTGTAATTGCGAT-AACTTCT-ATTTTTTG--C-AATCCTGCAAGCCTATTTTT-T-ACGG--CCAAGAT---GTACCC-TTTTT--GGG-CTCA------G-AAATTTCCA---CGCATGTGATCCTGT-GTGTGCACGTATAGT-AAAATCCTCC--AGAT-TAGTAAAAACTAGAAG-TCCT--------------------------------------------------------------------------------------------------------------------------------------------------------------------------------
>ERX140516.1480625
----------------------------------------------------------------------TTGTTCTC-AC-TTGC-TTT-GAGAGTC-TC-GA--TCAA-TTC-GGAC---TCTAGG--TTG-ATTTTT-GTATTTT-C--TTTGATCA---CCA---TATCTTCGCG---AGAGTTGGCCTAACA-CCCTATTGTA-TCCATACATGGGTGGGG--CGCCCAGGACC-TGATCACC-AAACGGATATGCTGGCTCAT-C-GAAA-TTTGA-GCAGTAATTGCGAT-AACTTTC-ATTTTTTT--C-AATCCTACAGGCCA-TTTTT-T-AGGA--CCAAGAC---GA-CCC-TTTTT--GGG-CTCA------G-AATTTTCCG---CGCACATGATCCTGT-GTGTGCACGTAT-GT-AAAATCCTCT--AGAT-CGT-AAAAACTAGAAG-TCCTA--TC-AGAT-CAATT-CTCCAA-TAG-CTTTCCAATGCCAAT-GAAAA--C----------------------------------------------------------------------------------------------------------------------------
>ERX140516.2309925
----------------------------------------------------------------------------------------------------------------TC-GGAA---TCTAGG--TTG-ATTTTTTGTATTTT-C--TTTGCTCA---CCG---TTTCCTTGCG---AGAGTTGGCCTAACA-CCCCATTGTA-TCCATACATGGGTGGGG--TGCCCAGGGCC-TGAACACC-AAAGGGATGTGCCGGCTCAT-C-GAAA-TTTGG-GCTGTAATTGTGAT-AACTTTC-G-TTTTTC--C-AATCCTGCAGGCCA-TTTTT-G-AGGG--CCCAGAC---GA-CCC-TTTTT--GGG-CTCA------A-TATTTTTGG---CACACGTGATCCTAC-GTGCGCACGTAT-GT-AAAATCCTCC--AAAT-CAC-AAAAACTAGAAG-TCCTA--TC-AGCT-TAATT-CCCCAA-TAG-CTTTCCAACGCCTAT-GAAAA--CGAT-GAAAT-CGGAGCTTGTTCTCACTTGCTTTGAGAGTCT-----------------------------------------------------------------------------------
>ERX140512.2039998
--------------------------------------------------------------------GCTTGTTCTC-AC-TTGC-TTTAGAGAGTC-TCGGA--TCAA-TTC-GGAC---TCTAGG--TTG-ATTTTT-GTATTTT-C--TTTGATCA---CCG---TTTCTTCGTG---AGAGTTGGCCTAACA-CCCTATTGTA-TCCATACATGGGTGGGG--CGCCCAGGACC-TGAACACC-AAAGTGATATGCCGGCTCAT-C-AAAA-TTTGA-GCTGTAATTGCGAT-AACTTTC-ATTTTTCC--T-AATCCTGCAGGCCA-TTTTT-G-AGGG--CCAA------GA-CCC-TTTTT--GGG-CTCA------A-AATTTTCCA---CGCACGTGATCCTGT-GTGTGCACGTAT-GT-AAAATCCTCC--AGAT-CAT-AAAAACTAG-AG-TCCTA--TC-ACCT-CAATT-CCCCAA-TAG-CTTTCCAACGCCTAT-GAAAA--CGAC-GAAAT-CG----------------------------------------------------------------------------------------------------------------
>ERX140519.735692
---------------------------------------------------------------------------------------------------------------------------------------------------------------------------------------GAGTTGACCTAAGA-CCCTATTGTA-TCCATACATGGGTGGGG--CGCCCAGGTCC-TGAACACC-AAAGGGATGTGCCGGCTCAT-C-AAAA-TTTGA-GCTGTAATTGCAAT-AACTTTC-ATTTTTTC--C-AATCCTGCAGGCCC-TTTTT-G-AGGG--CCAAGAT---GG-CCC-TTTTT--GGG-CTCG------A-TATTTTCCG---CGCATGTGATCCTGT-GTGTGCACATAT-GT-AAAATCCTCC--AGAT-CAC-AAAAACTAGAAG-TCCTA--TC-AGCT-CAATT-CCCCAA-TAG-CTTTCCAACGCCTAT-GAACA--CGAC-GAAAT-CGGAGCTTGTTCTCACTTGCTTTGAGAGTCTCGGTCAATTCGGAATCTAGGTTGATTTTTGTATTTTCTTTG------------------------------------------
>ERX140521.11151
-----------------------------------------------------------------------------------------T-GAGAGTC-TC-GA--TCAA-TTC-GGAC---TCTAGG--TTG-ATTTTT-GTATTTT-C--TTTGATCA---CCG---TTTCTTTGCG---AGAGTTGGCCTAACA-CCCTATTGTA-TCCATACATGGGTGGGG--CGCCAGGGACC-TGAACACC-AAAGTGATATGCCGGCTCAT-C-AAAA-TTTGA-GCTGTAATTGCAAT-AACTTTC-ATTTTTTC--C-AATCCTGCAGGCCA-TTTTT-G-AGGG--CCAAGAC---GA-CCC-TTTTT--GGT-CTCA------A-AATTTTCCG---CGCACGTGATCCAGT-GTGTGCACGTAT-GT-AAAATCCTCC--AAAT-CAT-AAACACTAGAAG-TCCTA--TC-ACCG-CAATT-CCCCAA-TAG-CTTTCCAACGCCTAT-GAAAA--TGAC-GAAAT-CGGAGCTTGTT-------------------------------------------------------------------------------------------------------
>ERX140514.1472226
--------------------------------------------------------------------GCTTGTTCTC-AC-TTGC-TTT-GAGAGTC-TC-GA--TCAA-TTC-GGAC---TCTAGG--TTG-ATTTTT-GTATTTT-C--TTTGATCA---CCG---TTACTTCGCG---AGAGTTGGCCTAACA-CCCTATTGTA-TCCATACATGGGTGGGG--CGCCAAGGACC-TGAACACC-AAAGTGATATGCCGGCTCAT-C-AAAA-TTTGA-GCTGTAATTGCGAT-AACTTTT-A-TTTTTC--C-AATCCTGCAGGCCA-TTTTT-G-AGGG--CCAAGAC---GA-CCC-TTTTT--GGG-CTAA------A-AATTTTCCG---CGCACGTGATCCTGT-GTGTGTACGTAT-GT-AAAATCCTCC--AGAT-CAT-AAAAACTAGAAG-TCCTA--TC-ACCT-CAATT-CCCCAA-TAG-CTTTCCAACGCCTAT-GAAAA--C----------------------------------------------------------------------------------------------------------------------------
>ERX140521.191666
---------TCTCAGATCAGCTCAATTCCACATAGCTTTCCAACACCTATGAAAATCATGAAATCAGAGGTTGTTTTC-AC-TTGC-TTT-GAGAGTC-TC-GA--TCAA-TTC-AGAC---TCTAGG--TTG-ATTTTT-GTATTTT-C--TTTGATCA---CTG---TTTCTTTGCG---AGAGTGAGCCTAACA-CCCTATTGTA-TCCATACATGGGAGGGG--CGCCCAGGACT-TGAACACC-AAAGGGATCTGCCGGCTCAT-C-GAAG-TTTGA-GCTGTAATTGCGAT-AACTTTC-ATTTTTTC--C-AATCTTGCGGGCCA-TTTTT---AGGG--CCCAGAC---AG-CCC-TTTTT--GGG-CTTG------A-TATCTTCCA---TGCACGTGATCTTGT-GTATGCATGTAT-GT-AAAATCCTCT--AGAC-CAC-AAAAC--------------------------------------------------------------------------------------------------------------------------------------------------------------------------------------------
>ERX140514.2176274
--------------------------------------------------------------------GCTTGTTCTC-AC-TTGC-TTT-GAGAGTC-TC-TA--TCAA-TTC-GGAC---TCTAGG--TTG-ATTTCT-GTATTTT-C--TTTGATCA---CCG---TTTCTTCGCG---AGAGTTGGCCTAACA-CCCTATTGTA-TCCATACATGGGTGGGG--CGCCAAGGACC-TGAACACC-AAAGTGATATGCCGGCTCAT-C-AAAA-TTTGA-GCTGTAATTGCGAT-AACTTTC-ACTTTTTC--CTAATCCTGCAGGCCA-TTTTT-GTAGGG--CCAAGAC---GA-CCC-TTTTT--GGG-CTCA------A-AATTTTCCG---CGCACGTGATCCTGT-GTGTGCACGTAT-GT-AAAATCCTCC--AGAT-CGT-AAAAACTAGAAG-TCCTA--TC-ACCT-CAATT-CCCCAA-TAG-CTTTCCAACGCCTAT-GAAAA--CGAC-GAAAT-CG----------------------------------------------------------------------------------------------------------------
>ERX140520.497400
------------------------------------GTCTCAGCGCCTATGAAAACGACGAAATCGGTGCTTGTTCTC-AC-TTGC-TTT-GAGAGTC-TC-GA--TCAA-TTC-GGAC---TCTAGG--TTG-ATTTTT-GTATTTT-G--TTTGATCA---CCA---TTTCTTCACG---AGAGTTGGCCTAACA-CCCTATTGTA-TCCATACATGGGTGGGG--CGCCAAGGACC-TGAACACC-AAAGTGATATGCCGGCTCAT-C-AAAA-TTTGA-GCTGTAATTGCGAT-AACTTTCTATTTTTTC--C-AATCCTGCAGGCCA-TTTTT-G-TGGG--CCAAGAC---GA-CCC-TTTTT--GGT-CTCA------A-AATTTTCCG---CGCACGTGATCCTAT-GTGTGCACATAT-GT-AAAATCCTCC--AGAT-CGT-AAACACTAGAAG-TCCTA-------------------------------------------------------------------------------------------------------------------------------------------------------------------------------
>ERX140514.89315
----------------------------------------------------------------------------------TTGCTTTT-GAGAGTC-TC-GA--TCAA-TTC-GGAC---TCTAGG--TTG-ATTTTT---GATTT-C--TTTGATCA---CCG---TTTCTTCTCG---AGAGTTGGCCTAACA-CCCTATTGTA-TCCATACAT-GGTGGGG--CGCCAAGGACC-TGAACACC-AAAGTGATATGCCGGCTCAT-C-AAAA-TTTGA-GCTGTAATTGCGAT-AACTTTC-A-TTTTTC--C-AATCCTGCAGGCTA--TTTT-G-AGGG--CCAAGAC---GA-CCC--TTTT--GGT-CTCA------A-AATTTTCCG---CGCACGTGATCCTGT-GTGTGCACGTAT-GT-AAAATCCTCC--AGAT-CGT--AAAACTAGAAG-TCCTA--TC-ACCT-CAATT-CCCCAA-TAG-CTTTCCAACGCCTAT-GAAACGACGAAATCGGTG------------------------------------------------------------------------------------------------------------------
>ERX140520.13651
--------------------------------------------------------------GTCTCAGCTTGTTCTC-AC-TTGC-TTT-GAGAGTC-TC-GA--TCAA-TTC-GGAC---TCTAGG--TTGTATTTTT-GTATTTT-C--TTTGATCA---CCG---TTTCTTCACG---AGAGTTGGCCTAACA-CCCTATTGTA-TCCATACATGGGTGTGG--CACCCAGGACC-TGAACACC-AAAGTGATATGCCGGCTCATAC-AAAA-TTTAA-GCTGTAATTGCGAT-AACTTTCTATTTTTTA--C-AATCCTGCAGGCCTATTTTT-G-AGGG--CCAAGAC---GTACCC-TTTTT--GGG-CTCA------G-AATTTTCCA---CGCACGTGATCCTGT-GTGTGCATGTAT-GT-AAAATCCTCC--AGATACGT-AAAAACTAGAAG-TCCTA--TC-ACCT-CAATT-CCCCAA-TAG-CTTTCCAACGCCTAT-GAAAA--CGACG------------------------------------------------------------------------------------------------------------------------
>ERX140521.47872
--------------------------------------------------------------------GCTTGTTCTC-AC-TTGC-TTT-GAGAGTC-TC-GA--TCAAGTTC-GTAC---TCTAGGGTTGA-GTTTTT-GTATTTT-C--TTTGATCA---CCG---TTTCTTCGCG---AGAGTTGGCCTAACA-CCCTATTGTA-TCCATACATGGGTGGGG--CACCAAGGACC-TGAACACC-AAAGTGATATGCCGGCTCAT-C-AAAA-TTTGA-GCTGTAATTGCGAT-AACTTTC-ATTTTTTC--C-AATCCTGCAGGCCA-TTTTT-G-AGGG--CCAAGAC---GA-CCC-TTTTT--GGT-CTCA------A-AATTTTCCG---CGCACGTGATCCTGT-GTGTGCACGTAT-GT-AAAATCCTCC--AGAT-CGT-AAAAACTAGAAG-TCCTA--TC-ACCT-CAATT-CCCCAA-TAG-CTTTCCAACGCCTAT-GAAAA--CGAC-GAAATCG-----------------------------------------------------------------------------------------------------------------
>ERX140514.1422799
----------------------------------------------------------------------TTTTTCTC-AC-TTGC-TTT-GAGAGTC-TC-GA--TCAA-TTC-GGAC---TCTAGG--TTG-ATTTTT-GTATTTT-C--TTTGATCA---TCG---TTTCTTCGCG---AGAGTTGGCCTAACA-CCCTATTGTA-TCCATACATGGGTGGGG--CG-CAAGGACC-TGAACACC-AAAGTGATATGCCGGCTCAT-C-AAAA-TGTGA-GCTGTAATTGCGAT-AACTTTC-A-TTTTTC--C-AATATTGCAGGCC--ATTTT-G-AGGG--CCAATAC---GA-CCC-TTTTT--GGG-CTCA------A-AATTTTCCG---CGCACGTGATCCTGT-GTGTGCACGTAT-GT-AAAATCCTCT--AGAT-CGT-AAACACTAGAAG-TCCTA--TC-ACCT-CAATT-CCCCAA-TAG-CTTTCCAACGCCTAT-GAAA---CGAC-AAAAT-CGGT--------------------------------------------------------------------------------------------------------------
>ERX140515.1051010
----------------------------------------------------------------------TTGTTCTC-AC-TTGC-TTT-GAGAGTC-TC-GA--TCAA-TTC-GGAC---TCTAGG--TTG-ATTTTT-GTATTTT-C--TTTGATCA---CCG---TTTCTTCGCG---AGAGTTGGCCTAACA-CCCTATTGTA-TCCATACATGGGT-GGG--CGCCAAGGACC-TGAACACC-AAAGTGATATGCCGGCTCAT-C-AAAA-TTTCA-GCTGTAATTGCGAT-AACTTTC-ATTTTTTC--C-AATCCTGCAGGCCA-TTTTT-G-ATGG--CCAAGAC---GA-CCC-TTTTT--GGG-CTCA------G-AATTTTCCA---CGCACGTGATCCTGT-GTGTGCACGTAT-GT-AAAATCCTCC--AGAT-CGT-AAAAACTAAAAG-TCCTA--TC-ACCT-CAATT-CCCCAA-TAG-CTTTCCAACGCCTAT-GAAAA--CGAC-GAAAT-CG----------------------------------------------------------------------------------------------------------------
>ERX140520.11988
---------------------------------------------------------------TCTCAGCTTGTTCTC-AC-TTGC-TTT-GAGAGTC-TC-GA--TCAA-TTC-GGAC---TCTAGG--TTGTATTTTT-GTATTTT-C--TTTGATCA---CCG---TTTCTTCACG---AGAGTTGGCCTAACA-CCCTATTGTA-TCCATACATGGGTGTGG--CACCCAGGACC-TGAACACC-AAAGTGATATGCCGGCTCATACTAAAA-TTTAA-GCTGTAATTGCGAT-AACTTCT-A-TTTTTA--C-AATCCTGCAGGCCTATTTTTGG-AGGG--CCAAGACCGTAC-CCG-TTTTT--GGG-CTCA------GTAATTTTCCA---CGCACGTGATCCTGT-GTGTGCATGTATAGT-AAAATCCTCC--AGATACGT-AAAAACTAGAAG-TCCTA--TC-ACCT-CAATT-CCCCAA-TAG-CTTTCCAACGCCTAT-GAAAA--CGACGA-----------------------------------------------------------------------------------------------------------------------
>ERX140514.811220
--------------------------------------------------------------------GCTTGTTCTC-AC-TTGC-TTT-GAGAGTC-TC-GA--TCAA-TTC-GGAC---TCTAGG--TTG-ATTTTG---TATTT-C--TTTGATCA---CCG---TTTCTTCGCG---AGAGTTGGCCTAACA-CCCTATTGTA-TCCATACATGGGTGGGG--CGCCAAGGACC-TGAACACC-AAAGTGATATGCCGGCTCAT-C-AAAA-TTTGA-GCTGTAATTGCGAT-AACTTTC-A-TTTTTC--C-AATCCTACAGGCCA-TTTTC---AGGG--CCAAGAC---GA-CCC-TTTTT--GGT-CTCA------A-AATTTTCCG---CGCACGTGATCCTGT-GTGCGCACGTAT-GT-AAAATCCTCC--AGAT-CAT-AAAAACTAGAAG-TCCTA--TC-ACCT-CAATT-CCCCAA-TAG-CTTTCCAACGCCTAT-GAAAA--CGAT-GAAAT-CG----------------------------------------------------------------------------------------------------------------
>ERX140512.1361352
--------------------------------------------------------------------------------C-TTGC-TTT-GAGAGTC-TC-GA--TCAA-TTC-GGAC---TCTAGG--TTG-A-TTTT-GTATTTT-C--TTTGATCA---CCG---TTTCTTCGCG---AGAGTTGGCCTAACA-CCCTATTGTA-TCCATACATGGGTGGGG--CGCCCAGGACC-TGAACACC-AAAGTGATATGCCGGCTCAT-C-AAAA-TTTGA-GCTGTAATTGCGAT-AACTTTC-ATTTTTCC--T-AATCCTGCAGACCA-TTTTT-G-AGGG--CCAAGAC---GA-CCC-TTTTT--GGG-CTCA------G-AATTTTCTA---CGCACGTGATCCTGT-GTGTGCACGTAT-GT-AAAATCCTCC--AGAT-CGT-AAAAACTAGAAG-TCCTA--TC-ACCT-CAATT-CCCCAA-TAG-CTTTCCAACGCCTAT-GAAAA--CGAC-GAAAT-CG----------------------------------------------------------------------------------------------------------------
>ERX140516.1070194
--------------------------------------------------------------------GCTTGTTCTC-AC-TTGC-TTT-GAGAGTC-TC-GA--TCAA-TTC-GGAC---TCTAGG--TTG-ATTTTT-GTATTTT-C--TTTGATCA---CCG---TTTCTTCGCG---AGAGTTGGCCTAACA-CCTTATTGTA-TCCATACATGGGTGGGG--CGCCCAGGACC-TGAACACC-AAAGTGATATGCCGGCTCAT-C-AAAA-TTTGA-GCTGTAATTGCGAT-AACTTCC-ATTTTTTC--C-AATCCTGCGGGCCA-TTTTT-G-AGGG--CCAAGAC---GA-CCC-TTTTT--GGG-CTAA------G-AATTTTCCA---CGCACGTGATCCTGT-GTGTGCACGTAT-GT-AAAATCCTCC--AGAT-CGTAAAAAACTAGAAG-TCCTA--TC-ACCT-CAATT-CCCCAA-TAG-CTTTCCAACGCCTAT-------------------------------------------------------------------------------------------------------------------------------------
>ERX140514.925923
--------------------------------------------------------------------GCTTGTTCTC-AC-TTGC-TTT-GAGAGTC-TC-GA--TCAA-TTC-AGAC---TCTATA--TTG-ATTTTT-GTATTTT-C--TTTTATCA---CCG---TTTCTTTGCG---AGAGTTGACCTAAGA-CCCTATTGTA-TCCATACATGGGTGGGG--CGCCCGGGTCC-TGAACACC-AAAGGGATGTGCCGGCTCAT-C-GAAA-TTTGA-GCTGTAATTGCAAT-AACTTTC-A-TTTTTC--C-AATCCTGCAGGCCC-TTTTT-G-AGGG--CCCAGAT---GG-CCC-TTTTT--GGG-CTCG------A-TATTTTCCG---CGCATGTGATCCTAC-GTGTGCACGTAT-GT-AAAAATCCTCCAAAAT-CACAAAAAACTAGAAG-TCCTA--TC-AGCT-TAATT-CCCCAA-TAG-CTTTCCAACGCCTCT-GA----------------------------------------------------------------------------------------------------------------------------------
>ERX140514.2699816
-----------------------------------------TTGGCAGTCTCAGACGACGAAATCGGTGCTTGTTCTC-AC-TTGC-TTT-GAGAGTC-TC-GA--TCAA-TTC-AGAC---TCTAGG--TTG-ATTT----TGTATT-T--CTTTATCA---CCG---TTTCTTCACG---AGAGTTGGCCTAACA-CCCTATTGTA-TCCATACAT-GGTGGGG--CGCCAAGGACC-TGAACACC-AAAGTGATATGCCGGCTCAT-C-AAAA-TTTGA-GCTGTAATTGCGAT-AACTTTC-A-TTTTCC--C-AATCCTGCAGGCCA--TTTT-G-AGGG--CCAAGAC---GA-CCC--TTTT--GGT-CTCA------A-AATTTTCCG---CGCACATGATCCTGT-GTGTGCACGTAT-GT--AAATCCTCC--AGAT-CGT--AAAACTAGAAA-TCCTA--TC-ACCT-CAAT-----------------------------------------------------------------------------------------------------------------------------------------------------------------
>ERX140521.39659
--------------------------------------------------------------------GCTTGTTCTC-AC-TTGC-TTT-GAGAGTC-TC-GA--TCAA-TTC-GGAC---TCTAGG--TTG-ATTTTT-GTATTTT-C--TTTGATCA---CTG---TTTCTTCGCG---AGAGTTGGCCTAACA-CCCTATTGTA-TCCATACATGGGTGGGG--CGCCCAGGACC-TGAACACC-AAAGTGATATGCCGGCTCAT-C-AAAA-TTTGA-GCTGTAATTGCGAT-AACTTTC-ATTTTTTC--C-AATCCTGCAGGCCA-TTTTT-G-AGGG--CCAAGAC---GA-CCC-TTTTT--GGG-CTCA------G-AATTTTCCG---CGCACGTGATCCTGT-GTGTGCACGTAT-GT-AAAATCCTCC--AGAT-CGT-AAAA--CTAAAG-TCCTA--TC-ACCT-CAATT-CCCCAA-TAG-CTTTCCAACGCCTAT-GAAAA--CGAC-GAA---------------------------------------------------------------------------------------------------------------------
>ERX140512.24158
--------------------------------------------------------------------GCTTGTTCTC-AC-TTGC-TTT-GAGAGTC-TC-GA--TCAA-TTC-GGAC---TCTAGG--TTG-A-TTTT-GTATTTT-C--TTTGATCA---CCA---TTTCTTCGCG---AGAGTTGGCCTAACA-CCCTATTGTA-TCCATACATGGGTGGGG--CGCCAAGGACC-TGAAAACC-AAAGTGATATGCCGGCTCAT-C-AAAA-TTTGA-GCTGTAATTGCGAT-AACTTTC-A-TTTTTC--C-AATCCTGCAGGCCA-TTTTT-G-AGGG--CCAAGAC---GA-CCC-TTTTT--GGG-CTCA------A-AATTTTCCG---CGCACGTGATCCTCT-GTGCGCACGTAT-GT-AAAATCCTCC--AGAT-CAT-AAAAACTAGAAG-TCCTA--TC-ACCT-CAATT-CCCCAA-TAG-CTTTCCAACGCCTAT-GAAAA-------------------------------------------------------------------------------------------------------------------------------
>ERX140521.808746
------------------------------------------------------------------------GTCTCA----GTGC-TTT-GAGAGTC-TC-GA--TCAA-TTC-GGAC---TCTAGG--TTGTATTTTT-GTATTTT-C--TTTGGTCA---CCG---TTTCTTCGCG---AGAGTTGGCCTAACA-CCCTATTGTA-TCCATACATGGGTGGGG--CGCCAAGGACC-TGAACACC-AAAGTGATATGCCGGCTCAT-C-AAAA-TTTGA-GCTGTAATTGCGAT-AACTTCT-A-TTTTTC--C-AATCCTGCAGGCCTATTTTT---AGGG--CCAAGAC---GT-ACC-CTTTT--GGG-CTCA------GTAATTTTCCA---CGCACGTGATCCTGT-GTGTGCACGTATAGT-AAAATCCTCC--AGATACTT-AAAAACTAGAAG-TCCTA--TC-ACCT-CAATT-CCCCAA-TAG--CTTCAAACGCCTAT-GAAAA--CGATGAAATC-------------------------------------------------------------------------------------------------------------------
>ERX140516.1431811
-------------------------------------TCTCAGCGCCTATGAAAACGACGAAATCGGTGCTTGTTCTC-AC-TTGC-TTT-GAGAGTC-TC-GA--TCAA-TTC-GGAC---TCTAGG--TTG-ATTTTT-GTATTTT-C--TTTGATCA---CCG---TTTCTTCACG---AGAGTTGGCCTAACA-CCCTATTGTA-TCCATACATGGGTGGCG--CGCCAAGGACC-TGAACACC-AAAGTGATATGCCGGCTCAT-C-AAAA-TTTTA-GCTGTAATTGCGAT-TACTTTC-ATTTTTTC--C-AATCCTGCAGGCCA-TTTTT-G-AGGG--CCAAGAC---GA-CCC-TTTTT--GGG-CTCA------A-AATTTTCCG---CGCACGTGATCCTGT-GTGTGCACGTAT-GT-AAAATCCTCC--AGAT-CGT-AAAACTACGAAG-TCCTA--TC-ACTC-TAGTC-CCAA-----------------------------------------------------------------------------------------------------------------------------------------------------------
>ERX140515.2438715
----------------------------GCCTTGGCAGTCTCAGGCCTATGAAAACGACGAAATCGGTGCTTGTTCTC-AC-TTGC-TTT-GAGAGTC-TC-GA--TCAA-TTC-GGAC---TCTAGG--TTG-ATTTTT-GTATTTT-C--TTTGATCA---CTG---TTTCTTCACG---AGAGTTGGCCTAACA-CCCTATTGTA-TCCATACATGGGTGGCG--CGCCAAGGACC-TGAACACC-AAAGTGATATGCCGGCTCAT-C-AAAA-TTTGA-GCTGTAATTGCGAT-AACTTTC---ATTTTC--C-AATCCTACAGGCCA--TTTT-G-AGGG--CCAAGAC---GA-CCC--TTTT--GGG-CTCA------A-AATTTTCCG---CGCACGTGATCCTGT-GTGTGCACGTAT-GT-AAAATCCTCC--AGAT-CGT--AAAACTAGAAG-TCCTA--TC-ACCT-CAA------------------------------------------------------------------------------------------------------------------------------------------------------------------
>ERX140514.2750163
---------------------------------------------------------TGGCAGTCTCAGCTTGTTCTC-AC-TTGC-TTT-GAGAGTC-TC-GA--TCAA-TTC-GGAC---TCTAGG--TTG-ATTTTT-GTATTTT-C--TTTGATCA---CCG---TTTCTTCTCG---AGAGTTGGCCTAACA-CCCTATTGTA-TCCATACATGGGTGGGG--CGCCCAGGACC-TGAACACC-AAAGTGATATGCCGGCTCAT-C-AAAA-TTTGA-GATGTAATTGCGAT-AACTTTC-ATTTTTTC--C-AATCCTACAGGCCA-TTTTT-G-AGGG--CCAAGAC---GA-CCC-TTTTT--GGG-CTCA------G-AATTTTCCA---CGCACGTGATCCTGT-GTGTGCACATAT-GT-AAAATCCTCC--AGAT-CGT-AAAAACTAGAAG-TCCTA--TC-ACCT-CAATT-CCCCAA-TAG-CTTTCCAACGCCTAT-GAAAA-------------------------------------------------------------------------------------------------------------------------------
>ERX140519.683369
-----------------------------------------------------------------------TGTTCTC-AC-TTGC-TTT-GAGAGTC-TC-GA--TCAA-TTC-GGAC---TCTAGG--TTG-ATTTTT-ATATTTT-C--TTTGATCA---CCG---TTTCTTCGCG---AGAGTTGGCCTAACA-CCCTATTGTA-TCCATACATGGGTGGGG--CGCCAAGGACC-TGAACACC-AAAGTGATATGCCGGCTCAT-C-AAAA-TTTGA-GCTGTAATTGCGAT-AACTTTC-ATTTTTTC--C-AATCTTGCATGCCA-TTTTT-G-AGGG--CCAAGAC---GA-CCC-TCTTT--GGT-CTCA------A-AATTTTCCG---CGCACATGATTCTGT-GTGTGCACGTAT-GT-AAAATCCTCC--AGAT-CAT-AAACACTAGAAG-TCCTA--TC-ACCT-CAATT-CCCCAA-TAG-CTTTCCAACGCCTAT-GAAAA--CGAC-GAAAT-CGGTG-------------------------------------------------------------------------------------------------------------
>ERX140519.52724
---------------------------------------------------------------------------------------------------------------------------------------------------------------------------------------------------------TATTGTA-TCCATACATGGGTGGGG--CGCCCGGGTCC-TGAACACC-CAAGGGATGTGTCGGCTCAT-C-GAAA-TTTGA-GCTGTAATTGCAAT-AACTTC--GTTTTTTC--C-AATCCTGCAGGCCC-TTTTT-G-AGGG--CCCAGAT---GG-CCC-TTTTT--GGG-CTCA------A-TATTTTCCG---CGCATGTGATCCTGT-GTGTGCACGTAT-GT-TAAATCCTCC--AGAT-CAC-AAAAACTAGAAG-TCCTA--TA-AGCT-CAATT-CCCCAA-TAG-CTTTCCAACGCCTGT-GAACA--CGAC-GAAAT-CGGAGCTTGTTCTCACTTGCTTTGAGAGTCTCGGTCAATTCGGAATCTAGGTTGATTTTGTATTTTCTTTGCTCACTGTTTCCTTG----------------------------
>ERX140512.674859
---------------------------------------------------------------------------------------TTT-GAGAGTC-TC-GA--TCAA-TTC-GGAC---TGTAGG--TTG-A-TTTT-GTATTTT-C--TTTGATCA---CCG---TTTCTTCGCG---AGAGTTGGCCTAACA-CCCTATTGTA-TACATACATGGGTGGGG--CGCCAAGGACC-TGAACACC-AAAGTGATATGCCGGCTCAT-C-AAAA-TTTGA-GCTGTAATTGCGAT-AACTTTC-A-TTTTTC--C-AATCCTGCAGGCCA-TTTTT-G-AGGG--CCAAGAC---GA-CCC-TTTTT--GGT-CTCA------A-AATTTTCCG---CGCACGTGATCCTGT-GTGTGCACGTAT-GT-AAAATCCTCC--AGAT-CGT-AAAAACTAGAAG-TCCTA--TC-ACCT-CAATT-CCCCAA-TAG-CTTTCCAACGCCTAT-GAAAA--CGAC-GAAAT-CG----------------------------------------------------------------------------------------------------------------
>ERX140512.1694216
------------------------------------TCAGCAACGCCTATGAAAACGACGAAATCGGTGCTTGTTCTC-AC-TTGC-TTT-GAGAGTC-TC-GA--TCAA-TTC-GGAC---TCTAGG--TTG-ATTTTT-GTATTTT-C--TTTGATCA---CCA---TTTCTTCGCG---AGAGTTGGCCTAACA-CCCTATTGTA-TCCATACAC-GGTGGGG--CGCCAAGGACC-TGAACACC-AAAGTGATATGCCGGCTCAT-C-AAAA-TTTGA-GCTGTAATTGCGAT-AACTTTC-ATTTTTTC--C-AATCCTGCAGGCCA-TTTTT-G-AGGG--CCAAGAC---GA-CCC-TTTTT--GGT-CTCA------A-AATTTTCCG---TGCACGTGATCCTGT-GTGTGCACATAT-GT-AAAATCCTCC--AGAT-CGT-AAAAACTAGAAG-TCCTA--TC-ACCT-CA-------------------------------------------------------------------------------------------------------------------------------------------------------------------
>ERX140512.120053
--------------------------------------------------------------------GCTTGTTCTC-AC-TTGC-TTT-GAGAGTC-TC-GA--TCAA-TTC-GGAC---TCTAGG--TTG-A-TTTT-GTATTTT-C--TTTGATCA---CCG---TTTCTTCACG---AGAGTTGGCCTAACA-CCCTATTGTA-TCCATACATGGGTGGGG--CGCCCAGGACC-TGAACACC-AAAGTGATATGCCGGCTCAT-C-AAAA-TTTGA-GCTGTAATTGAGAT-AACTTTC-A-TTTTTC--C-AATCCTGCAGGCCA-TTTTT-G-AGGG--CCAAGAC---GA-CCC-TTTTT--GGG-CTCA------G-AATTTTCCA---CGCACGTGATCCTGT-CTGTGCACGTAT-GT-AAAATCCTCC--ATAT-CGTAAAAAACTAGAAG-TCCTA--TC-ACCT-CAATT-CCCCAA-TAT-CTTTCCAACGCCTAT-GA----------------------------------------------------------------------------------------------------------------------------------
>ERX140515.451125
-------------------------------------------------------------------------------------------------------------------GGAC---TCTAGG--TTG-ATTTTT-GTA-TTT-C--TTTGCTCA---CCG---TTTCTTCGCG---AGAGTTGGCCTAACA-CCCTATTGTA-TCCATACAT-GGTGGGG--CGCTAAGGACC-TGAACACC-AAAGTGATATGCCGGCTCAT-C-AAAA-TTTGA-GCTGTAATTGCGAT-AACTTTC-ATTTTTTC--C-AATCCTGCAGGCCA-TTTTT-G-AGGG--CCAAGAT---GA-CCC-TTTTT--GGG-CTCA------A-AATTTTCCG---CGCATGTGATCCTGT-GTGTGCACGTAT-GT-AAAATCCTCC--AGAT-CGT-AAAAACTAGAAG-TCCTA--TC-ACCT-CAATT-CCCCAA-TAG-CTTTCCAACGCCTAT-GAAAAC-CGAC-GAAAT-CGGTGCTTGTTCTCACTTGCTTTG------------------------------------------------------------------------------------------
>ERX140516.71430
--------------------------------------------------------------------GCTTGTTCTC-AC-TTGC-TTT-GAGAGTC-TC-GA--TCAA-TTC-GAAC---TCTAGG--TTG-ATTTTT-GTATTTT-C--TTTGATCA---CCG---TTTCTTCGCG---AGAGTTGGCCTAACA-CCCTATTGTA-ACCATACATGGGTGGGA--CGCCAAGGACC-TGAACACC-AAAGTGATATGCCGGCTCAT-C-AAAA-TTTGA-GCTGAAATTGTGAT-AACTTTC-A-TTTTTC--C-AATCCTGCAGGCCA-TTTTT-G-AGGG--CCAAGAC---GA-CCC-TTTTT--GGT-CTCA------A-AATTTTCTG---CGCACGTGATCCTGT-GTGTGCACGTAT-GT-AAAATCCTTC--AGAT-CGT-AAAAACTAGAAG-TCCTA--TC-ACCT-CAATT-CCCCAA-TAG-CTTTCCAACGCCTAT-GAAAA--TGAC-GAAAT-CG----------------------------------------------------------------------------------------------------------------
>ERX140521.1015609
-----------------------------------------------------------------------------C-AC-TTGC-TTT-GAGAGTC-TC-GA--TCAA-TTC-GGAC---TCTAGG--TTG-ATTTTT-GTATTTT-C--TTTGATCA---CCG---TTTCTTCGCG---AGAGTTGGCCTAACA-CCCTATTGTA-TCCATACATGGGTGGGG--CACCAAGGACC-TGAACACC-AAAGTGATATGCCGGATCAT-C-AAAA-TTTGA-GCTGTAATTGCGAT-AACTTTC-ATTTTTTC--C-AATCCTGCAGGCTA-TTTTT-G-AAGG--CCAAGAC---GA-CCC-TTTTT--GGG-CTCA------G-AATTTTCCA---CGCACGTGATCCTAT-GTGTGCACGTAT-GT-AAAATCCTCC--AGAT-CGT-AAAAACTAGAAG-TCCTA--TC-ACCT-CAATT-CCCCAA-TAG-CTTTCCAACGCCTAT-GAAAA--CAAC-GAAAT-CG----------------------------------------------------------------------------------------------------------------
>ERX140516.792369
------------------------------------------------------------------------------------------------------------------------------------G-ATTTTT-GTATTTT-C--TTTGATCA---CTG---TTTCATTGCA---AGAGTTGGCCTAACA-CCCTATTGTG-TCCATACATGGGTGGGG--CACCCAGGGCC-TGAACACC-AAAGGGATGTGCCGGCTCAT-C-GAAA-TTTGG-GCTGTAATTACGAT-AACTTTC-ATTTTTTC--C-AATCCTGCAGGCCA-TTTTT-G-TGGG--CCCAGAC---GG-CCC-TTTTT--GGG-CTCG------A-TATTTTTCG---CGCATGTGATCCTGT-GTGTGCACGTAT-GT-AAAATCCTCC--AGAT-CAC-AAAAA-TAGAAG-TCCTA--TC-AGCT-CAATT-CCCTAA-TAT-CTTTCCAACGCCTAT-GAACA--CGAT-GAAATCCAGAGCTTGTTCTCACTTGCTTTGAGAGTC------------------------------------------------------------------------------------
>ERX140514.209004
------------------------------TTGGCAGTCTCAGAGCCTATGAAAACGACGAAATCGGTGCTTGTTCTC-AC-TTGC-TTT-GAGAGTC-TC-GA--TCAA-TTC-GGAC---TCTAGG--TTG-ATTTTT-GTATTTT-A--TTTGATCA---CCG---TTTCTTCGCG---AGAGTTGGCCTAACA-CCCTATTGTA-TCCATACAT-GGTGGGG--CGCCAAGGACC-TGAACACC-AAAGTGATATGCCGGCTCAT-C-AAAA-TTTGA-GCTGTAATTGCGAT-AACTTTC-A-TTTTTC--C-AATCCTGCAGGCCA-TTTTT-G-AGGG--CCAAGAC---GA-CCC-TTTTT--GGT-CTCA------A-AATTTTCCG---CGCACGTGATCCTTT-GGTTGCATGTAT-GT-AAAATCCTCC--AGAT-CGT--AAAACTAGAAG-T-----------------------------------------------------------------------------------------------------------------------------------------------------------------------------------
>ERX140516.290518
--------------------------------------------------------------------------------C-TTGC-TTT-GAGAGTC-TC-GA--TCAA-TTC-GGAC---TCTAGG--TTG-A-TTTT-GTATTTT-C--TTTGATCA---CCG---TTTCTTCGCG---AGAGTTGGCCTAACA-CCCTATTGTA-TCCATACATGGGTGGGG--CACCCAGGACC-TGAATACC-AAAGTGATATGTCGGCTCAT-C-AAAA-TTTGA-GCTGTAATTGCGAT-AACTTTC-ATTTTTTC----AATCCTGCAGACCA-TTTTT-G-AGGG--CCAAGAC---GA-CCC-TTTTT--GGG-CTCA------G-AATTTTCCA---CGCATGTGATCCTCT-GTGTGCACGTAT-GT-AAAATCCTCC--AGAT-CAT-AAAAACTAGAAG-TCCTA--TC-ACCT-CAATT-CCCCAA-TAG-CTTTCCAACGCCTAT-GAAAA--CGAC-GAAAT-CGGT--------------------------------------------------------------------------------------------------------------
>ERX140516.1389023
--------------------------------------------------------------------GCTTGTTCTC-AC-TTGC-TTT-GAGAGTC-TC-GA--TAAA-TTT-GGAT---TCTAGG--TTG-G-TTTT-GTATTTT-C--TTTGATCA---CCG---TTTCTTCACG---AGAGTTGGCCTAACA-CCCTATTGTA-TCCATACATGGGT-GGG--CGCCCAAGACC-TGAACACC-AAAGGGATGTGCCAACTCAT-C-GAAA-TTTTA-GCTGTAATTGCTAT-AACTTTA-ATTTTCTC--C-AATCCCGCAGGCCA-TTTTT-T-AGGG--CCCAGAC---GG-CCC-TTTTT--GGG-CTCG------A-TATTTTCCG---CGCATGGGATCCTGT-GTGTGCACGTAT-GT-AAAATCCTCC--AGAT-CAT-AAAAACTAGAAG-TCCTA--TC-AGCT-CAATT-CTCCAA-TAG-CCTTCCAACGCCTAT-GAAAA--CTAC-GAAAT-CG----------------------------------------------------------------------------------------------------------------
>ERX140516.795599
----------------------------------------------------------------------------------------------------------------------------TAGG--TTG-ATTTTT-GTATTTT-C--TTTGATCA---CCA---TTTCTTCGCG---AGAGTTGGCCTAACA-CCCTATTGTA-TCCATACATGGGTGGGG--CGCCAAGGACC-TGAACACC-AAAGTGATATGCCGGCTAAT-C-AAAA-TTTGA-GCTGTAATTGCGAT-AACTTTCTAATTTTTC--C-AATCCTGCAGGCCTATTTTTGG-AGGG--CCAAGAC---GTACCC-TTTTT--GGG-CTCA------GTAATTTTCCG---CGCACGTGATCCTGT-GTGTGCACGTATAGT-AAAATCCTCC--AGATACGT-AAAAACTAGAAG-TCCTA--TC-ACCT-CAACTTCCCCAA-TAG-CTTTCCAACGCCTAT-GAAAA--TGAC-GAAAT-CGGAGCTTGTTCTCACTTGCTTTGA-----------------------------------------------------------------------------------------
>ERX140514.805460
-------------------------------------------------------------------AGTCTCAGCTC-AC-TTGC-TTT-GAGAGTC-TC-GA--TCAA-TTC-GGAC---TCTAGG--TTG-ATTTTT-GTATTAT-C--TTTGATCA---CCG---TTTCTTCGCG---AGAGTTGGCCTAACA-CCCTATTGTA-TCCATACATGGGTGGGG--CGCCCAGGACC-TGAACGCC-AAAGTGATATGCCGGCTCAT-C-AAAA-TTTGA-GCTGTAATTGCGAT-AACTTTC-ATTTTTTC--C-AATCCTGCAGGCCA-TTTTT-G-AGGG--CCAAGAC---GA-CCC-TTTTT--GGG-CTCA------G-AATTTTCCA---CAAACGTGATCCTGT-GTGTGCACGTAT-GT-AAAATCCTCC--AGAT-CAT-AAAAACTAGAAG-TCCTA--TC-ACCT-CAATT-CCCCAA-TAG-CTTTCCAACGCCTAT-GAAAA--TGA--------------------------------------------------------------------------------------------------------------------------
>ERX140515.3366516
----------------------------CCTGTGTGCCTTGGCAGTCTCAGGAAAATGAGAAATCGGTGCTTGTTCTC-AC-TTGC-TTT-GAGAGTC-TC-GA--TCAA-TTC-GGAC---TCTAGG--TTG-ATTTTT-GTATTTT-C--TTTGATCA---TCG---TTTCTTTGCG---AGAGTTGGCCTAACA-CCCTATTGTA-TCCATACATGGGTAGGG--CACCAAGGACC-TGAACACC-AAAGTGATATGCCGGCTCAT-C-AAAA-TTTGA-GCTGTAATTGCGAT-AACTTTC-ATTTTTTC--C-AATCCTGCAGGCCA-TTTTT-G-AGGG--CCAAGAC---GA-CCC-TTTTT--GGG-CTCA------G-AATTTTCCC---TGCACGTGATCCTGT-GTGTGCACGTAT-GT-AAAAACCTCC--AGAT-CAT-AAAAACTAGAAG-TCCTA--TC-ACCT-CA-------------------------------------------------------------------------------------------------------------------------------------------------------------------
>ERX140512.737328
----------------------------------------CCTATCCCCTGTGTGCCTTGGCAGTCTCAGTTGTTCTC-AC-TTGC-TTT-GAGAGTC-TC-GA--TCAA-TTC-GGAC---TCTAGG--TTG-ATTTTT-GTA-TTT-C--TTTGATCA---CCG---TTTCTTCACG---AGAGTTGGCCTAACA-CCCTATTGTA-TCCATACATGGGTGGGG--CGCCAAGGACC-TGAACACC-AAAGTGATATGCCGGCTCAT-C-AAAA-TTTGA-GCTGTAATTGCGAT-AACTTTC-A-TTTTTC--C-AATCCTGCAAGCCA-TTTTT-G-AGGG--CCAAGAC---GA-CCC--TTTT--GGG-CTCA------G-AATTTTCCA---CGCACGTGATCCTGT-GTGTGCACGTAT-GT-AAAATCCTCC--GGAT-CGT-AAACACTAGAAG-TCCTA--TC-ACCT-CAATT-CCCCAA-T-------------------------------------------------------------------------------------------------------------------------------------------------------
>ERX140512.297812
--------------------------------------------------------------------------------C-TTGC-TTT-GAGAGTC-TC-GA--TCAA-TTC-GGAC---TCTAGG--TTG-ATTTTT-GTATTTT-C--TTTGATCA---CCG---TTTCTTCGCG---AGAGTTGGCCTAACA-CCCTATTGTA-TCCATACATGGGTGGGG--CGCCCAGGACC-TGAACACCAAAAGTGATATGCCGGCTCAT-CAAAAA-TTTGA-GCTGTAATTGCGAT-AACTTTC-ATTTTTTC--C-AATCCTGCAGACCA-TTTTT-G-AGGG--CCAAGAC---GA-CCC-TTTTT--GGG-CTCA------G-AATTTTCTA---CGCACGTGATCCTGT-GTGTGCACGTAT-GTAAAAATCCTCC--AGAT-CGTAAAAAACTAGAAG-TCCTA--TCAACCT-CAATT-CCCCAA-TAG-CTTTCCAACGCCTAT-GAAAA--CGAC-GAAAT-CG----------------------------------------------------------------------------------------------------------------
>ERX140514.2836501
---------------------------------------------------------------------------------------------------CTCGA--TCAA-TTCTAGAC---TCTATG--TTG-ATTTTA-GTATTTA----TTTTATCA---CCA----TTCTTTGCG---AGAGTTGACCTAAGA-CCCTATTGTA-TCCATACATAGGTGGGG--CGCCCGGGTCC-TGAACACC-AAAGGGATGTGCCGGCTCAT-C-GAAA-TTTGA-GCTGTAATTGCAAT-AACTTTC-GTTTTTTC--C-AATCCTGCAGGCCC-TTTTT-G-AGGG--CCCAGAT---GG-CCC-TTTTT--GGG-CTCG------A-TATTTTCCG---TGCATGTGATCCTGT-GTGTGCAGGTAT-GT-AAAATCCTCC--AGAT-CGC-AAAAACTAGAAG-TCCTA--TC-AGCT-CAATT-CCCCAA-TAG-CTTTCCAACGCCTAT-GAACA--CGAC-GAAAT-CGGAGCTT----------------------------------------------------------------------------------------------------------
>ERX140521.28974
--------------------------------------------------------------------------------C-TTGC-TTT-GAGAGTC-TC-GA--TCAA-TTC-GGAC---TCTAGG--TTT-ATTTT---GTATTT-C--TTTGATCA---CCG---TTTCTTCGCG---AGAGTTGGCCTAACA-CCCTATTGTA-TCCATACATGGGTGGGG--CGCCAAGGACC-TGAACACC-AAAGTGATATGCCGACTCAT-C-AAAA-TTTGA-GCTGTAATTGCGAT-AACTTTC-A-TTTTTC--C-AATCCTGCAGGCCA-TTTTT-G-AGGG--CCAAGAC---GA-CCC-TTTTT--GGG-CTCA------G-AATTTTCCA---CGCACGTGATCCTGT-GTGTGCACGTAT-AT-AAAATCCTTC--AGAT-CGT-AAAAACTAGAAG-TCCTA--TC-ACCT-CAATT-CCCCAA-TAG-CTTTCCAACGCCTAT-GAAAA--CGAC-GAAAT-C-----------------------------------------------------------------------------------------------------------------
>ERX140512.717140
------------------------------------------------------GTCTCAGATTCGGAGCTTGTTCTC-AC-TTGC-TTT-GAGAGTC-TC-CA--TCAA-TTC-AGAC---TCTATG--TTG-ATTTTA-GTATTTT-C--TTTTATCA---CCG---TTTCTTTGCG---AGAGTTGACCTAAGA-CCCTATTGTA-TCCATACATAGGTGGGG--CGCCCGCGTCC-TGAACACC-AAAGGGATGTGCCGGCTCAT-C-GAAA-TTTGA-GCTGTAATTGCAAT-AACTTTC-A-TTTTTC--C-AATCCTGCAGGCCC-TTTTT-G-AGGG--CCCAGAT---GG-CAC-TTTTT--GGG-CTCG------A-TATTTTCCG---CGCATGTGATCCTGT-GTGTGCACGTCT-GT-AAAATCCTCC--AGAT-CGC--AAAACTAGAAG-TCCTA--TC-AGCT-CAATT-CCCCAA-TAG-CTTTCCAAC-------------------------------------------------------------------------------------------------------------------------------------------
>ERX140514.69038
------------------------------------------------------------TTGGCAGTCTCAGTTCTC-AC-TTGC-TTT-GAGAGTC-TC-GA--TCAA-TTT-GTAC---TCTAGG--TTG-ATTTTT-GTATTTT-C--TTTGATCA---CCA---TTTCTTCACG---AGAGTTGGCCTAACA-CCCTATTGTA-TCCATACATGGGTGGGG--CGCCCAGGACC-TGAACACCAAAAGTGATATGCCGGCTCAT-C-AAAA-TTTGA-GCTGTAATTGCGAT-AAGTTTC-ATTTTTTC--G-AATCCTGCAAGCCA-TTTTT-G-AGGG--CCAAGAC---AA-CCC-TTTTT--GGG-CTCA------G-AATTATCCA---CGCACGTGATCCTGT-GTGTGCACGTAT-GT-AAAATCCTCC--AGAT-CGT-AAAAACTAGAAG-TCCTA--TC-ACCT-CAATT-CCCCAA-TAG-CTTTCC----------------------------------------------------------------------------------------------------------------------------------------------
>ERX140521.1017949
--------------------------------------------------------------------GCTTGTTCTC-AC-TTGC-TTT-GAGAGTC-TC-GA--TCAA-TTC-GGAC---TCTAGG--TTG-ATTTTT-GTATTTT-C--TTTGATCA---CCG---TTTCTTCGCG---AGAGTTGGCCTAACA-CCCTATTGTA-TCCACACATGGGTGGGG--CGCCAAGGACC-TGAACACC-AAAGTGATATGCCGGCTCAT-C-AAAA-TTTGA-GCTGTAATTGCGATAAACTTTC-ATTTTTTC--CTAATCCTGCAGGCCA-TTTTT-GTAGGA--CCAAGAC---GA-CCC-TTTTT--GGT-CTCA------A-AATTTTCCG---CGCACGTGATCCTGT-GTGTGCACGTAT-GT-AAAATCCTCC--AGAT-CGT-AAACACTAGAAG-TCCTA--TC-ACCT-CAATT-CCCCAA-TAG-CTTTCCAACGCCTAT-GAAAA--CG---------------------------------------------------------------------------------------------------------------------------
>ERX140521.1172440
--------------------------------------------------------------------------------C-TTGC-TTT-GAGAGTT-TC-GA--TCAA-TTC-GGAC---TCTAGG--TTG-ATTTTT-GTATTTT-C--GTTGATCA---CCG---TTTCTTCGCG---AGAGTTGGCCTAACA-CCCAATTGTA-TCCATACAT-GGTGGGG--CGCCAAGGACC-TGAACACC-AAAGTGATATGCCGGCTCAT-C-AAAA-TTTGA-GCTGTAATTGCGAT-AACTTTC-ATTTTTTC--C-AATCCTGCAGACCA-TTTTC-G-AGGG--CCAAGAC---GA-CCC-TTTTT--GGG-CTCA------G-AATTTTCCG---CGCACGTGATCCTGT-GTGTGCACGTAT-GT-AAAATCCTCC--AGAT-CGT-AAAAACT-GAAG-TCCTA--TC-ACCT-CAATT-CCCCAA-TAG-CTTTCCAACGCCTAT-GAAAA--CGAT-GAAAT-C-----------------------------------------------------------------------------------------------------------------
>ERX140514.723877
-------------------------------------------------------------------------------------------------------A--TCAA-TTC-GGAC---TCTAGG--TTG-TATTTT-GTA-TTT-C--TTTGATCA---CCA---TTTCTTCGCG---AGAGTTGGCCTAACA-CCCTATTGTA-TCCATACATGGGTGGGG--CGCCAAGGACC-TGAACACC-AAAGTGATATGCCGGCTCAT-C-AAAA-TTTGA-GCTGTAATTGCGAT-AACTTTC---ATTTTC--C-AATCCTGCAGGCCA--TTTT-G-AGGG--CCAAGAC---GA--CC-CTTTT--GGT-CTCA------A-AATTTTCCG---CGCATGTGATCCTGT-GTGTGCACGTAT-GT-AAAATCCTCC--AGAT-CGT--AAAACTAGAAG-TCCTA--TC-ACCT-CAATT-CCCCAA-TAG-CTTTCCAACGCCTAT-GAAA---CGAC-GAAAT-CGGTGCTTGTTCTCACTTGCTTTGAG----------------------------------------------------------------------------------------
>ERX140514.1713575
---------------------------------------------------------------TCAGAGCTTCTTCTC-AC-TTGC-TTT-GAGAGTC-TC-GA--TCAA-TTC-GGAC---TCTATG--TTG-ATTTTT-TTA-TTT-C--TTTGATCA---CCG---TTTCTTTGCG---AGAGTTGGCCTAACA-CCCTATTGTA-TCCATACATGGGTGGGG--CGCCCAGGACC-TGAACACC-AAAGGGATGTGCCGGCTAAT-C-GAAA-TTTGA-GCTGTAATTGCGAT-AACTTTC-AGTTTCTC--C-AATCCTGCCGGCCATTTTTT-G-AGGG--CCCAGAC---GG-CCC-TTTTT--GGG-CTCG------A-TATTTTCCG---CGCATGTGATCCTGT-GTGTGCACATAT-GT-AAAATCCTCC--AGAT-CGC-AAAAACTAGAAG-TCCTA--TC-AGCT-CAATT-CCCCAA-TAG-CTTTCCAATGCCTAG-GAACA--CGAT-GA----------------------------------------------------------------------------------------------------------------------
>ERX140512.1364707
---------------------------------------------------------------------------------------------GAGTC-TC-GA--TCAA-TTC-GGAC---TCTAGG--TTG-ATTTTT-GTATTTT-C--TTTGATCA---CCG---TTTCTTCGTG---AGAGTTGGCCTAACA-CCCTATTGTA-TCCATACATGGGTGGGG--CGCCAAGGACC-TGAACACC-AAAGTGATATGCCGGCTCAT-A-AAAA-TTTGA-GCTGTAATTGCGAT-AACTTTC-ATTTTTCC--T-AATCCTGCAGGCCA-TTTTT-GTAGGG--CCAAGAC---GA-CCC-CTTTTTGGGT-CTCA------G-AATTTTCCA---CGCACGTGATCCTGT-GTGTGCACGTAT-GT-AAAATCCTCC--AGAT-CGT-AAAAACTAGAAG-TCCTA--TC-ACCT-CAATT-CCCCAA-TAG-CTTTCCAACGCCTAT-GAAAA--TGAC-GAAATC------------------------------------------------------------------------------------------------------------------
>ERX140514.2848167
-----------------------------------------------------------------------TGTTCTC-AC-TTGC-TTT-GAGAGTC-TC-GA--TCAA-TTC-GGAC---TCTAGG--TTG-ATTTTT-GTATTTT-C--TTTGATCA---CCG---TTTCTTCGCG---AGAGTTGGCCCAACA-CCCTATTGTA-TCCATACATGGGTGGGG--CGCCAAGGACC-TGAACACC-AAAGTGATATGCCTGCTCAT-C-AAAA-TTTGA-GCTGTAATTGCGAT-AACTTTC-ATTTTTTC--C-AATCCTACGGGCCA-TTTTT-G-AGGG--CCAAGAC---GA-CCC-TTTTT--GGT-CTCA------A-AATTTTCCG---CGCACGTGATCCTGT-GTGTGCACGTAT-GT-AAAATCCTCC--AGAT-CGT-AAAAACT-GAAG-TCCTA--TC-ACCT-CAATT-CCCCAA-TAG-CTTTCCAACGCCTAT-GAAAA--TGAC-AAAAT-CG----------------------------------------------------------------------------------------------------------------
>ERX140515.1869595
--------------------TGTGTGCCTTGGCAGTCTCAGAACGCCTCTGAAAACGATGGAATCGGAGCTTGTTCTC-AC-TTGC-TTT-GAGAGTC-TC-GA--TCAA-TTC-GGAC---TCTAGG--TTC-ATTTTT-GTATTTT-C--TTTGATCA---CCG---TTTCTTCGCG---AGAGTTGGCCTAACA-CCCTATTGTA-TCCATACAT-GGTGGGG--CGCTAAGGACC-TGAACACC-AAAGTGATATGCCGGCTCAT-C-AAAA-TTTGA-GCTGTAATTGCGAT-AACTTTC-ATTTTTTC--C-AATCCTGCAAGCCA-TTTTT-G-AGGG--CCAAGAC---GA-CCC-TTTTT--GGT-CTCA------A-AATTTTCCG---CGCACGTGATCCTGT-GTGTGCACGTAT-GT-AAAATCCTCC--AGAT-CGT-AAAAA--------------------------------------------------------------------------------------------------------------------------------------------------------------------------------------------
>ERX140514.2070386
-----------------------------------------------------TGGCAGTCTCAGGCAGCTTGTTCTC-AC-TTGC-TTT-GAGAGTC-TC-GA--TCAA-TTC-GGAC---TCTAGG--TTG-ATTTT--GTA-TTT-C--TTTGATCA---CCG---TTTCTTCGCG---AGAGTTGGCCTAACA-CCCTATTGTA-TCCATACAT-GGTGGGG--CGCCCAGGACC-TGAACACC-AAAGTGATATGCCGGCTCAT-C-AAAA-TTTGA-GCTGTAATTGCGAT-AACTTTC-A-TTTTTC--C-AATCCTGCAGGCCA--TTTT-G-AGGG--CCAAGAC---GA-CCC--TTTT--GGG-CTCA------G-AATTTTCCA---CGCATGTGATCCTAT-GTGTGCACGTAT-GT-AAAATCCTCC--AGAT-CGT--AAAACTAGAAG-TCCTA--TC-ACCT-CAATT-CCCCAA-TAG-CT--------------------------------------------------------------------------------------------------------------------------------------------------
>ERX140515.2577221
--------------------------------------------------------------------GCTTGTTCTC-AC-TTGC-TTT-GAGAGTC-TC-GA--TCAA-TTC-GGAC---TCTAGG--TTG-ATTTTT-GTATTTT-C--TTTGATCA---CCG---TTTCTTCGCG---AGAGTTGTCCTAACA-CCCTATTGTA-TCCATACATGGGTGGGG--CGCCAAGGACC-TGAACACC-AAAGTGATATGCCGGCTCAT-C-AAAG-TTTGA-GCTGTAATTGCGAT-AACTTTC-ATTTTTTC--C-AATACTGCAGGCCA--TTTT-G-AGGG--CCAAGAC---GA-CCC-TTTTT--TGT-CTCA------A-AATTTTCCG---CGCATGTGATCCTTT-GTGTGCACGTAT-GT-AAAATCCTCT--AGAT-CGT-AAAAACTAGAAG-TCCTA--TC-ACCT-CAATT-CCCCAA-TAG-CTTTCCAACGCCTAT-GAAAA--TGAC-GAAAT-C-----------------------------------------------------------------------------------------------------------------
>ERX140521.50699
-----------------------------------------------------------------------------------------------GTC-TC-GA--TCAA-TTC-GGAC---TCTATG--TTG-ANNTTT-TTATTTT-C--TTTGATCA---CTA---TTTCTTTGCG---AGAGTTGGCCTAACA-CCCTATTGTA-TCCATACATGGGTGGGG--CGTCCAGGACC-TGAACACC-AAAGGGATGTGCCGGCTCAT-C-GAAA-TTTGA-GCTGTAATTGCGAT-AACTTTC-ATTTTTTC--C-AATCCTGCAGGCCA-TTTTT-G-AGGG--CCCA-AC---GG-CCC-TTTTT--GGG-CTTG------A-TATTTTCCG---CGCATGTGATCATGT-GTGTGCACGTAT-GT-AAAATCCTCC--AGAT-CGC-AAAAACTAGAAG-TCCTA--TC-AGCT-CAATT-CCCCAA-TAG-CTTTCCAACGCCTAT-GAACA--CGAC-GAAAT-CTGAGCTTGTTCTCACTTACT---------------------------------------------------------------------------------------------
>ERX140516.1585977
--------------------------------------------------------------------GCTTGTTCTC-AC-TTGC-TTT-GAGAGTC-TC-GA--TCAA-TTC-GGAC---TCTAGG--TTG-ATTTTT-GTATTTT-C--TTTGATCC---CCA---TTTCTTCGCG---AGAGTTGGCCTAACA-CCCTATTGTA-TCCATACATGGGTGGGG--AGCCAAGGACC-TGAAAACC-AAAGTGATATGCCGGCTCAT-C-AAAA-TTTGA-GCTGTAATTGCGAT-AACTTTC-ATTTTTTC--C-AATCCTGCAGGCCA-TTTTT-G-AGGG--CCAAGAC---GA-CCC-TTTTT--GGT-CTCA------A-AATTTTCCA---CGCACGTGATCCTGT-GTGTGCACGTAT-GT-AAAATCCTCC--AGAT-CGT-TAAAACTAGAAG-TCCTA--TC-ACCT-CAATT-CCCCAA-TAG-CTTTCCAACACCTAT-GAAAA--TGAC-GAAAT-C-----------------------------------------------------------------------------------------------------------------
>ERX140516.2110417
-------------------------------------------------------------------------------------------GAGAGTC-TC-GA--TCAA-TTC-GGAC---TCTAGG--TTG-AATTTT-GTATTTT-C--TTTGATCA---CCG---TTTCTTCGCG---AGAGTTGGCCTAACA-CCCTATTGTA-TCCATACATGGGTGGGG--CGCCCAGGACC-TGAACACC-AAAGTGATATGCCGGCTCAT-C-AAAA-TTTGA-GCTGTAATTGCGAT-AACTTTC-ATTTTTTC--C-AATCCTGCGGGCCA-TTTTT-G-AGGG--CCAAGAC---GA-CCC-TTTTT--GGG-CTCA------G-AATTTTCCA---CGCACGTGATCCTGT-GTGTGCACGTAT-GT-AAAATCCTCC--AGAT-CGT-AAAAACTAGAAG-TCCTA--TC-TCCT-CAATT-CCCCAA-TAGCCTTTCCAACGCCTATAGAAAA--CGAC-GAATC-G-----------------------------------------------------------------------------------------------------------------
>ERX140512.1526196
--------------------------------------------------------------------GCTTGTTCTC-AC-TTGC-TTT-GAGAGTC-TC-GA--TCAA-TTC-GGAC---TCTAGG--TTG-ATTTTT-GTATTTT-C--TTTGATCA---CCG---TTTCTTCACG---AGAGTTAGCCTAACA-CCCTATTGTA-TCCATACATGGGTGGGG--CACCAAGGACC-TGAACACC-AAAGTGATATGCCGGCTCAT-C-AAAA-TTTGA-GCTGTAATTGCGAT-AACTTTC-A-TTTTTC--C-AATCCTGCAGGCCA-TTTTT-G-AGGG--CCAAGAC---GA-CCC-TTTTT--GGG-CTCA------A-AATTTTCCG---CGCACGTGATCCTGT-GTGTGCACGTAT-GT-AAAATCCTCC--AGAT-CGTAAAAAACTAGAAG-TCCTA--TC-ACCT-CAATT-CCCCAA-TAG-CTTTCCAACGCCTAT-GAAAA--TGAC-GA----------------------------------------------------------------------------------------------------------------------
>ERX140514.2851352
--------------------------------------------------------------------GCTTGTTCTC-AC-TTGC-TTT-GAGAGTC-TC-GA--TCAA-TTC-GGAC---TCTAGG--TTG-ATTTTT-GTATTTT-C--TTTGATCA---CCG---TTTCTTCGCG---AGAGTTGGCCTAACA-CCCTATTGTA-TCCATACATGGGTGGGG--CGCCCAGGACC-TGAACACC-AAAGTGATATGCCGGCTCAT-C-AAAA-TTTGA-GCTGTAATTGCGAT-AACTTTC-ATTTTTTC--C-AATCCTGCAGGCCA-TTTTT-G-AGGG--CCAAGAC---GA-CCC-TTTTT--GGT-CTCA------G-AATTTTCTG---CGCACGTGATCCTGT-GTGTGCACGTAT-GT-AAAATCCTCC--AGAT-CGT-AAAAACTAGAAG-TCCTA--TC-ACCT-CAATT-CCCCAA-TAG-CTTTTAAACGCCTAT-GAAAA--TGAC-GAAAT-CG----------------------------------------------------------------------------------------------------------------
>ERX140521.952417
--------------------------------------------------------------------GCTTGTTCTC-AC-TTGC-TTT-GAGAGTC-TC-GA--TCAA-TTC-GGAC---TCTAGG--TTG-ATTTTT-GTATTTT-C--TTTTATCA---CCG---TTTCTTCGTC---AGAGTTGGCCTAACA-CCCTATTGTA-TCCATACATGGGTGGGG--CGCCCAGGACC-TGAACACT-AAAGTGATATGCCGGCTCAT-C-AAAA-TTTGA-ACTGTAATTGCGAT-AACTTTC-ATTTTTAC--C-AATCCTGCACGCCA-TTTTT-T-AGGG--CCTAGAC---GA-CCC-TTTTT--GGG-CTCA------G-AATTTTCCA---CGCACGTGATCCTGT-GTGTGCAAGTAT-GT-AAAATCCTCT--AGAT-CAT-AAAAACTAGAAG-TCCTA--TC-ACCT-CAATT-CCCCAA-TAG-CTTTCCAACGCCTCT-GA----------------------------------------------------------------------------------------------------------------------------------
>ERX140512.11010
-----------------------------------------------------------------------TCTCAGC-AC-TTGC-TTT-GAGAGTC-TC-GA--TCAA-TTC-GGAC---TCTAGG--TTG-ATTTTT-GTATTTT-C--TTTGATCA---CCG---TTTCTTCGCG---AGAGTTGGCCTAACA-CCCTATTGTA-TCCATACATGGGTGGGG--CGCCAAGGACC-TGAACACC-AAAGTGATATGCCGGCTCAT-C-AAAA-TTTGA-GCTGTAATTGCGAT-AACTTTC-A-TTTTTC--C-AATCCTGCAGGCCA--TTTT-G-AGGG--CCAAGAC---GA-CCC--TTTT--GGT-CTCA------C-AATTTTCCG---CGCACGTGATCCTGT-GTGTGCACGTAT-GT-AAAATCCTCC--AGAT-CGT--AAAACTAGAAG-TCCTA--TC-ACCT-CAATT-CCCCAA-TAG--CTTCCAACGCCTAT-GAAAC--GATG-------------------------------------------------------------------------------------------------------------------------
>ERX140516.788569
----------------------------------------------------------TCTCAGCGGAGCTTGTTCTC-AC-TTGC-TTT-GAGAGTC-TC-GA--TCAA-TTC-GGAC---TCTAGG--TTG-ATTTTT-GTATTTT-C--TTTGATCA---CCG---TTTCTTCGCA---AGAGTTGGCCTAACA-CCCTATTGTA-TCCATACATGGGTGGGG--CGCCCAGGACC-TGAACACC-AAAGTGATATGCCGGCTCAT-C-AAAA-TTTGA-GCTGTAATTGCGAT-AACTTCT-A-TTTTTC--C-AATCCTGCAAGCCTATTTTT-G-AGGG--CCAAGAC---GTACCC-TTTTT--GGG-CTCA------GTAATTTTCCA---CGCACGTGATCCTGT-GTGTGCACGTAT-GT-AAAATCCTCC--AGAT-CAATAAAAACTAGAAG-TCCTA--TC-ACCT-CAATT-CCCCAA-TAG-CTTTCCAACGCCTAT-GAAAAC------------------------------------------------------------------------------------------------------------------------------
>ERX140512.2251813
------------------------------------------------------------------TTGGCAGTCTCA-GC-TTGC-TTT-GAGAGTC-TC-GA--TCAA-TTC-GGAC---TCTAGG--TTG-ATTTTT-GTATTTT-C--TTGGATCA---CCA---TTTCTTCGCG---AGAGTTGGCCTAACA-CCCTATTGTA-TCCATACAT-GGTGGGG--NGCCCAGGACC-TGAACACC-AAAGTGATATGCCGGCTCAT-C-AAAA-TTTGA-GCTGTAATTGCGAT-AACTTTC-ATTTTTTC--C-AATCCTGCAGGCCA-TTTTT-G-AGGG--CCAAGAC---GA-CCC-TTTTT--GGG-CTCA------G-AATTTTCCA---CGCACGTGATCCTGT-GTGTGCACGTAT-GT-AAAATCCTCC--AGAT-CGT-AAAAACTAGAAG-TCCTA--TC-ACCT-CAATT-CCCCAA-TAG-CTTTCCAACGCCTA--------------------------------------------------------------------------------------------------------------------------------------
>CONTIG1.8
--------------------------------------------------------------------GCTTGTTCTC-AC-TTGC-TTT-GATANTC-TC-GG--TCAA-TTC-GGAA---TCTAGG--TTG-ATTTTT-GTACCCC-C--TTTGCTCA---CCA---TTTCCTTGCG---AGATATGGCCTAACA-CCCTACTGTA-TCCATACATGGGTGGGG--CGCCCAGGGCC-TGAACACC-AAAGGGATGTGCCGGCTCAT-C-GAAA-TTTGG-GCTGTAATTGTGAT-AACTTTC-G-TTTTTC--C-AATCCTGCAGNCCA-TTTTT-G-AGGG--CCCAANC---GT-CCC-TTTTT--GGG-CTCA------A-TATTTTCGG---CACACGTGATCCTAC-GTGTGCACGTAT-GT-AAAATCCTCC--AAAT-CACAAAAAACTAGAAG-TCCTA--TC-AGCT-TAATT-CCCCAA-TAG-CTTTCCAACGCCTAT-GAAAA--CGAT-GAAAT-------------------------------------------------------------------------------------------------------------------
>CONTIG1.9
--------------------------------------------------------------------GCTTGTTCTC-AC-TTGC-TTT-GAGAGTC-TC-GA--TCAA-TTC-TGGC---TCTATG--TTG-ATTTTT-GTATTTT-C--TTTTATCA---CCG---TTTCTTTGCG---AGAGTTGACCTAAGA-CCCTATTGTA-TCCATACATGGGTGGGG--CGCCCGGGTCCACCCHNSCC-RAAGGGATGTGCCGGCTCAT-C-AAAA-TATGR-CCCRNTKTT-CAAT-AACTTTC-ATTTTTTCCAC-AATCCAGCAGGCCC-TTTTT-G-AGGG--CCAANAT---GG-CCC-TTTTT--GGG-CTCG------A-TATTTTCCG---CGCATGWGATCCKGT-GTGTGCACGTAT-GT-AAAATCCACC--AGAT-CGC-AAAAACTAGAAG-TCCTA--TC-AGCT-CAATT-CCCCAA-TAG-CTTTCCAACGCCTAT-GAACA--CGAC-GAAAT-CG----------------------------------------------------------------------------------------------------------------
>ERX140521.1265399
-----------------------------------------------------------------CTTGGCAGTCTCAGAC-TTGC-TTT-GAGAGTC-TC-GA--TCAA-TTC-GGAC---TCTAGG--TTG-ATTTTT-GTATTTT-C--TTTGATCA---CCG---TTTCTTCGCG---AGAGTTGGCCTAACA-CCCTATTGTA-TCCATACATGGGTGTGG--CGCCAAGGACC-TGAACACC-AAAGTGATATGCCGGCTCAT-C-AAAA-TTTGA-GCTGTAATTGCGAT-AACTTTC-ATTTTTTC--C-AATCCTGCAGGCCA-TTTTT-G-AGGG--CCAAGAC---GA-CCC-TTTTT--GGG-CTCA------A-AATTTTCCG---TGCATGTGATCCTGT-GTGTGCACGTAT-GT-AAAATCCTCC--AGAT-CAT-AAAAACTAGAAG-TCCTA--TC-ACCT-CAATT-CCCCAA-TAG-ATTTCCAACGCCTAT-GA----------------------------------------------------------------------------------------------------------------------------------
>CONTIG1.2
--------------------------------------------------------------------GCTTGTTCTC-AC-TTGC-TTT-GAGAGTC-TC-GG--TCAA-TTC-GAAA---TCTATG--TTG-ATTTTT-GTATTTT-C--TTTGCTCA---CCG---TTTCCTTGCG---AGAGTTGGCCTAACA-CCCTATTGTA-TCCATACATGGGTGGGG--CACCCAGGGCT-TGAACACC-AAAGGGATGTGCCGGCTCAT-C-GAAA-TTTGG-GCTGTAATTGTGAT-AACTTTC-G-TTTTTC--C-AATCCCGCAGGCCA-TTTTT-G-AGGG--CCTAGAC---GA-CCC-TTTTT--GGG-CTCA------A-TATTTTCGG---CACACGTGATCCTAC-GTGTGCACGTAT-GT-AAAATCCACC--AGAT-CNC--AAAACTAGAAG-TCCTA--TC-AGCT-CAATT-CCCCAA-TAG-CTTTCCAACGCCTAT-GAACA--CGAC-GAAAT-CG----------------------------------------------------------------------------------------------------------------
>CONTIG1.3
--------------------------------------------------------------------GCTTGTTCTC-AC-TTGC-TTT-GAGAGTC-TC-GA--TCAA-TTC-AGAC---TCTATG--TTG-ATTTTT-GTATTTT-C--TTTTATCA---CCA---TTTCTTTGCG---AGAGTTGACCTAAGA-CCCTATTGTA-TCCATACATGGGTGGGG--CGCCCGGGTCC-TGAACACC-AAAGGGATGTGCTGGCTCAT-C-GAAA-TTTGA-GCTGTAATTGCAAT-AACTTTT-GTTTTTTC--C-AATCCTGCAGGACC-TTTTT-G-ATGG--CCCAGAT---GG-CCC-TTTTT--GGG-CTCG------A-TATTTTCCG---CGCATGTGATCCTGT-GTGTGCACGTAT-GT-AAAATCCTCC--AGAT-CGC-AAAAACTAGAAG-TCCTA--TC-AGCT-CAATT-CCCCAA-TAG-CTTTCCAACGCCTAT-GAACA--CGAC-GAAAT-CG----------------------------------------------------------------------------------------------------------------
>ERX140514.2366439
---------------------------------------------------------------------CTTGTTCTC-AC-TTGC-TTT-GAGAGTC-TC-GA--TCAA-TTC-GGAC---TCTAGG--TTG-ATTTTT-GTATTTC-C--TTTGATCA---CCG---TTTCTTCACG---AGAGTTGGCCTAACA-CCCTATTGTA-TCCATACATGGGTGGCG--CGCCAAGGACC-TGAACACC-AAAGTGATATGCCGGCTCAT-C-AAAA-TTTGA-GCTGTAATTGCGAT-AACTTTC-ATTTTTTC--C-AATCCTGCAGGCCA-TTTTT-G-AGGG--CCAAGAC---GA-CCC-TTTTT--GGA-CTCA------A-AATTTTCCG---CGCACGTGATCCTGT-GTGTGCACGTAT-GT-AAAATCCTCC--AGAT-CGT-AAAAACT-GAAG-TCCTA--TC-ACCT-CAATT-CCCCAA-TAG-CTTTCCAACGCCTAT-GAAAA--TGAG-AAAAT-CG----------------------------------------------------------------------------------------------------------------
>CONTIG1.6
--------------------------------------------------------------------GCTTGTTCTC-AC-TTGC-TTT-GATAGTC-TC-GG--TCAA-TTC-GGAA---TCTAGG--TTG-ATTTTT-GTATTTT-C--TTTGCTCA---CCA---TTTCCTTGCG---AGATATGGCCTAACA-CCCTACTGTA-TCCATACATGGGTGGGG--CGCCCAGGGCC-TGAACACC-AAAGGGATGTGCCGGCTCAT-C-GAAA-TTTGG-GCT-TTTTTTTGAT-AACTTTC-G-TTTTTC--C-AATCCNGCAGGCC---TTTT-T-KWGG--CCCAGAT---GG-CCC-TTTTT--GGG-CTAG------A-TA-TTTCCG---CGCATGTGATCCTGT-GTGTGCACGTAT-GT-AAAATCCTCC--AGAT-CGC-AAAAACTAGAAG-TCCTA--TC-AGCT-CAATT-CCCCAA-TAN-CTTTCCAACGCCTAT-GAACA--CGAC-GAAAT-CG----------------------------------------------------------------------------------------------------------------
>CONTIG1.7
----------------------------------------------------------------------TTGTTCTC-AC-TTGC-TTT-GAGAGTC-TC-GG--TCTT-TTA-GAAA---TCTATC--TTG-ATTTTT-GTATTTT-CYTTTTGCTCA---CCG---TTTCCTTGCG---AGAGTTGGCCTAACA-CCCTATTGTA-TCCATACATGGGTGGGG--CACCCAGGGCT-TGAACACC-AAAGGGATGTGCCGGCTCAT-C-GAAA-TTTGG-GCTGTAATTGTGAT-AACTTTC-G-TTTTTC--C-AATCCCGCAGGCCA-TTTTT-T-AGGG--CCTAGNC---GA-CCC-TTTTT--GGG-CTCA------A-TATTTTCGG---CACACGNGATCNNAC-GTGTGCACGTAT-GT-AAAATCCTCC--AAAT-CAC-AAAAACTAGAAG-TCCTA--TC-AACT-TAATT-CCCCAA-TAG-CTTTCCAACGCCTAT-GAAAA--CGAT-GAAAT-CG----------------------------------------------------------------------------------------------------------------
>CONTIG1.4
--------------------------------------------------------------------GCTTGTTCTC-AC-TTGC-TTT-GAGAGTC-TC-GA--TCAA-TTC-AGGC---TCTATG--TTG-ATTTTT-GTATTTT-C--ATTTATCA---CCG---TTTCTTTGCG---AGAGTTGACCTAAGA-CCCTATTGTA-TCCATACATGGGTGGGG--CGCCCGGGTCC-TGAACACC-AAAGGGATGTGCCGGCTCAT-C-AAAA-TTTGA-GCTGTAATTGCAAT-AACTTTC-ATTTTTTC--C-AATCCTGCAGGCCC-TTTTT-G-AGGGGCGCCCCAT---GG-CCC-TTTTT--GGG-CTCG------A-TATTTNCCG---CGCATGTGATCCTGTCGTGTGCACGTAT-GT-AAAATCCTCC--AAAT-CAC-AAAAACTAGAAG-TCTTA--TC-AGCT-TAATT-CCCCAA-TAG-CTTTCCAACGCCTAT-GAAAA--CGAT-GAAAT-CG----------------------------------------------------------------------------------------------------------------
>CONTIG1.5
--------------------------------------------------------------------GCTTGTTCTC-AC-TTGC-TTT-GAGAGTC-TC-GG--TCAA-TTC-GAAA---TCTATG--TTG-ATTTTT-GTATTTT-C--TTTGCTCA---CCG---TTTCCTTGCG---AGAGTTGGCCTAACA-CCCTATTGTA-TCCATACATGGGTGGGG--CACCCAGGGCT-TGAACACC-AAAGGGATGTGCCGGCTCAT-C-GAAA-TTTGG-GCTGTAATTGTGAT-AACTTTC-G-TTTTTC--C-AATCCCGCAGGCCA-TTTTT-T-AGGG--CCTAGNC---GA-CCC-TTTTT--GGG-CTCA------A-TATTTTCGG---CACACGNGATCNNAC-GTGTGCACGTAT-GT-AAAATCCTCC--AAAT-CAC-AAAAACTAGAAG-TCCTA--TC-AACT-TAATT-CCCCAA-TAG-CTTTCCAACGCCTAT-GAAAA--CGAT-GAAAT-CG----------------------------------------------------------------------------------------------------------------
