# Supplementary material for: The expansion of heterochromatin blocks in rye reflects the co-amplification of tandem repeats and adjacent transposable elements
Source: BMC Genomics. 2016 May 4;17:337. doi: 10.1186/s12864-016-2667-5 (PMC4857426; doi:10.1186/s12864-016-2667-5)
Supplement: Additional file 3: — Set of pSc250 family monomers used for reconstruction of phylogenetic network. File can be opened in BioEdit Sequence Alignment Editor. The name of each sequence consists of two parts: the right part from the dot points the chromosome-specific library, the left part from the dot points the read number in library. (TXT 550 kb) [file 12864_2016_2667_MOESM3_ESM.txt]

>ERX140512.2271589
--------------------------------------------------------------------------------------------------------------------------------CCACC-CACAT-----TTT-----TG-T-CCA-TGC-AC---A--TGTG-TTGTT-CTT-GG--A-AAAACT-ATGCATACCAGCTCTTCTACA-TTACATTCGT-ACTGTT-CGAAAATAATAGGCCA-TTTCGAGTGGCG-C-AAAATGGCTC-GT-GGGCGCG-AGCAAGTTA-CCCTGGAAGCCGGA-TTCACGATA-T-CCCTCGTTGCTG-AAA--TCCA-TTT-GAGGTGTA-TCCGTAG--AACGACCGTA-CCCTGG-CCA-----------------------------TACGAACTCCG-TCT-AGGCT-CCATGACCTG-CC-AAAA-CGACCGCAGCG---AAAATTCGT-AT-CCTTCTGTCAC-A-AACTTCGTCTG-TTTTGG-AATAATTT-CGG-AGG-CCG-AAAACGGCTG-GCAG-AATTGA-G-TTTC--GGATGA-TTTAGTGGTT-GGCGTGC-ACTC-TTCTA--GCGTCTA-CC-ACCCTA-CCGT-GAGCTC--ACCC-----A-C-GGGCAGATACCGCG-ACAATGACGTG-CAG-AC-AATGTTACATGACTCTATTTCTGCACCAGCAAG-CCCT-ACATGCTAGTC-TGGATGGA---------------------------------------------------
>ERX140521.1125484
------------------------------------------------GAGAGGCCTCTT-CGGT-GCACCGAACACCC-AAAAAC-TTGCCG-TTTTGC-ATGGTTTATC-A-CCCA-TACCGCTACCACCC-ACA-T-----TTT-----TA-T-CCA-TGC-AC---A--TGTG-TTGTT-CTT--GG-ACAAAACT-GTGCATACCAGCTCTTCTACA-TTACATTCGT-ACTGTT-CGAAAATAATAGGCCA-TTTCCAGTGGCG-C-AAAATGGCTC-GT-GGGCGCG-AGCAAGTTA-CCCTGGAAGCCGGA-TTCACGATA-T-CCCTCGTTGCTG-AAA--TCCA-TTT-GAGGTGTA-TCTGTAG--AACGACCGTA-CCCTGG-CCA-----------------------------TACGAACTCCG-TTT-GGGCT-CCATGACCTG-CC-AAAA-CGACCGCAGCG---CAAATTCGT-AT-CCTTCTGTCAC-A-AACTTCGTCTG-TTTTGG-AATAATTT-CGG-AGG-CCG-AAAACGGCTTAGAAG-AATTGA-G-TTTC--AGATGA-TTTAGTGGTT-GGTGTGC-ACTN-TTCTA--GCGTCTA-CC-ACCCTA--CGT-GAGCTC-A-CCC-----A-CGGA-CAGATACTGCGAC-AACTGA-------------------------------------------------------------------------------------------------------------------------
>ERX140512.1525032
------------------------------------------------GAGAAGCCTCTTCGGT---GCACCAAACACC-CAAAAC-TTGCCG-TTTTGC-ATGGTTTATC-A-CCCA-TACCGCTACCACCC-ACA-------TTT-----TG-T-CCA-TGC-AC---A--TGTG-TTGTT-CTT--GG-AGAAAACT-GTGCATACCAGCTCTTCTACA-TTACATTCGT-ACTGTT-CGAAAATAATAGGCCA-TTTCGAGTGGCG-C-AAAATGGCTC-GT-GGGCGCG-AGCAAGTTA-CCCTGGAAGCCGGA-TTCACGATA-T-CCCTCGTTGCTG-AAA--TCCA-TTT-GAGGTGTA-TCCGTAG--AACGAACGTA-CCCTGG-CCA-----------------------------TACGAACTCCG-TTT-GGGCT-CCATGACCTG-CC-AAAA-CGACCGCAGCG---AAAATTCGT-AT-CCTTCTGTCAC-A-AACTTTGTCTG-TTTCGG-AATAATTT-CGG-AGG-CCG-AAAATGGCTT-GCAG-AATTGA-G-TTTC--GGATGA-CTTAGTGGTT-GGCGTGC-ACTC-TTCTA--GGGGTCT-AC-CACCTA-CCGT-GAGCTC-A-CCC-----A-C-GGACAGATACTACGAC-AATGACGTG-C--------------------------------------------------------------------------------------------------------------------
>ERX140512.2013329
--------------------------------------------------GAGAAGCCTCGTTCGGTGCACGGAACACCCAA-AAACTTGCCG-TTTTGC-ATGGTTTATC-A-CCCA-TACCGCTACCACCC-ACA-T-----TTT-----TG-T-CCA-TGC-AC---A--TGTG-TTGTT-CTG-GG--ACTAAACT-GTGCATACCAGCTCTTCTACA-TTACATTTGT-ACTGTT-CGAAAATAATAGGCCA-TTTCGAGTGGCG-C-AAAATGGCTC-GT-GGGCGCG-AACAAGTTA-CCTGGGAAGCCGGA-TTCACGATA-T-CCCTTGTTGCTG-AAA--TGCA-TTT-GAGGTGTA-TCCGTAG--AACGACCGTA-ACCTGG-CCA-----------------------------TACGAACTCCG-TTT-TGGCT-CCATGACCTG-CC-AAAA-CGACCGCAGCG---AAAATTCGT-AT-CCATTTGTCAC-A-CATTTCGTCTG-------------TTT-CGG-AGG-CCG-AAAATGGCTT-GCAG-AATTGA-G-TTTC--GGATGA-TTTAGTGGTT-GGCGTAC-ACTC-TTCTA--GCGTCTA-CC-ACCCTA-CCGT-GAGCTC-A-C-----------------------------------------------------------------------------------------------------------------------------------------------------------
>ERX140521.1117057
-----------------------------------------------------------------------------------------------------------------------------TACCACCC-ACA-T-----TTT-----TG-T-CCA-TGC-AC---A--TGTG-TTGTT-CTT-GG--ACAAAACT-GTGCATACCAGCTCTTCTACA-TTACATTCGT-ACTGTT-CGGAAATAATAGGCCA-TTTCGAGTGGCG-C-AAAATGGCTC-GT-GGGCGCG-AGCAAGTTA-CCCTGGAAGCCGGA-TTCACGATA-T-CCCTCGTTGCTG-AAA--TCCA-TTT-GAGGTGTA-TCCGTAG--AACGACCGTA-CCCTGG-CCA-----------------------------TACAAACT-CG-TTT-GGGCT-CCATGACCTG-CC-AAAA-CGACCGCAGCG---AAAATTCGT-AT-CCTTCTGTCAC-A-AACTTTGTCTG-TTTCGG-AATAATTT-AGG-AGG-CCG-AAAACGGCTT-GCAG-AATTAA-G-TTTC--GGATGA-TTTAGTGGTT-GGAGTGC-ACTC-TTCTA--GCGTCTA-CC-ACCCTA-CCAT-GAGCTC-A-CCC-----A-C-GGACAGATACTGCG-ACAATGACGTG-CAGAAC-AATGTTACACGACTCTATTTCTGCACCAGCAAGCCCCT-ANATGCTAGTCTGGATGGA----------------------------------------------------
>ERX140512.1681558
-----------------------------------------------GGAGAAGCCTCTT-CGGT-GCACCGAACACCC-AAAAAC-TTGCCG-TTTTGC-ATGGTTTATC-A-CCCA-TACCGCTACCACCC-ACATT-----TTT-----TG-T-CCA-TGC-AC---A--TGTG-TTGTT-CTT--GG-ACAAAACT-GTGCATACCAGCTCTTCTACA-TTACATTCGT-ACTGTT-CGAAAATAATAGGCCA-TTTCGAGAGAAG-C-AAAATGGCTC-GT-GGGCGCG-AGCAAGTTA-CCCTGGAAACCGGA-TTCACGATA-T-CCCTCGTTGCTG-AAA--TCCA-TTT-GAGGTGTA-TCCGTAG--AACGACCGTA-CCCTGG-CCA-----------------------------TACGAACTCCG-TTT-GGGCT-CCATGACCTG-CC-AAAA-CGACCGCAGCG---AAAATTCGT-AT-CCTTCTGTCAC-A-AACTTCGTCTG-TTTCGG-AATAATTT-CGG-AGG-CCG-AAAACGGCTT-GCAG-AATATA-G-TTTC--GGATGA-TTTAGTGGTT-GGCGTGC-ACTC-TTCTA--GCGTCTA-CC-ACCCTA-CCGT-GAGCTC-A-CCC-----A-CGGA-CAGATACTGCGAC-AATGATGTG-CAGAAC-AGTGTTA-------------------------------------------------------------------------------------------------------
>ERX140516.876737
------------------------------------------------------------------------------------------------TTGC-ATGGTTTATC-A-CCCA-TACCGCTACCACCC-ACA-T-----TTT-----TG-T-CCA-TGC-AC---A--TGTG-TTGTT-CTT-GG--ACAAAACT-GTGCATACCAGCTCTTCTACA-TTACATTCGT-ACTTTT-CGAAAATAATAGGCCA-TTTCGAGTGGCG-C-AAAATGGCTC-AT-GGGCGCG-AGCAAGTTA-CCCTGGAAGCCGGA-TTCACGATA-T-CCCTCGTTGCTG-AAA--TCCA-GTT-GAGGTGTA-TCCGTAG--AACGACCGTA-CCCTGG-CCA-----------------------------TACGAACTCCG-TTT-GGGCT-CCATGACCTG-CC-CAAA-CGACCGCAGCC---AAAATTCGT-GT-CCTTCTGTCAC-A-AACTTTGTCTA-TTTCGG-AATAATTT-CGG-AGG-CCG-AAAACGGCTT-GCAG-AATTGA-G-TTTC--GGATGA-TTTAGTGGTT-GGCGTGC-ACTC-TTCTA--GCGTCTA-CC-ACCCTA-CCAT-GAGCTC-A-CCC-----A-C-GGACAGATACTGCA-ACAATGACGTG-CAG-AC-AATGTTACATGACTCTATTTCTGCACCAG---------------------------------------------------------------------------------
>ERX140512.1962722
-----------------------------------------------------------------------------------------------------------------------------------------------------------------TGC-AC---A--TGTG-TTGTT-CTT-GG--ACAAAACT-GTGCATACCAGCTCTTCTACA-TTACATTCGT-ACTGTT-CGAAAATAATAGGCCA-TTTCGAGTGGCG-C-AAAATGGCTC-GT-GGGCGCG-AGCAAGTTA-CCCTGGAAGCCGGA-TTCACGATA-T-CCCTCGTTGCTG-AAA--TCCA-TTT-GAGGTGTA-TCCGTAG--AACGACCGTA-CCCTGG-CCA-----------------------------TACGAACTCCG-TTT-GGGCT-CCATGACCTG-CC-AAAA-CGACCGCAGCG---AAAATTCGT-AT-CCTTCTGTCAC-A-AACTTCGTCTG-TTTCGG-AATAATTT-CCG-AGA-CCG-AAAACGGCTT-GCAG-AATTGA-G-TTTC--GAATGA-TTTAGTGGTT-GTCGTGC-ACTC-TTCTA--GCGTCTA-CC-ACCCTA-CCGT-GAGCTC--ACCC-----A-T-GGCCAGATACTGCG-ACAATGACGTG-CAGAAC-AATGTTACATGACTCTATTTCTGCACCAGCAAG-CCCT-ACATGCTAGTC-TAGATGGA---------------------------------------------------
>ERX140512.2141511
------------------------------------------------GAGAAGCCTCTT-CGGT-GCACCGAACACCC--AAAAC-TTGCCG-TCTTGC-ATGGTTTATC-A-CCCA-TACCGCTACCACCC-ACA-T-----TTT-----TG-A-CCA-TTC-AC---A--TGTG-TTGTT-CTT--GG-ACAAAACT-GTGCATACCAGCTCTTCTATA-TTACATTCGT-ACTGTT-CGAAAATAATAGGCCA-TTTCGAGTGGCG-C-AAAATGGCTC-GT-GGGCGCG-AGCAAGTTA-CCCTGGAAGCCGGA-TTCACGATA-T-CCCTCGTTGCTG-AAA--TCCA-TTT-GAGGTGTA-TCCGTAG--AACGACCGTA-CCCTGG-CCA-----------------------------TACGAACTCCG-TTT-GGGCT-CCATGACCTA-CC-AAAA-CGACCGCAGCG---AAAATTCGT-AT-CCTTCTGTCTC-A-AACTTTGTCTG-TTT-------------CGG-AGG-CCG-AAAACGGCTT-GCAG-AATTGA-G-TTTC--GGATGA-TTTAGTGGTT-GGCGTGC-ACTC-TTCTA--GCGTCTA-CC-ACCCTA-CCGT-GAGCTC-A-CCC-----A-C-------------------------------------------------------------------------------------------------------------------------------------------------
>ERX140519.588807
------------------------------------------------------------------------------------------------------------CTC-A-GCCA-TACCGCTACCACCC-AC-AT-----TTT-----TG-T-CCA-TGC-AC---A--TGTG-TTGTT-CTT-GG--ACAAAACT-GTGCATACCCGCTCTTCTACA-TTACATTCGT-ACTGTT-CGAAAATAATATGCCA-TTTCGAGTGGCG-C-AAAATGGCTC-GT-GGGAGCG-AGCAAGTTA-CCCTGGAAGCCGGA-TTGATGATA-T-CCCTCGTTGCTG-AAA--TCCA-TTT-GAGGTGTA-TCCGTAG--AACGACCGTA-GCCTGG-CCA-----------------------------TACGAACTCCG-TTT-GGGCT-CCATGACCTGACC-AAAA-CGACCACAGCG---AAAATTCGT-AT-CCGTCTGTCAC-A-CACGTCGTCTG-TTTCGG-AATAATTT-CAT-AGT-CCA-AAAACGGCTT-GCAG-AATTGA-G-TTTC--GTATGA-TTTAGTGGTT-GGCGTGC-ACTC-TTCTA--CCGTCTA-CC-ACCCTG-CCGT-GAGCTC--ACCC-----A-C-GGACAGATACTGCG-ACAATGACGTG-CAGAGC-AATGTTAC------------------------------------------------------------------------------------------------------
>ERX140519.898581
------------------------------------------------GAGAAGCCTCTTCGGT--GAACCGAACACCC-AAAAAC-TTGATG-TTTTGC-ATGGTTTATC-A-CCCA-TACCGCTACCACCC-ACA-T-----TTT-----TG-T-CCA-TGC-AC---A--TGTG-TTGTT-CTT--GG-ACAAAACT-GTGCATACCAGCTCTTCTACA-TTACATTCGT-ACTGTT-CGAAAATAATAGGCCA-TTTCGAGAGGCG-C-AAAATGGCTC-GT-GGGCGCG-AGCAAGTTA-CCCTGGAAGCCGGA-TTCACGATA-T-CCCTCGTTGCTG-AAA--TCCA-TTT-GAGGTGTA-TCCGTAG--AACGACCGTA-CCCTGG-CCA-----------------------------TACGAACTCCG-TTT-GGGCT-CCATGACCTG-CC-AAAA-CGACCGCATCG---AAAATTCGT-AT-CCTTCTGTCAC-A-AACTTCCTCTA-TTTCGG-TATAATTT-CGG-AGG-CCG-AAAACGGCTT-GCAG-AATTGA-G-TTTC--GGATGA-TTTAGTGGTT-GGCGTGC-ACTC-TTCTA--GCGTCTA-CC-ACCCTA-CCGT-GAGCAC-A-CCC-----A-C-GGACAGATACTGCGAC-AATGACGT-----------------------------------------------------------------------------------------------------------------------
>ERX140521.586337
----------------------------------------------------------------------------------------TGCCG-TTTTGT-ATGGTTTATC-A-CCCA-TACCGCTACCACCC-ACA-T-----TTT-----TG-T-CCA-TGC-AC---A--TGTG-TTGTT-CTT--GG-ACAAAACT-GTGCATACCAGCTCTTCTACA-TTACATTCGT-ACTGTT-CGAAAATAAGAGGCCA-TTTCGAGTGGCG-C-AAAATGGCTC-GT-GGGCGCG-AGCAAGTTA-CCCTGGAAGCCGGA-TTCACGATA-T-CCCTCGTTGCTG-AAA--TCCA-TTT-GAGGTGTA-TCCGTAG--AACGACCGTA-CCCTGG-CCA-----------------------------TACGAACTCCG-TTT-GGGCT-CCATGACCTG-CC-AAAA-CGACCGCAGCG----AAACTCGT-AT-CCTTCTGTCAC-A-AACTTCGTCTG-TTTCGG-AATAATTT-CGA-AGG-CCG-AAAACGGCTT-GCAG-AATTGA-G-TTTC--AGATGA-TTTAGTGGTT-GGCGTGC-ACTC-TTCTA--GCGTCTA-CC-ACCCTA-CCGT-GAGCTC-A-CCC-----A-C-GGACAGATATTGCGAC-AATGACGTG-CAGAAC--ATGTTACATGACTCTATTTCTGCACCAGCA-------------------------------------------------------------------------------
>ERX140516.2353221
----------------------------------------------------------------------------------AAAC-TTGCGG-TTTTGC-ATGGTTTATC-A-CCCA-TACTGCTACCACCC-ACA-T-----TTT-----TG-T-CCA-TGC-AC---A--TGTG-TTGTT-CTT--GG-ACAAAACT-GTGCATACCAGCTCTTCTACA-TTACATTCGT-ACTGTT-CGAAAATAATAGGCCA-TTTCGAGTGGCG-C-AAAATGGTTC-GT-GGGCGCG-AGCAAGTTA-CCCTGGAAGCCGGA-TTCACGATA-T-CCCTCGTTGCTG-AAA--TCCA-TTT-GAGGTGTA-TCCGTAG--AACGACCGTA-CCCTGG-CCG-----------------------------TACGAACTCCG-TTT-GGGCT-CCATGACCTG-CC--AAA-CGACCGCAGCG---AAAATTCAA-AT-CCTTCTGTCGC-A-AACTTCGTCTG-TTTCGG-AATAATTT-CGG-AGG-CAG-AAAACGGCTT-GCAG-AATTGA-G-TTTC--GGATGA-TTTAGTGGTT-GGCGTGC-ACTC-TTATA--TCGTCTA-CC-ACCCTA-CCGT-GAGCTC-A-CCC-----A-C-GAACATATACTGCGAC-AATGACGTG-CAGAAC-AATGTTACATGACTCTATTTCTGCAC------------------------------------------------------------------------------------
>ERX140512.1524246
--------------------AAGCCCTACATGCTAGTCTGGATGGAAGGAGAAGCCTCTT-CGGT-GCACCAAACACCC--AAAAC-TTGCCG-TTTTGC-ATGGTTTATC-A-CCCA-TACCGCTACGACCC-ACA-T-----TTT-----TG-T-CCA-TGC-GC---A--TGTG-TTGTT-CTT--GG-ACAAAACT-GTGCATACCAGCTCTTCTACA-TTACATTCGT-ACTGTT-CGAAAATAATAGGCCA-TTTCGAGTGGCG-C-AAAATGGCTC-GT-GGGCGCG-AGCAAGTTA-CCGTGGAAGCCGTA-TTCACGATA-T-CCCTCGTTGCTG-AAA--TCCA-TTT-GAGGTGTA-TCCATAG--AACGACCGTA-CCCTGG-CCA-----------------------------TACGAACTCCG-TTT-GGTTT-CCATGACCTG-CC-AAAA-CGACCGCAGCA---AAAATTCGT-AA-CCTTCTGTCAC-A-AACTTCGTCTG-TTTCGG-AATAATTT-CGG-AGG-CCG-AAAACGGCTT-GCAG-AATTGA-G-TTTC--GGATGA-TTTAGTGGTT-GGCGTGC-ACTC-TTCTA--GCGTCTA-C-----------------------------------------------------------------------------------------------------------------------------------------------------------------------------------
>ERX140521.256243
-----------------------------------------------------------------------------------------GCCG-TTTTGC-ATGGTTTATC-A-CCCT-TACCGCTTCCACCC-AAA-T-----TTT-----TG-T-CCA-TGC-AC---A--TGTG-TTGTT-CTC-GG--ACAAAACT-GTGCATACCAGCTCTTCTAAA-TTACATTCGT-ACTGTT-CGAAACTAATAGGCCA-TTTCGAGTGGCG-C-AAAATGGCTC-GT-GGGCGCG-AGCAAGTTA-CCCTGGAAGCCGGA-TTCACGATA-T-CCCTCGTTGCTG-AAA--TCCA-TTT-GAGGTGTA-TCCGTAG--AACGACCGTA-CCCTGG-CCA-----------------------------TACGAACTCCG-TTT-GGGCT-CCATAACCTG-CC-AAAA-CGACCGCAGCG---AAAATTCGA-AT-CCTTCTGTCAC-A-AACTTTGTCTG-TTTCGG-AATAATTT-CGG-ATG-CCG-AAAATGGCTT-GCAG-AATTGA-G-TTTC--GGATGA-TTTAGTGGTT-GGCGTGC-ACTC-TTCTA--GCGTCTA-CC-ACCCTA-CCGT-GAGCTC-A-CCC-----G-C-GGACAGATACTGCG-ACAATGACGTG-C--------------------------------------------------------------------------------------------------------------------
>ERX140515.2701661
-------------------------------------------------------------------------------------------------------GGTTTATC-A-CCCA-TACAGCTACCACCC-ACA-T-----TTT-----TG-T-CCA-TGC-AC---A--TGTG-TTGTT-CTT--GG-CCAAAACT-GTGCATACCAGCTCTTCTACA-TTACATTCGT-ACAGTT-CGAAAATAATAGGCCA-TTTCGAGTGGCG-C-AAAATGGCAC-GT-GGGCGCG-AGCAAGTTA-CCCTGGAAGCCGGA-TTCACGATA-T-CCCTCGTTGCTG-AAA--TCCA-TTT-GAGGTGTA-TCCGTAG--AACGACCGTA-CCCTGG-CCA-----------------------------TACGAACTCCG-TTT-GGGCT-CCATGACCTG-CC-AAAA-CGACCGCAGCG---AAAATTCGT-AT-CCTTCTGTCAC-A-CACTTCGTCTG-TTTCGG-AATAATTT-CGG-AGG-CCG-AAAACGGCTT-GCAG-AATTGA-G-TTTC--GGATGA-TTTAGCGGTT-GGCGTGA-ACTC-TTCTA--GCTTCTA-CC-ACCCTA-CCGT-GAGCTC-A-CCC-----A-C-GGACAGATACTGCGAC-AACGACGTG-CAGAAC-AATGTTACATGACTCTATTCTG----------------------------------------------------------------------------------------
>ERX140514.891117
----------------------------------------------------------------------------------------------------------------------------------GTC-TCA-G-----TTT-----TG-T-CCA-TGC-AC---A--TGTG-TTGTT-CTT-GG--ACAAAACT-GTGCATACCAGCTCTTCTATA-TTACATTCGT-ACTGTT-CGAAAATAATAGGCCA-TTTCGAGTGGCG-C-AAAATGGCTC-GT-GGGCGCG-AGCAAGTTA-CCATGGAAGCCGGA-TTCACGATA-T-CCCTCGTTGCTG-AAA--TCCA-TTT-GAGGTGTA-CCCGTAG--AACGACCGTA-CCCTGG-CCA-----------------------------TACGAACTCCA-TTT-GGGCT-CCATGACCTG-CC-AAAA-CGACCGCAGCG---AAAATTTGC-AT-CCTTCTGTCAC-A-AACTTTGTCTA-TTTTGG-AATAATTT-CGG-AGG-CCG-AAAACGGCTT-GCAG-AATTGA-G-TTTC--AGATGA-TTTAGTGGTT-CGCGTGC-ACTC-TTCTA--GCGTCTA-CC-ACCCTA-CCGT-GAGCTC-A-CCC-----A-C-GGACAGGTACTGCG-ACAATGACGTG-CAGAAC-AATGTTACATGACTCTATTTCTACACCAACAAG-CCCT-AC---------------------------------------------------------------------
>ERX140521.1192584
------------------------------------------------------------------------------------------------------TGGTTTATC-A-CCCA-TACCGCTACCACCC-ACA-T-----TTT-----TG-T-CCA-TGC-AC---A--TGTG-TTGTT-CTT--GG-ACAAAACT-GTGCATACCAGCTCTTCTACA-TTACATTCTT-ACTGTT-CGAAAATAATAGGCCA-TTTCGAGTGGCG-C-AAAATGGCTC-GT-GGGCTCG-AGCAAGTTA-CGCTGGAAGCCAGA-TTCACGATA-T-CCCTCGTTGCTG-AAA--TCCA-TTT-GAGGTGTA-TCCGTAG--AACGACCGTA-CCCTGG-CCA-----------------------------TACGAACTCTA-TTT-GGTCT-CCATGACCTG-CC-AAAA-TGACCGCAGCG---AAAATTCGT-AT-TGTTCTGTCAC-A-TACTTCGTCTG-TTTCAG-AATAATTT-CGG-AGG-CCG-AAAACGTCTT-GCAG-AATTGA-G-TTTC--AGATGA-TTTAGTGGTT-GGCGTGC-ACTC-TTCTA--GCGTCTA-CC-ACCCTA-CCGT-GAGCTC-A-CCC-----A-CGGA-CAAATACTGCGAC-AATGACGTG-CAGAAC-AATGTTACATGACTC-TATTTCTGCACCA---------------------------------------------------------------------------------
>ERX140516.2833020
------------------------------------------------------TTGGCAGTCTCAGCACCGAACACCC-AAAAAT-TTGCCG-TTTTGC-ATGGTTTATC-A-CCCA-TACCGCTACCACCC-ACA-T-----TTT-----TG-T-CCA-TGC-AC---A--TGTG-TTGTT-CTT--GG-ACAAAACT-TTGCATACCAGCTCTTCCACA-TTACATTCGT-ACTGTT-CGAAAATAATAGGCCA-TTTCGAGTGGCG-C-AAAATGGCTC-GT-GGGCGCG-AGCAAGTTA-CCCTGGAAGCCGGA-TTCACGATA-T-CCCTCGTTGCTG-AAA--TCCA-TTT-GAGGTGTA-TCCGTAG--AACGACCGTA-CCCTGG-CCA-----------------------------TACGAACTCCG-TTT-GGGCT-CCATGACCTG-CC-AAAA-CAACCGTAGCG---AAAACTCAT-AT-CCTTCTGTCAC-A-CACTTTGTCTG-TTTCGG-AATAATTT-CGG-AGG-CCG-AAAACGGCTT-GCAG-AATTGA-G-TTTC--GGATGA-TTTAGTGGTT-GGCGTGC-ATTC-TTCTA--GCGTCTA-CC-ACCCTA-CCGT-GAGCTC-A-CCC-----A-C-GGACAGATACTACGAC-AATGACGTG-CAG------------------------------------------------------------------------------------------------------------------
>ERX140521.1262940
----------------------------------------------------------------------------------AAAC-TTGCCG-TTTTGC-ATGGTTTATC-A-CCCA-TACCGCTACCACCC-ACA-T-----TTT-----TG-T-CCA-TGC-AC---A--TGTG-TTGTT-CTT--GG-ACAAAACT-GTGC--ACCACCTCTTCTACA-TTACATTCGT-ACTGTT-CGAAAATAATAGGCCA-TTTCGAGTGGCG-C-AAAATGGCTC-AT-GGGCGCG-AGCAAGTTA-CCCTGGAAGCCGGA-TTCACGATA-T-CCCTCGTTGCTG-AAA--TCCA-TTT-GAGGTGTA-TCCGTAG--AACGACCGTA-CCCTGG-CCA-----------------------------TACGAACTCCG-TTT-GGGCT-CCATGACCTG-GC-AAAA-CGACCGCAGCA---AAAATTCGT-AT-CCTTCTGTCAC-A-AAATTCGTCTG-TTTTGG-AATAATTT-CGG-AGG-CCG--AAACGGCTT-GCAG-AATTGA-G-TTTC--GGATGA-TTTAGTGGTT-GGCGTGC-ACTC-TTCTA--GCGTCTA-CC-ACCCTA-CCGT-GAGCTC-A-CCC-----A-T-GGACAGATACTGCGAC-AATGACGTG-CAGAAC---------------------------------------------------------------------------------------------------------------
>ERX140512.123006
------------------------------------------------------------------------------------------------------------------CCCA-TAGCGCTACCACCC-ACA-------TTT-----TG-A-ACA-TGC-AC---A--TGTG-TTGTT-CTT-GG--A-AAAACA-GTGCATACCAGCTCTTCTACA-TTACATTCGT-ACTGTT-CGAAAATAATAGGCCA-TTTCGAGTGGCG-C-AAAATGGCTC-GT-GGGCGCG-AGCAATTTA-CCCTGGAAGCCGGA-TTCACTATA-T-CCCTCGTTGCTG-AAA--TCCA-TTT-GAGGTGTA-TCCGTAG--AACGACCGTA-CCCTGG-CCA-----------------------------TACGAACACCG-TTT-GTGCT-CCATGACCTG-CC-AAAA-CGACCGCAGCG---AAAATTCGT-AT-CCTTCTGTCAC-A-AACTTTGTCTG-TTTCGG-AATAATTT-CGG-AGG-CCG-AAAACGGCTT-GCAG-AATTGA-G-TTTC--GGATGA-TTTAGTGGTT-GGCGTGC-AGTC-TTCTA--GCGTCTA-CC-ACCCTA-CCGT-GATCTC-A-CCC-----A-C-GGACTGATACTGTG-ACAATGACTTG-CAGAAC-AATGTTACATGACTCTATTTCTGCACCAGCAAG-CCCT-ACATGC-----------------------------------------------------------------
>ERX140521.895044
--------------------------------------------------GTCTCAGCTT-CGGT-GCACCGAACNCCC-AAAAAC-TTGCCGTTTTTGC-ATGGTTTATC-A-CCCA-TACCGCTACCACCC-ACA-T-----TTT-----TG-T-CCA-TGC-AC---A--TGTG-TTGTT-CTT--GG-ACAAAACT-GTGCATACCAGCTCTTCTACA-TTACATTCGT-ACTGTT-TGAAAATAATAGGCCA-TTTCGA---GCG-C-AGAATGGCTA-GT-GGGCGCG-AGCAAGTTA-CCCTGGAAGCCGGA-TTCACAATA-T-CCCTCGTTGCTG-AAA--TCCA-TTT-GAGGTGTA-TCCGTAG--AACGACCGTA-CCCTGG-CCA-----------------------------TACAAACTCCG-TTT-GGGCT-CCATGACCTG-CC-AAAA-TGACCGCAGCG---AAAATTCGT-AT-CCTTCTGTCAC-A-CACTTCGTCTG-CTTTGG-AATAATTT-CGG-AGG-CCG-AAAACGGCTT-GCAG-AATTGA-G-TTTC--GGATGA-TTTAGTGGTT-GGCGTGC-ACTC-TTCTA--GCGTCTA-CC-ACCCTA-CCGT-GAGCTC-A-CCC-----A-CGGA-TAGATACTGCGG---------------------------------------------------------------------------------------------------------------------------------
>ERX140512.1525627
---------------------------------------------------------------------------AACNCCCAAAACTTGTCA-TTTTGC-ATGGTTTATC-A-CCCA-TACCGCTACCACCC-AC-AT-----TTT-----TT-T-CCA-TGC-AC---A--TGTG-TTGTT-CTT-GG--ACAAAACT-GTGCATACCAGCTCTTCTACA-TTACATTCGT-ACTGTT-CGAAAATAATAGGCCA-TTTCGAGTGGCG-C-AAAATTGCTC-GT-GGGCGCG-AGCAAGTTA-CCCTGGAATCCGGA-TTCACGATA-T-CCCTCGTTGCTG-AAA--TCCA-TTT-GAGGTGTA-TCAGTAG--AACGATCGTA-CCCAGG-CCA-----------------------------TACGAACTCCGTTTT-GGGCT-CCATGACCTG-CC-AAAA-CGACCGCAGCG---AAAATTCGT-AT-CCTTCTGTCAC-A-CACTTCGTCTA-TTTTGG-AATAATTT-TGG-AGG-CCG-AAAACGGCTT-GCAG-AATTGA-G-TTTC--GGATGA-TTTAGTGGTT-GGCGTGC-ACTC-TTCTA--GCGTCTG-CC-ACCCTA-CCGT-GAACTC--ACCC-----A-C-GGACAGATACTGCG-ACAATGACGTG-CAGAAC-AATGTTACATG---------------------------------------------------------------------------------------------------
>ERX140512.303214
------------------------------------------------GAGAAGCCTCTT-CGGT-GCACCGAACACCC-AAAAAC-TTGCCG-TTTTGC-ATGGTTTATC-A-CCCA-TACCGCTACCACCC-ACA-T-----TTT-----TG-T-CCA-TGC-AC---A--TGTG-TTGTT-CTT--GG-ACAAAACT-ATGCATACCAGCTCTTCTACA-TTACATTCGT-ACTGTT-CGAAAATAATAGGCCA-TTTCGAGTGGCG-C-AAAATGGCTC-GT-GGGCGCG-AGCAAGTTA-CCCTGGAAGCCGGA-TTCACAATA-T-CCCTCGTTGCTG-AAA--TGCA-TTT-GAGGTGTA-TCCGTAG--AACGGCCGTA-CCCTGG-CCA-----------------------------TACGAACTCCG-TTT-GGGCT-CCATGACCTG-CC-AAAA-CGACCGCAGCG---AAAACTCTT-AT-CCTTCTGTCAC-A-CACTTCGTCTG-TTTCGG-AAAAATTT-CGG-AGG-CAG-AAAACGGCTT-ACAG-AATTGA-G-TTTC--GGATGA-TTTAGTGGTT-GGCGTGC-ACTC-TTCTA--GCGTCTA-CC-ACCCTA-CCGT-GAGCTC-A-C-----------------------------------------------------------------------------------------------------------------------------------------------------------
>ERX140515.1060308
------------------------------------------GTGTGCCTTGGCAGTCTCAGTCGGTGCACCGAACACCCAA-AAACTTGCCG-TTTTGC-ATGGTTTATC-A-CCCG-TACCGCTACCACCC-ACA-T-----TTT-----TG-T-CAA-TGC-AC---A--TGTG-TTGTT-CTT-GG--ACAAAGCA-ATGCATACCAGCTCTTCTACA-TTACATTCGT-ACTGTT-CGAAAATAATAGGTCA-TTTCGCGTGGCG-C-AAAATGGCTC-GT-GGGCGCG-AGCAAGTTA-CCCTGGAAGCCGGA-TTCACGATA-T-CCCTCGTTGGTG-AAA--TCCA-TTT-GAGGTGTA-TCCGTAG--AACGACCGTA-CCCTGG-CCA-----------------------------TACGAACTACG-TTT-GGGAT-CCATGACCCG-AC-AAAA-CGACCGCAGCA---AAAATTTGT-AT-CCTTCTGTCAC-A-AACTTCGTCTG-TTTCGG-AATAATTT-CCG-AGG-CCG-AAAACGGCTT-GCAG-AATTGA-G-TTTC--GAATGA-TTTAGTGGTT-GGCGTGC-ACTC-TTCTA--GCGTCTA-CC-ACCCTA-CCGT-GAGCTC-A-CCC-----A-C-GGACAGA-----------------------------------------------------------------------------------------------------------------------------------------
>ERX140521.1267315
--------------------------------------------------------------------------CACCC-AAAAAC-TTGCCG-TTTTGC-ATGGTTTATC-A-CCCA-TACCGCTACCACCC-ACG-T-----TTT-----TG-T-CCA-TGC-AC---A--TGTG-TTGTT-CTT--GG-ACAAAACT-ATGCATACCAGCTCTTCTACA-TTACATTCGT-ACTGTT-CAAAAATAATAGGCCA-TTTCGAGTGGCG-C-AAAATGGCTC-GA-GAGCGCG-AGCAAGTTA-CCCTAGAAGCCGGA-TTCACGATA-T-CCCTCGTTGCTG-AAA--TCCA-TTT-GAGGTGTA-TCCGTAG--AACGACCGTA-CCCTGG-CCA-----------------------------TACGAACTCCG-TTT-GGGCT-CCATGACCTG-CC-AAAA-CGACCGCAGCG---AAAATTCGT-AT-CCTTCTGTCAC-A-CACTTCGTCTG-TTTCGG-AATAATTT-CCG-AGG-CCG-AAAACGGCTT-GCAG-AATTGA-G-TTTC--GGATGA-TTTAGTGGTT-GGCGTGC-ACTC-TTCTA--GCGTCTA-CC-NCCCTA-CCGT-GAGCTC-A-CCC-----A-C-GGACAGATACTGCGAC-AATGACGTG-CAGAAC-AATGTTACATGACTCTATTTC-----------------------------------------------------------------------------------------
>ERX140521.417273
------------------------------------------------------------------------------------------------------------------------------------------------------------------------------------------T-GG--ACAAAACT--TGCATACCAGCTC-TCTACA-TTACATTCGT-ACTATT-CGAAAATAATAGGCCA-TTTCGAGTGGCG-C-AAAATGGCTC-GT-GGGCGCG-AGCAAGTTA-CCCTGGAAGCCGGA-TTCACGATA-T-CCCTCGTTGCTG-AAA--TCCA-TTT-GAGGTGTA-TCCGTAG--AACGACCATA-CCCTGG-CCA-----------------------------TACGAACTCCG-ATT-GGGCT-CCATGACCTG-CC-AAGA-CGACCGCAGCG---AAAATTCGA-AT-CCTTCTGTCAC-A-AACTTCGTCTG-TTTCGG-AATAATTT-CGG-AGG-CCG-AAAACAGCTT-GCAG-AATTGA-G-TTTT--GGATGA-TTTAGTGGTT-GGCGTGC-ACTC-TTCTA--GCGTCTA-CC-ACCCTA-CCGT-GAGCTC-A-CCC-----A-C-GGACAGATACTGCG-ACAATGACGTG-CAGAAC-AATGTTACATGACTCTATTTCTGCACCAGCAAG-CCCT-ACAAGCTAGTCTGGATGGAAGGGGAAGCCTCTTC-------------------------------------
>ERX140516.1034201
------------------------------------------------GAGAAGCCTCTT-CGGT-GCACCGAACACCC-AAAAAC-TTGCCG-TTTTGC-ATGGTTTATC-A-CCCA-TACCGCTACCACCC-TTA-T-----TTT-----TG-T-CCA-TGC-AC---A--TGTG-TTGTT-CTT--GG-ACAAAACT-GTGCATACCAGCTCTTCTACA-TTACATTCGT-ACTGTT-TGAAAATAATAGGCCA-TTTCGAGTGGCG-C-AAAATGGCTC-GT-GGGCGCG-ACCAAGTTA-CCCTGGAAGCCGGA-TTCACGATA-T-CCCTCGTTGCTG-AAA--TCCA-TTT-TAGGTGTA-TCCGTAG--AACGACCGTA-CCCTGG-CCA-----------------------------TACGAACTCCG-TTA-GGGCT-CCATGACCTG-CC-AAAA-CGACCGCAACG---AAAATTCGT-AT-CCTTCTGTCAC-A-CACTTCGTCTG-TTTCGG-AATAATTT-CGG-AGG-CCG-AAAACGGCTT-GCAG-AATTGA-G-TTTC--GGATGA-TTTAGTGGTT-GGCGTGC-ACTC-TTCTA--GCGTCTA-CC-ACCCTA-CCGT-GAGCTC-A-CCC-----A-CGGC-TGAGACTGC------------------------------------------------------------------------------------------------------------------------------------
>ERX140516.1595362
---------------------------------------------------------------------------------------------------A-GTCTCAGATC-A-CCCA-TACCACTACCACCC-AC-AT-----TTT-----TA-T-CCA-TGC-AC---A--TGTG-TTGTT-CTT-GG--ACAAAACG-GTGCATACCAGCTCTTCTACA-TTACATTCGT-ACTGTT-CGAAAATAATAGGCCA-TTTCGAGTGGCG-C-AAAATGGCTC-GT-GGGCGCG-AGCAAGTTA-CCCTGGAAGCCGGA-TTCACGATA-T-TCCTCGTTGCTG-AAA--TCCA-TTT-GAGGTGTA-TCCGTAG--AACGACCGTA-CCCTGG-CCA-----------------------------TACGAACTCCG-TTT-GGGCT-CCATGACCTG-AC-AAAA-CGACCGCAGCA---AAAATTCGA-AT-CCTTCTGTCAC-A-AACTTCGTCTG-TTTCGG-AATAATTT-CGG-AGG-CCG-AAAACGGCTT-GCAG-AATTGA-G-TATC--GGATGA-TTTAGTGGTT-GGCGTGC-ACTC-TTCTA--GCGTCTA-CC-ACCCTA-CCGT-GAGCTC--ACCC-----A-C-AGACAGATACTGTG-TCAATGACATG-CAGAAC-AATGTTACATGACTCTATTTCTGCAC------------------------------------------------------------------------------------
>ERX140515.2074523
------------------------------------------------GAGAAGCCTCTT-CGGT-GCACCGAACACCC-AAAAAC-TTGCCG-TTTTGC-ATGGTTTATC-A-CCCA-TACCGCTACCACCC-ACA-T-----TTT-----TG-T-CCA-TGC-AC---A--TGTG-TTGTT-CTT--GG-ACAAAACT-ATGCATACCAGCTCTTCTACA-TTACATTCGT-ACTGTT-CGAAAATAATAGGCCA-TTTCGAGTGGCG-C-AAAATGGCTC-GT-GGGCGCG-AGCAAGTTA-CCCTGGAAGCCGGA-TTCACGATA-T-CCCTCGTTGCTG-AAA--TCCA-TTT-GAGGTGTA-TCCGTAG--AACGAATGTA-ACCTGG-CCA-----------------------------TACAAACTCCG-TTT-GGGCT-CCATGACCTG-CC-AAAA-TGACCGCAGCG---AAAATTCGT-AT-CCTTCTGTCAC-A-CACTTCGTCTG-TTTCGG-AATATTTT-CCG-AGG-CCG--AAACGGCTT-GCAT-AATTGA-G-TTTC--GGATGA-TTTAGTGGTT-GGTGTGC-ACTC-TTCTA--GCGTCTA-CC-ACCCTA-CCGT-GAGCTC-A-CCC-----A-CG------------------------------------------------------------------------------------------------------------------------------------------------
>ERX140512.1534343
-------------------------------------------------------------------------------------------------------------------------------------------------------------------------------------------------------------------------------------TCGT-ACTGTT-CGAAAATAATAGGTCA-TTTCGAGTGGCG-C-AAAATGGCTC-GT-GGGCGCG-AGCAAGTTA-CCCTGGAAGCCGGA-TTCACGATA-TCCCCTCGTTGCTG-AAA--TCCA-TTT-GAGGTGTA-TCCGTAG--AACGACCGTA-TCCTGG-CCA-----------------------------TACGAACTCCG-TTT-GGGCT-CCATGACCTG-CC-AAAA-CGACCGCAGCG---AAAATTCGT-AT-CCTTCTGTCAC-A-CACTTCGTCTG-TTTCGG-AATAATTT-CGG-AGA-CCG-AAAACGGCTT-GCAG-AATTGA-G-TTTC--GGATGA-TTTAGTGGTT-GGCGTGC-ACTC-TTCTA--GCGTCTA-CC-ACCCTG-CCGT-GAGCTC-A-CCC-----A-C-GGACAGATACTGCG-ACAATGACGTG-CAGAAC-AATGTTACATGACTCTATTTCTGCACCAGCAAG-CCCT-ACATGCTAGTCTGGATGGAAGGAGAAGCCTCTTCGATGCACCGAACACCCAAA------------------
>ERX140514.2264611
-------------------------------------------------------------------------------------------------------------------CCA-TACCGCTACCACCC-ACA-------TTT-----TG-T-CCA-TGC-AC---A--TGTG-TTGTT-CTT--GG-ACAAAACT-GTGCATACCAGCTCTTCTACA-TTACATTCGT-ACTGTT-CGAAACTAATAGGCCA-TTTCGAGTGGCG-C-AAAATGGCTC-GT-GGGCGCG-AGCAAGTTA-ACCTGGAAGCCGGA-TTCACGATA-T-CCCTCATTGCTG-AAA--TCCA-TTT-GAGGTGTA-TCCGTAG--AACGACCGTA-CCCTGG-CCA-----------------------------TACGAACAACG-TTT-GGGCT-CCATGACCTG-CC-AAAA-CGACCGCAGCG---AAAATTCGT-AT-CCTTCTGTCAC-A-AACTTTGTCTG-TTTCGA-AATAATTT-CGG-AGG-CCG-AAAACGGCTT-GCAG-AATTGA-G-TTTC--GGATGA-TTTAGTGGTT-GGCGTGC-ACTC-TTCTA--GCGTCTA-CC-ACCCTA-CCGT-GAGCTC-A-CCC-----A-C-GGACAGATACTGCGAC-AATGACGTG-CAGAAC-AATGTTACATGACTCTATTTTTGCACCAACAAGCCCTACA----------------------------------------------------------------------
>ERX140521.76095
-----------------------------------------------------------------------------------------------------------------------------------CC-CATAT-----TTT-----TG-T-CCA-TGC-AC---A--TGTG-TTGTT-CTT-GG--ACAAAACT-GTGCATACCAGCTCTTCTACA-TTACATTCGT-ATTGTT-CGAAAATAATAGGCCA-TTTCGAGTGGCG-C-AAAATGGCTC-GT-GGGCGCG-AGCAAGTTA-CCCTGGAAGTCGGA-TTCACGATA-T-CCCTCGTTGCTG-AAA--TCCA-TTT-GAGGTGTA-TCCGTAG--AACGACCGTA-CCCTGG-CCA-----------------------------TACGAACTCCA-TTT-GTGCT-CCATGACCTG-CC-AAAA-CGACCGCAGCG---AAAATTCGT-AT-CCTTCTGTCAC-A-TACTTCGTCTG-TTTCGG-AATAATTT-CCG-AGG-CCG-AAAACAGCTT-GCAG-AATTGA-G-TTTC--GGATGA-TTTAGNGGTT-GGCGTGC-ACTC-TTCTA--GCGTCTA-CC-ACCCTA-CCGT-GAGCTC--ACCC-----A-C-GGACAGATACTGCG-ACAATGACGTG-CAG-AC-AATGTTACATGACTCTATTTCTGCACCACCAAG-CCCT-ACATGCTAGTC-TGGATGG----------------------------------------------------
>ERX140516.152514
-------------------------------------------------------------------------------------T-TGCCGT-TTTTGC-ATGGTTTATC-A-CCCA-TACCGCTACCACCC-ACA-T-----TTT-----TC-T-CCA-TGC-AC---A--TGTG-TTGTT-CTT--GG-ACAAAACT-GTGCATACCAGCTCTTCTACT-TTACATTCGT-ACTGTT-CGAAAATAATAGGCCA-TTTCGAGTGGCG-C-AAAATGGCTC-GT-GGGCGCG-AGCAAGTTA-CCCTGGAAGCCGGA-TTCATGATA-T-CCCTCGTTGCTG-AAA--TCCA-TTT-GAGGCGTA-TCCGTAG--AACGACCGTA-CGCTGG-CCA-----------------------------TACGAACTCCG-TTT-GGGCT-CCATCACCTG-CC-AAAA-CGATCGCAGCG---AAAATTCGT-AT-CCTTCTGTCAA-A-AACTTTGTCTG-TTTTGG-AATAATTT-CGG-AGG-CCG-AAAACGGCTT-GCAG-AATTGA-G-TTTC--GGATGA-TTTAGTGGTT-GGCGTGT-ACTT-TTCTA--GCGTCTA-CC-ACCCTA-CCGT-GAGCTC-A-CCC-----A-C-GGACAGATACTGCGAC-AATGACGTG-CAGAAC-ATTGTTACATGACTCTATTTCTGCACCAACA-------------------------------------------------------------------------------
>ERX140521.482376
-------------------------------------------------------------------------------------------------------------------------------------------------------------------------------------------------------------ATACCAGCTC-TCTACA-TTACATTCGT-ACTGTT-CGAAAAT-ATAGGCCA-TTTCGAGTGGCG-C-AAAATGGCTC-GT-GGGCGCG-AGCAAGTTG-CCCTGGAAGCCGGA-TTCACGATA-T-CCCTCGTTGCTG-AAA--TCCA-TTT-GAGGTGTA-TCCATAG--AACGACCGTA-CCCTGG-CCA-----------------------------TACGAACTCCG-TTT-GGGCT-CCATGACCTG-CC-AAAA-CGACCGCAACG---AAAATTCGT-AT-CCTTCTGTCAC-A-CACTTCGTCTG-TTTCGG-AATAATTT-CGG-AGG-CCG-AAAATGGCTT-GCAG-AATTGA-G-TTTT--GGATGA-TTTAGTGGTT-GGCGTGC-ACTC-TTCTA--GCGTCTA-CC-ACCCTA-CCGT-GAGCTC-A-CCC-----A-C-GGACAGATACTGCG-ACAATGACGTG-CAGAAC-AATGTTACATGACCCTATTTCTACACCAGCAAG-CCCT-ACATGCTAGTCTGGATGGAAGGAGAGGCCTCTTCGGTGCACCGAACA------------------------
>ERX140512.775068
-------------------------------------------------------------------------------------------------------------------------------------------------------------------------------------------------------------------GCTCTTCTACA-TTACATTCGT-ACTCTT-CGAAAATAATAGGCCA-TTTCGAGTGGCG-C-AAAATGGCTC-GT-GGGCGCG-AGCAAGTTA-CCCTGGAAGCCGGA-TTCACGATA-T-CCCTCGTTGCTG-AAA--TCCA-TTT-GAGGTGTA-TCCATAG--AACAACCGTA-CCCTGG-CCA-----------------------------TACGAACTCCG-TTT-GGGCT-CCATGACCTG-CC-AAAA-CGACCGCAGCG---AAAATCCGT-AT-CCTTCTGTCAC-A-AACTTTGTCTG-TTTTGG-AATAATTT-TGG-AGG-CCG-AAAACGGCTT-GCAG-AATTGA-G-TTTC--GGATGA-TTTAGTGGTT-GGCGTGA-ACTC-TTCTA--GCGTCTA-CC-ACCCAA-CCGT-GAGCTC--ACCC-----A-C-GGACAGATACTGCG-ACAATGACGTG-CAGAAT-AATGTTACATGACTCTATTTCTGCACCAACAAG-CCCT-ACATGCTAGTC-TGGATGGAAGGAGAAGCCTCTTCGGTGCACCGAA-------------------------
>ERX140512.1681419
-------------------------------------------------------------------------ACAACCTAAAAACTTCGCCGTTTTGTC-ATGGTTTATC-A-CCCA-TACCGCTATCACCC-ACA-T-----TTT-----TG-T-CCA-TGC-AC---A--TGTG-TTGTT-CTT-GG--ACAAAACT-GTGCATACCAGATCTTCTACA-TTACATTCGT-ACTATT-TGAAAATAATAGGCCA-TTTCGAGTGGCG-C-AAAATGGCTT-GT-GGGTGCG-AGCAAGTTA-CCCTGGAAGCCGGA-TTCACGGTA-T-CCCTCGTTGCTG-AAA--TCCA-TTT-GAGGTGTA-TCCGTAG--AACAACCGTA-CCCTGG-CCA-----------------------------TACGAACTCCG-TTT-GGGCT-ACATGACCTG-CC-AAAA-CGACCGCAGCG---AAAATTCAT-AT-CCTTCTGTCAC-A-CACTTTGTCTG-TTTCGG-AATAATTT-CGG-AGG-CCG-AAAACGGCTT-GCAG-AATTGA-G-TTTC--GGATGA-TTTAGTGGTT-GGCGTGC-ACTC-TTCTA--GCGTCTA-CC-ACCCTA-CCAT-GAGCTC-A-CCC-----T-C-GGGCAGATACTGCG-ACAATGACGTG-GAGAAC-AATGTTACATGA--------------------------------------------------------------------------------------------------
>ERX140515.2280865
------------------------------------------------------------------------------------------------------------------------------------------------------------------------------------------------------CT-GTGCATACAAGCTCTTCTACA-TTACATTCGT-ACTGTT-CGAAAATAATAGGCCA-TTTCGAGTGGCG-C-AAAATGGCTC-GT-GGGCGCG-AGCAAGTTA-CACTGGAAGCCGGA-TTCACGATA-T-CCCTCGTTGCTG-AAA--TCCA-TTT-GAGGTGTA-TTCGTAG--AACGACCTTA-CCCTGG-CCA-----------------------------TACGAACTCCG-TTT-CGGCA-CCATGACCTG-CC-AAAA-CGACCGCAGCG---AAAATTCGT-AT-CCTTCTGTCGC-A-CACTTCGTCTG-TTTTGG-AATAATTT-CGG-AGG-CCG-AAAACGGCTT-GCAG-AATTGA-G-TTTC--GGATGA-TTTAGTGGCT-GGCGTGC-ACTC-TTCTA--GCGTCTA-CC-ACCCTA-CCGT-GAGCTC-A-CCC-----A-C-GGACAGATACTGCG-ACAATGACGTG-CAGAAC-AATGTTACATGACTCTATTTCTGCACCAGCAAG-CCCT-ACATGCTAGTCTGGATGGAAGGAGAAGCCTCTTCCTTGCA-------------------------------
>ERX140521.331572
---------------------------------------------------------------------CTTGGCAGTCTCAGAAC-TTGCCG-TTTTGC-ATGGTTTATC-A-CCCA-TACCGCTACCACCC-ACA-T-----TTT-----TG-T-CCA-TGC-AC---A--TGTG-TTGTT-CTT--GG-ACAAAACT-TTGCATACTAGCTCTTCTACA-TTACATTCGT-ACTGTT-CGAAAATAATAGGCCA-TTTCGAGTGGCG-C-AAAATGGCTC-GT-GGGCGCG-AGCAAGTTA-CCCTGGAAGCCGGA-TTAACGATA-T-CCCTCGTTGCTG-AAA--TCCA-TTT-GAGGTGTA-TCCGTAG--AACGACCGTA-CCCTGG-CCA-----------------------------TACGAACTCCG-ATT-GGGCT-CCATGACCTG-CC-GAAA-CGACCGCAGCG---AAAATTCGA-AT-CCTTCTGTCAC-A-AACTTCGCCTG-TTTCGG-AATAATTT-CGG-AGG-CCG-AAAACGTCTT-GCAG-AATTGA-G-TTTT--GGATGA-TTTAGTGGTT-GGTGTGC-ACTC-TTCTA--GCGTCTA-CC-ACCCTA-CCGT-GAGCT----------------------------------------------------------------------------------------------------------------------------------------------------------------
>ERX140521.390529
-------------------------------------------------------------------------------------------------------------------------------CCACCC-ACA-T-----TTT-----TG-T-CCA-TGC-AC---A--TGTG-TTGTT-CTC-GG--GCAAAACT-GTGCATACCAGCTCTTCTACA-TTACATTCGT-ACTGTT-CAAAAATAATAGGCCA-TTTCGAGTGGCG-C-AAAATGGCTC-GT-GGGCGCG-AGCAAGTTA-CCCTGGAAGTCGGA-TTCACGATA-T-CCCTCGTTGCTG-AAA--TCCA-TTT-GAGGTGTA-TCCGTAG--AACCACCGTA-CCCTGG-CCA-----------------------------TACGAACTCCA-TTT-GGGCT-CCATGACCTG-CC-AAAA-CGACCGCAGCG---AAAATTTGT-AT-CCTTCTGTCAC-A-AACTTTGTCTG-TTTCGG-ATTAATTT-CGG-AGG-CCG-AAAACGGCTT-GCAG-AATTGA-G-TTTC--GGATGA-TTTGGTGGTT-GGCGTGC-ACTC-TTCTA--GCGTCTA-CC-ACCCTA-CCGT-GAGCTC-A-CCC-----A-C-GGACAGATGATGCG-ACAATGACGTG-CAGAAC-AATGTTACATGACTCTATTTCTGCACCAACAAG-CCCT-ACATGCTAGTCTGGATGGA----------------------------------------------------
>ERX140519.840653
--------------------------------CTAG-CTGGATGGAAGGAGAAGCCTC-T-CGGT-GCACCGAACNCCC-AAAAAC-TTGCCG-TTTTGC-ATGGTTTATC-A-CCCA-TACCGCTACCAACC-ACA-T-----TTT-----TG-T-CCA-TGC-AC---A--TGTG-TTGTT-CTT--GG-ACAAAACT-GTGCATACCAGCTCTTCTACA-TTACATTCGT-ACTGTT-CGAAAATAATAGGCCA-TTTCGAGTGGCG-C-AAAATGGCTC-GT-GGGCGCG-AGCAAGTTA-CCCTGGAAGCCGGA-TTCACGATA-T-CCCTCGTTGCTG-AAA--TCCA-TTT-GAGGTGTA-TCCGTAG--AAAAACCGTA-CCCTGG-CCA-----------------------------TACGAAGTCCG-TTT-GGGCT-CCATGACCTG-CC-AAAA-CAACCGCAGCA---AAAATTCGT-AT-CCTTCTGTCAC-A-AACTTCGTCTG-TTTTGG-AATAATTT-CGG-AGG-CCG-AAAACGGCTT-GCAG-AATTGA-G-TTTC--GGATGA-TTTAGTGGTT-GGCGTGC-ACTC-TTCTA--GCATCTA-CC-ACCCAA-TCGT-GAGCTC---------------------------------------------------------------------------------------------------------------------------------------------------------------
>ERX140512.967147
-----------------------------------------------------------------------GGCAGTCTCAG----------------GC-ATGGTTTATC-A-CCCA-TACCGCTACCACCT-ACA-T-----TTT-----TG-T-CCA-TGC-AC---A--TGTG-TTGTT-CTT-GG--AC-AAACT-GTGCATACCAGCTCTTCTACA-TTACATTCGT-ACTGTT-CGAAAAT-ATAGGCCA-TTTCTAGTGGCG-C-AAAATGGCTC-GT-GGGCGCG-AGCAAGTTA-CCCTGGAAGCCGGA-TTCACGATA-T-CCCTCGTTGCTG-AAA--TCCA-TTT-GAGGTGTA-TCCGTAG--AACGACCGTA-CCCTGG-CCA-----------------------------TACGAACTCCG-TTT-GTGCT-CCATGACCTG-CC-AAAA-CGACCGCAGCG---AAAATTCGT-AT-CCTTCTGCCAC-A-AACTTCCTCTG-TTTCGG-AATAATTT-CGG-AGG-CCG-AAAATGGCTT-GCAG-AATTGA-G-TTTC--GGATGA-TTTAGTGGTT-GGCGTGC-ACTC-TTCTA--GCGTCTA-CC-ACCCTA-CCGT-GAGCTC-A-CCC-----A-C-GGACAGATACTGCG-ACAATG---------------------------------------------------------------------------------------------------------------------------
>ERX140521.215037
--------------------------------------------------GAAGCCTCTT-TGGT-GCACCGAACACCC-AAAAAC-TTGCCG-TTTTGC-ATGGTTTATC-A-CCCA-TACCGCTACCACCC-ACA-T-----TTT-----TG-T-CCT-TGC-AC---A--TGTG-TTGTT-CTT--GG-ACAAAACT-GTGCATACTAGCTCTTCTACA-TTACATTCGT-ATTGTT-CGAAAATAATAGGCCA-TTTCGAGTGGCG-C-AAAATGGCTC-GT-GGGCGCG-AGCAAGTTA-CCCTGGAAGCCGGA-GTCACGATA-T-CCCTCGTTGCTG-AAA--TCCA-TTT-GAGGTGTA-TCTGTAG--AACGACCATA-CCCTGG-CCA-----------------------------TACGAACTCCG-TTT-GGGCT-CCATGACCTG-CC-AAAA-CGACCGCAGCG---AAAATTAGT-AT-CCTTCTGTCGC-A-AACTTTGTCTG-TTTCGG-AATAATTT-CGG-AGG-CCG--AAACGGCTT-GCAG-AATTGA-G-TTTC--GGATGA-TTTAGTGGTT-GGCATGA-ACTC-TTCTA--GCGTCTA-CC-ACCCTA-CCGT-GAGCTC-A-CCT-----A-CGGA-CAGATACT-------------------------------------------------------------------------------------------------------------------------------------
>ERX140512.1429161
--------------------------------------------------------------------------------------------GTCTCAGC-ATGGTTTATC-A-CCCA-TACCGCTACCACCC-AC-AT-----TTT-----TG-T-CCA-TGC-AC---A--TGTG-TTGTT-CTT-GG--ACAAAACA-ATGCATACCAGCTCTTCTACA-TTACATTCGT-ACTGTT-CGAAAATAATAGGCCA-TTTCGAGTGGCG-C-AAAATGGCTC-GT-GGGCGCG-AGCAAGTTA-CCTTGGAAGCCGGA-TTCACGATA-T-CCCTCGTTGCTG-AAC--TCCA-TTT-GAGGTGTA-TCCGTAG--AACGACCGTA-ACCTGG-CCA-----------------------------TACGAACTCCG-TTT-GGGCT-CCATGACCTG-CC-AAAA-CGACCGCAGCG---AAAATTTGT-AT-CCTTCTGTGAC-A-CACTTCGTCTG-TTTTGG-AATAATTT-CCG-AGG-CCA-AAAATGGCTT-GCAG-AATTGA-G-TTTC--GGATGA-TTTAGTGGTT-GGCGTGC-ACTC-TTCTA--GCGTCTA-CC-ACCCTA-CCGT-GAGCTC--ACCC-----A-C-GGACAGATACTGCG-ACAATGACGTG-CAGAAC-AATGTTACATGGCTCTATTT------------------------------------------------------------------------------------------
>ERX140512.97481
-------------------------------------------------------------------CGGTGCACCGAACACCCAAACTTGCC-GTTTGC-ATGGTTTGTC-A-CCCA-TACCGCTACCACCC-ACA-------TTT-----TG-T-CCA-TGC-AC---A--TGTG-TTGTT-CTT-GG--ACAAAACT-GTGCATACCAGCTCTTCTACA-TTACATTCGT-ACTGTT-CGAAAATAATAGGCCG-TTTCGAGTGGCG-C-AAAATGGCTC-GT-GGCCGCG-AGCAAGTTA-CCCTGGAAGCCGGA-TTCACGATA-A-CCCTCGTTGCTG-AAA--TCCA-TTT-GAGGTGTA-TCCGTAG--AACGACCGTA-CCCTGG-CCA-----------------------------TACGAACTCCG-TTT-GGGCT-CCATGACCTG-CC-AAAA-CGACCGCAGCG---AAAATTCGT-AT-ACTTCTGTCAC-A-AACTTTGACTG-TTTCGG-AATAATTT-CGG-AGG-CCG-AAAACGGCTT-G-AA-AATTGA-G-TTTC--GGATGA-TTTAGTGGTT-GGCGTGC-ACTC-TTCTA--GCATCTA-CC-ACCCTA-CCGT-GAGCTC--AGCC-----A-C-GGACAGATACAGCG-ACAATGACGTG-CAGAAC-AATGTTACACTGA-------------------------------------------------------------------------------------------------
>ERX140516.2192115
---------------------------------------------------------------------------------------------------------------------------------------CA-T-----TTT-----TG-T-CCA-TGC-AC---A--TGTG-TTGTT-CTT-GG--ACAAAACT-GTGCATACCAGCTCTTCTACA-TTACATTCGT-ACTGTC-CGAAAATAATAGGCCA-TTTCGAGTGGCG-C-AAAATGGCTC-GT-GGGCGCG-AGCAAGTTA-CCCTGGAAGCCGGA-TTCACGATA-T-CCCTCGTTGCTG-AAA--TCCT-TTT-TAGATGTA-TCCGTAC--AACGACCGTA-CCCTGG-CCA-----------------------------TACGAACTCCG-TTA-GGGCT-CCATGACCTG-CG-AAAA-CGACCGCAACG---AAAATTCGT-AT-CCTTCTGTCAC-A-AACTTCGTCTG-TTTCGG-AATAATTT-CGG-AGG-CCG-AAAACGGCTT-GCAG-AATTGA-G-TTTC--GGATGA-TTTAGTTGTT-GGCGTGC-ACTC-TTCTA--GCGTCTA-CC-ACCCTA-CCGT-GAGCTC-A-CCC-----A-C-GGACAAATACTGCA-ACAATGACGTG-CAGAAC-AATGTTACATGACTCTATTTCTGCACCAGC--------------------------------------------------------------------------------
>ERX140521.284634
--------------------------------------------------------GCCTCTTCGGTGCACCGAACNCCCAA-AAACTTGCCG-CTTTGC-ATGGTTTATC-A-CCCA-TACCGCTACCACCC-ACA-T-----TTT-----TG-T-CCA-TGC-AC---A--TGTG-TTGTT-CTT-GG--ACAAAACT-GTGCATACCAGCTCTTCTACA-TTACATTCGT-ACTGTT-CGAAAATAATAGGCCA-TTTCGAGTGGCG-C-AAAATGGCTC-GT-GGGCGCG-ACCAAGTTA-CCCTGGAAGCCGCT-TTCACGATA-T-CCCTCGTTGCTG-AAA--TCCA-TTT-GAGGTGTA-TCCGTAG--AACGACCGTA-CCCTGG-CCA-----------------------------TACGAACTCCG-TTT-GGGCT-CCATGACCTG-CC-AAAA-CGACCGCAGCG---AAAATTCGT-AA-CCTTCTGTCAC-A-AACTTTGTCTG-TTTCGG-AATAATTT-CGG-AGG-CCG-AAAACGGCTT-GCAG-AATTAA-G-TTTC--GGATGA-TTTAGTGGTT-GGCGTGC-ACTC-TTCTA--GCGTCTA-CC-ACCCTA-CCAT-GAGCTC-A-CCC-----A-C-GGACAGATAGTGCG-ACAATGACGTG-CAGAAC-AATGTTACATGA--------------------------------------------------------------------------------------------------
>ERX140521.989717
-----------------------------ATGCTAGTCTGGATGGAAGGAGAAGCCTCTT-CGGT-GCACTGAACNCCC-AAAAAC-TTGTCG-TTTTGC-ATGGTTTATC-A-CCCA-TACTGCTACCACCC-ACATT-----TTT-----TG-T-CCA-TGC-AC---A--TGTG-TTGTT-CTT--GG-ACAAAACT-GTGCATACCAGCTCTTCTACA-TTACATTCGT-ACTGTT-CGAAAATAATAGGCCA-TTTCGAGTGGCG-C-AAAATGGCTC-GT-GGGCGCG-AGCAAGTTA-CCCTGGAAGACGGA-TTCACGATA-T-CCCTCGTTGCTG-AAA--TCCA-TTT-GAGGTGTA-TACGTGG--AACGACCGTA-CCCTGG-CCA-----------------------------TACGAACTCCG-TTT-GGGCT-CCATGACCTG-CC-AAAA-CGACCGCAGCA---AAAATTCGT-AT-CCTTCTGTCAC-A-AACTTTGTCTG-TTTCGG-AATAATTT-CGG-AGG-CCG-AAAACGGCTT-GCAG-AATTGA-G-TTTC--GGAAGA-TTTAGTGGTT-GGCGTGC-ACTC-TTCTA--GCGTCTA-CC-ACCCTA-CCGT-GAGCTC---------------------------------------------------------------------------------------------------------------------------------------------------------------
>ERX140514.1400932
------------------------------------------------------------------------------------------------------------------------------------------------TTT-----TG-T-CCA-TGC-AC---A--TGTG-TTGTT-CTT--GG-ACAAAACT-GTGCATACCAGCTCTTCTACA-TTACATTCGT-ACTGTT-CGAAAATAATAGGCCA-TTTCGAGTGGCG-C-AAAATGGCTC-GT-GGGCGCG-AGCAAGTTA-CCCTGGAAGCCGGA-TTCACGATA-T-CCCTCGTTGCTG-AAA--TCCA-TTT-GAGGTGTA-TCCGTAG--AACGACCGTA-CCCTGG-CCA-----------------------------TACGAACTCCG-TTT-GGGCT-CCATGACCTG-CC-AAAA-CGACCGCAGCG---AAAATTCGT-AT-CCTTCTGTCAC-A-AACTTCGTCTG--TTCGG-AATAATTC-----GGA-GCC-GAAACGGCTT-GCAG-GATTGA-G-TTTC--GGATGA-TTTAGTGGTT-GGCGTGC-ACTC-TTCTA--GCGTCTA-CC-AGCCTA-CCGT-GAGCTC-A-CCC-----A-C-GGACAGATACTGCGAC-AATGACGTG-CAGAAC-AATGTTACATGACTCTATTTCTGCACCAGCAAGC----------------------------------------------------------------------------
>ERX140516.2979723
---------------TTGGCAGTC-----------------------------TCAGGCCTTTTCGGTGCACCGTACACCCAAAAACTTGCCGTTTTTGC-ATGGTTTATC-A-CCCA-TACCGCTACCACCC-ACATT-----TTT-----TG-T-CCA-TGC-AC---A--TGTG-TTGTT-CTT-GG--ACTAAACT-ATGCATACCAGCTCTTCTACA-TTACATTCGT-ATTGTT-CG-AAATAATAGGCCA-TTTCGAGTGGCG-C-AAAATGGCTC-GT-GGGCGCG-AGAAAGTTA-CCCTGGAAGCCGGA-TTCACGATA-T-CCCTCGTTGCTG-AAA--TCCA-TTT-GAGGTGTA-TCCGTAG--AACGACCGTA-CCCTGG-CCA-----------------------------TACGAACTCCG-TAT-GGGCT-CCATGACCTG-CC-AAAG-CGACCGCAGCG---AAAATTCGT-AT-CCTTCTGTCAC-A-CACTTCGTCTG-TTTCGG-ATTAATTT-CGG-AGG-CCG-AAAACGGCAT-GCAG-AATTGA-G-TTTC--GGATGA-TTTAGTGGTT-GGCGTGC-ACTC-TTCTA--GTGTCTA-CC-ACCCTA-CCGT-GAGCTC--ACC----------------------------------------------------------------------------------------------------------------------------------------------------------
>ERX140514.745892
----------------------------------------------------------------------------------------------------------TTATC-A-CCCA-TACCGCTACCACCC-ACA-T-----TTT-----TG-T-CCA-TGC-AC---A--TGTG-TTGTT-CTT--GG-ACAAGACT-GTGCATACCAGCTCTTCTACAGTTACATTCGT-ACTGTT-CGAAAATAATAGGCCA-TTTCGAGTGGCA-C-AAAATGGCTC-GT-GGGCGCG-AGCAAGTTA-CACTGGAAGCCGGA-TTCACGATA-T-CCCTCGTTGCTG-AAA--TCCA-TTT-GAGGTTTA-TCCGTAG--AACGACCGTA-CCCTGG-CCA-----------------------------TACGAACTCCG-TTT-GGGCT-CCATGACCTG-CC-AAAA-CGACCGCAGCG---AAAATTCGTAAT-CCTTCTGTCAC-A-CACTTCGTCTG-TTTCGG-AATAATTT-CGA-AGG-CCG-AAAACGGCTT-GCAG-AATTGA-G-TTTC--GAATGA-TTTAGTGGTT-GGCGTGC-ACTC-TTCTA--GCGTCTA-CC-ACCCTA-CCGT-GAGCTC-A-CCC-----A-C-GGACAGATACTGCGAC-AATGACGTG-CAGAAC-AATGTTACATGACTCTATTTCTGCACCAGC--------------------------------------------------------------------------------
>ERX140515.1227576
----------------------------------------------------AGCCTCTT-CGGT-GCACCGAACACCC-AAAAAC-GTGCCGTTTTTGC-ATGGTTTATC-ACCCCA-TACCGCTACCACCCTACA-T-----TTT-----TG-T-CCA-TGC-AC---A--TGTG-TTGTT-CTT--GG-ACAAAACT-GTGTATACCAGCTCTTCTACA-TTACATTCGT-ACTATT-C-AAAATAATAGGCCA-TTTCGAGTGGCG-C-AAAATGGCTC-GT-GGGCGCG-AGCAAGTTA-CCCTGGAAGCCGGA-TTCATGATA-T-CCCTCGTTGCTG-AAA--TCCA-TTT-GAGGTGTA-TCCGTAG--AACGACCGTA-CCCTGG-CCA-----------------------------TACGAACTCCG-TTT-GGGAT-CCATGACCTG-CC-AAAA-CGACCACAGCG---AAAATTCGT-AT-CCTTCTGTCAC-A-CACTTCGTCTG-TTTCGG-AATAATTT-CGG-AGG-CCG-AAAACGGCTT-GCAG-AATTGA-G-TTTC--GGATGA-TTTAGTGGTT-GGCGTGC-ACTC-TTCTA--GCATCTA-CC-ACCCTA-CCGT-GAGCTC-A-CCC-----A-CGGA-CAGATACTGCGAC-AATGACATG-CAGAAC-AATGT---------------------------------------------------------------------------------------------------------
>ERX140512.1639732
-----------------------------------------------------------------------------------------GTCT-CAGTGC-ATGGTTTATC-A-CCCA-TACCGCTACCACCC-ACA-T-----TTT-----TG-T-CCA-TGC-AC---A--TGTG-TTGTT-CTT-GG--ACAAAACT-GTGCATACCAGCTCTTCTACA-TTACATTCGT-ACTGTT-CGAAAATAATAGGCCA-TTTCGAGTGGCG-C-CAAATGGCTC-GT-GGGCGCG-AGCAAGTTA-CCCTGGAAGCCGGA-TTCACGATA-T-CCCTCGTTGCTG-AAA--TCCA-TTT-GAGGTGTA-TCCGTAG--AATGACCGTA-CCCTGG-CCA-----------------------------TACAAACTCCG-TTT-GGGCT-CCATGACCTG-CC-AAAA-CGACCGCAGCG---AAAATTCGT-AT-CCTTCTGTCAG-A-AACGTCGTCTA-TTTCGG-AATAATTT-CGG-AGG-CCG-AAAACGGCTT-GCAG-AATTGA-G-TTTC--GGATGA-TTTAGTGGTT-GGCGTGC-ACTC-TTCTA--GCGTCTA-CC-AACCTA-CCGT-GAGCTC-A-CCC-----A-C-GGACAGATACTGCG-ACAATGA--------------------------------------------------------------------------------------------------------------------------
>ERX140516.357043
---------------------------------------------------------------------------------------TGCCGT-TTTTGC-ATGGTTTATC-A-CCCA-TACCGCTAC--ACC-ACA-T-----TTT-----TG-T-CCA-TGC-AC---A--TGTG-TTGTT-CTT--GG-ACAAAACT-GTGCATACCAGCTCTTCTACA-TTACATTTGT-ATTGTT-CG-AAATAATAGGCCA-TTTCGAGAGGCG-C-AAAATGGCTC-GT-GGGCGGG-AGCAAGTTA-CCCTGGAAGCCGGA-TTCACGATA-T-CCCTCGTTGCTG-AAA--TCCA-TTT-GAGGTGTA-TCCGTAG--AACGACCGTA-CCCTGG-CCA-----------------------------TACGAACTCCA-TTT-GGGCT-CCATGACCTG-CC-AAAA-CGACCGCAGCG---AAAATTCGT-AT-CCTTCTGTCAC-A-CACTTTGTCTG-TTTCGG-AATAATTT-CGG-AGG-CCG-AAAACGGCTT-GCAG-AATTGA-G-TTTC--GGATGA-TTTAGTGGTT-GGCGTGC-ACTC-TTCTA--GCCTCTA-CC-ACCCTA-CCGT-GAGCTC-A-CCC-----A-C-GGACAGATACTGCGAC-AATGACGTG-CAGAAC-AATGTTACATGACTCTATTTCTGCACCAG---------------------------------------------------------------------------------
>ERX140521.24260
-----------------------------------------------------------------------------TTGGCAGTC-TCAGCG-TTTTGC-ATGGTTTATC-A-CCCA-TACCGCTACCACCCTACATT-----TTT-----TG-T-CCA-TGC-AC---A--TGTG-TTGTT-CTT--GG-ACAAAAAT-TTGCATACCAGCTCTTCTACA-TTACATTCGT-ACTGTT-CGAAAATAATAGGCCA-TTTCGAGTGGCG-C-AAAATGGCTC-GT-GGGCGCG-AGCAAGTTA-CCCTGGAAGCCGGA-TTCACGATA-T-CCCTCGTTGCTG-AAA--TCCA-TTT-GTGGTGTA-TCCGTAG--AACGACCGTA-CCCTGG-CCA-----------------------------TACGAACTCCG-ATT-GGGCT-CCATGACCTG-CC-AAAA-CGACCGCAGCA---AAAATTCGA-AT-CCTTCTGTCAC-A-CACTTCGTCCG-TTTCGG-AATAATTT-CGG-AGG-CCG-AAAACGGCTT-GAAG-AATTGA-G-TTTT--GGATGA-TTTAGTGGTT-GGCGTGC-ACTC-TTCTA--GCGTTTA-CC-ACCCTA-CCGT-GAGCTC-A-CCC-----A-CGGA-CA-------------------------------------------------------------------------------------------------------------------------------------------
>ERX140519.51950
-------------------------------------------------------------------------------------------------------------TC-A-CCCA-TACCGCTACCACCC-AC-AT-----TTT-----GT-T-CCA-TGC-AC---A--TGTG-TTGTT-CTT-GG--ACAAAACTAGTGCATACCAGCTCTTCTACA-TTACATTCGT-ACTGTT-CGAAAATAATAGGCCA-TTTCGAGATGCG-C-AAAATGGCTC-GT-GGGCGCG-AGCAAGTTA-CCCTGGAAGACGGA-TTCACGATA-T-CCCTCGTTGCTG-AAA--TCCA-TTT-GAGGTGTA-TCCGTAG--AACGATCGTA-CCCTGG-CCA-----------------------------TATGAACTCCG-TTT-GGGCT-CCATGACCTG-CC-AAAA-CGACCGCAGCG---AAAATTCGT-AT-CCTTCTGTCAC-A-CACTTCGTCTT-TTTCGG-AATAATTT-CGG-AGG-CCG-AAAACGGCTT-GCAG-AATTGA-G-TTTC--GGATGA-TTTAGTGGTT-GGCGTGC-ACTC-TTCTA--GCGTCTA-CC-ACCCTA-TCGT-GAGCTC--ACCC-----A-C-GGACAGATACTGCG-ACAATGACATG-TAGAAC-AATGTTACATGACTCTATTCTG----------------------------------------------------------------------------------------
>ERX140512.1600029
--------------------------------------------------------------------------------------------------------------------------------------------------------TG-T-CCA-TGC-AC---A--TGTG-TTGTT-CTT-GG--ACAAAACT-GTGCATACCAGCTCTTCTACA-TTACATTCGT-ATTGTT-CGAAAATAATAGGCCA-TTTCGAGAGGCG-C-AAAATGGCTC-GT-GGGCGCG-AGCAAGTTA-CCCTACAAGCCGGA-TTCACGATA-T-CCCTCGTTGCTG-AAA--TCCA-TTT-GAGGTGTA-TCCGTAG--AACGACCGTA-CCCTGG-CCA-----------------------------TACGAACTCCG-TTT-GGGCT-CCCTGACCTG-CC-AAAA-CGACCGCAGCA---AAAATTCGT-AT-CCTTCTGTCAC-A-AACTTCGTCTG-TTTCGG-AATAATTT-CGG-AGG-CCG-AAAACGGCTT-GCAG-AATTGA-G-TTTC--GGATGA-TTTAGTGGTT-GGCGTGC-ACTC-TTCTA--GCGTCTA-CC-ACCCTA-CCCT-GAGCAC--ACCC-----A-C-GGACAGATACTGCG-ACAATGACGTG-CAGAAC-AATGTTACATGACTCTATTTCTGCACCAGCAAG-CCCT-ACATGCTAGTC-TGGATGGA---------------------------------------------------
>ERX140515.553593
----------------------------------------------------------------------------------AAAACTTGCCG-TTTTGC-ATGGTTTATC-A-CCCA-TACCGCTACCACCC-ACA-T-----TTT-----TG-T-CCA-TGC-AC---A--TGTG-TTGTT-CTT-GG--ACAAAACT-GTGCATACCAGCTCTTCTACA-TTACATTCGT-ACTGTT-CGAAAATAATAGGCCA-TTTCGAGTGCCG-C-AAAATGACTC-GT-GGGTGCG-AGCAAGTTA-CCCTGGAAGCCGGA-TTCACGATA-T-CCCTCGTTGCTG-AAA--TCCA-TTT-GAGGTGTA-TCCGTAG--AACGACCGTA-CCCTGG-CCT-----------------------------GACGAACTCCG-TTTAGGGCT-CCATGACCTG-CC-AAAA-CGATCGCAGCG---AAAATTTGT-TT-CCATCTGTCAC-A-AACTTCGTCTGTTTTCAA-AATGTTTT-CAT-AGG-CCG-AAAACGGCTT-GCAG-AATTGA-G-TTTC--AGATGA-TTTAGTGGTT-GGCGTGC-ACTC-TTCTA--GCGTCTA-CC-ACCCTA-CCGT-GAGCTC-A-CCC-----A-C-GGACAGATACTGCG-ACAATGACGTG-CAGAAC-AATGCTACATGACTCTATTTCT----------------------------------------------------------------------------------------
>ERX140512.1510266
---------------------------------------------------GAAGCCT-CTTCGGTGCACCGAACAC-C-CAAAAC-TTGCCG-TTTTGC-ATGGTTTATC-A-CCCA-TACCGCTACCTCCC-ACA-T-----TTT-----TG-T-CCA-TGC-AC---A--TGTG-TTGTT-CTT--GG-ATCAAACT-GTGCATACCAGCTCTTCTACA-TTACATTCGT-ACTGTT-CGAAAATAATAGGCCA-TTTTGAGTGGCG-C-AAAATGGCTC-GT-GGGCGCG-AGCAAGTTA-CCCTGGAAGCCGGA-TTCACGATA-T-CCCTCGTTGCTG-AAA--TCCA-TTT-GAGGTGTA-TCCGTAG--AACGACCGTA-CTCTGG-CCG-----------------------------TACGAACTCCG-TTT-GGGCT-CCATGACCTG-CC-AAAA-CGACCGCAGCG---AAAATTCAA-AT-CCTTCTGTCGC-A-AACTTCGTCTG-TTTCGG-AATAATTT-CGG-AGG-CCG-AAAACGGCTT-GCAG-AATTGA-G-TTTC--GGATGA-TTTAGTGGTT-GGCGTGC-ACTC-TTATA--TCGTCTA-CC-ACCCTA-CCGT-GAGCTC-A-C-C-----A-C-GGACAGATACTGCGAC-A------------------------------------------------------------------------------------------------------------------------------
>ERX140521.164481
-------------------------------------------------------------------------------------------------------------------------------------------------------------------C-AC---A--TGTG-TTGTT-CTT-GG--AC-AAACT-ATGCATACCAGCTCTTCTACA-TTACATTCGT-ACTGTT-CGAAAATAATAGGCCA-TTTCGAGTTGCG-C-AAAATGGCTC-GT-GGGCGCG-AGCAAGTTA-CCCTGGAAGCCGGA-TTCACGATA-T-CACTCGTTGCTG-AAA--TCCA-TTT-GAGGTGTA-TCCGTAG--AACGACCGTA-CCCTGG-CCA-----------------------------TACGAACTCCG-TTT-GGGCT-CCATGACCT--CC-AAAA-CGACCACAGCG---AAAATTCGT-AT-CCTTCTGTCAC-A-AACTTCCTTTG-TTTCGG-AATAATTT-CGG-AGG-CCG-AAAACGGCTT-GCAG-AATTGA-G-TTTC--GGATGA-TTTAGTGGTT-GGCGTGC-ACTC-TTCTA--GCGTCTA-CC-ACCCTA-CCGT-GAGCTC--ACCC-----A-C-GGACAGATACTGCG-ACAATGACGTG-CAGAAC-AATGTTACATGACTCTATTTATGCACCAGCAAG-CCCT-ACATGCTAGTC-TGGATGGA---------------------------------------------------
>ERX140516.2465569
-------------------------------------------------------------------------------------------------------------------CCA-TACCGCTACCACCC-ACA-T-----TTT-----TG-T-CCA-TGC-AC---A--TGTG-TTGTT-CTT--GG-ACAAAACT-GTGCATACCAGCTCTTCTACA-TTACATTCGT-ACCATT-CGAAAATAATAGGCCA-TTTCGAGTGGCG-C-AAAATGGCTC-GT-GGGCGCG-AGCAAGTTA-CCCTGGAAGCCGGA-TTCACGATA-T-CCCTCGTTGCTG-AAA--TCCA-TTT-GAGGTGTA-TCCGTAG--AACGACCGTA-CCCTGG-CCA-----------------------------TATGAACTCCG-TTT-GGGCT-CCATGACCTG-CC-AAAA-CGACCGCAGCG---AAAATTCGT-AT-CCTTCTGTCAC-A-AACTTCGTCTG-TTTCGG-AA-------------G-CCG-AAAACGGCTT-GCAG-AATTGA-G-TTTC--GGATGA-TTTAGTTGTT-GGCGTGC-ACTC-TTCTA--GCGTCTA-CC-ACCCTA-CCGT-GAGCTC-A-CCC-----A-C-GGATAGATACTGCGAC-AATGACGTG-CAGAAC-AATGTTACATGACTCTATTTCTGCACCAGCAAGCACCT------------------------------------------------------------------------
>ERX140512.2100105
-------------------------------------------------------CCTCTTCGGTGCACCAAACACCCA-AAAACT-TGTCCG-TTTTGC-ATGGTTTATC-A-CCCA-TACCGCTACCACCC-ACTAT-----TTT-----TC-T-CCA-TGC-AC---A--TGTG-TTGTT-CTT--GG-ACAAAACT-GTGCATACCAGCTCTTCTACA-TTACATTCGT-ACTGTT-CGAAAATAATAGGCCA-TTTCGAGTGGCG-C-AAAATGGCTC-GT-GGGCGCG-AGCAAGTTA-CCCTGGAAGCCGGA-TTCACGATA-T-CCCTCGTTGTTG-AAA--TCCA-TTT-GAGGTGTA-TCCGTAG--AACGACCGTA-CCCTGG-CCA-----------------------------TACGAACTCCG-TTT-GGGCT-CCATGACCTG-CC-AAAA-TGACCGCAGCG---AAAATTCGT-AT-CCTTCTGTCAC-A-AACTTTGTTTG-TTTCGG-AATAATTT-CGG-AGG-CCA-AAAACGGCTT-ACAG-AATTGA-G-TTTC--GGATGA-TTTAGTGGTT-GGCGTGC-ACTC-TTGTA--GCGTCTA-CC-ACCCTA-CCGT-GAGCTC-A-CCC-----A-C-GGACAGATACTGCGAC-AATGACGTG-CAGAAC-AATGTTACATGACTCTATT-------------------------------------------------------------------------------------------
>ERX140515.2519395
----------------------------------------------------------------------------------------------------------------------------------------------------------------------C---A--TGTG-TTGTT-CTT-GG--ACAAAACT-ATGCATACCAGCTCTTCTACA-TTACATTCGT-ACTGTT-CGAAAATAATAGGCCA-TTTCGAGTGGCG-C-AAAATGGCTC-AT-GGGCGCG-AGCAAGTTA-CCCTGGAAGCCGGA-TTCACGATA-T-CCCTCGTTGCTG-AAT--TCCA-TTT-GAGGTGTA-TCCGTAG--AACGACCGTA-CCCTGG-CCA-----------------------------TACGAACTCCG-TTT-GGGCT-CCATGAACTG-CC-AAAA-CGACCGCAGCG---AAAATTCGT-AT-CCTTCTGTCAC-A-AACCTCGTCTG-TTTCGG-ATTAATTT-CGG-AGG-CCG-AAAACGGCTT-GCAG-AATTGA-G-TTTC--GGATGA-TTTAGTGGTT-GGCGTGC-ACTC-TTCTA--GCGTCTA-CC-ACCCTA-CCGT-GAGCTC--ACCC-----A-C-GGACAGATACTGCG-ACAACGACGTG-CAGAAC-AATGTTACATGACTCTATTTCTGCGCCAACAAG-CCCT-ACATGCTAGTC-AGGATGGA---------------------------------------------------
>ERX140512.2336623
-----------------------------------------------------------------------------------AAC-TTGCCG-TTTTGC-ATGGTTTATC-A-CCCA-TACCGCTACCACCC-ACA-T-----TTT-----TG-T-CCA-TGC-AC---A--TGTGTTTGTT-GTT--GG-ACAAAATT-GTGCATACCAGCTCTTCTACA-TTACATTCGT-ACTGTT-CAAAAATAATAGGCCA-TTTCGAGTGGCG-C-AAAATGGCTC-GT-GGGTGCG-AGCAAGTTA-CCCTGGAAGCCGGA-TTCACTATA-T-CCCTCGTTTCTG-AAA--TCCA-TTT-GAGGCGTA-TCCGTAG--AACGACCGTA-CCCTGG-CCA-----------------------------TACAAACTCCG-TTT-GGGCT-CCATGACCTG-CC-AAAA-TGACCGCAGCG---AAAATTCGT-AC-CCTTCTGTCAC-A-AACTTTGTCTG-TTTCGG-AATAATTT-CGG-TGG-CCG-AAAACGGCTT-GCAG-AATTGA-G-TTTC--GGATGA-TTTAGTGGTT-GGCGTGC-ACTC-TTCTA--GCGTCTA-CC-ACCCTA-CCGT-GAGCTC-A-CCC-----A-CGGA-CAGTTACTGCGAC-AATGACGTG-TAGAAC--ATGTTACATGACTCT--TTCTGCACCAGCAAGCC---------------------------------------------------------------------------
>ERX140515.1093705
--------------------------------------------------------------------------------------------------------------------------------CAGTC-TCAGT-----TTT-----TG-T-CCA-TGC-AC--TA--TGTG-TTGTTACTT-GG--AAAAAACT-GTGCATACCAGCTCTTCTACA-TTACATTCGTAACTTTT-TGAAAATAATAGGCCA-TTTCGAGTGGCG-C-AAAATGTCTC-GT-GGGCGCG-AGCAAGTTA-CCCTGGAAGCCGGA-TTCACGATA-T-CCCTCGTTAATG-AAA--TCCA-TTT-GAGGTGTA-TCCGTAG--AACGACCGTA-CCCTGG-CCA-----------------------------TACGAACTCCG-TTT-GGGCT-CCATGACCTG-CC-AAAA-CGACCGCAGCG---AAAATTCAT-AT-CCTTCTGTCAC-A-CACTTCGTCTA-TTTCGG-AATAATTT-CGG-AGG-CTG-AAAACGGCAT-GCAG-AATTCA-G-TTTC--GGATGA-TTTAGTGGTT-GGCGTGC-ACTC-TTCTA--GCGTCTA-CC-ACCCTA-CCGT-GAGCTC--ACCC-----A-C-GGACAGATACTGCG-ACAATGACGTG-CAGAAA-AATGTTACATGACTCTATTTCTGCATCAACATG-CCCT-ACATGCTAGT-------------------------------------------------------------
>ERX140514.1003874
-------------------------------------------------------------------------------------------------------------------------------------------------------------------------------TG-TTGTT-CTT-GG--ACAAAACT-GTGCATACCAGCTCTTCTACA-TTACATTCGT-ACTGTT-CAAAAATAATAGGCCA-TTTCTAGTGGCG-C-AAAATGGCTC-GT-GGGTGCG-AGCAATTTA-CCCTGGAAGCCGGA-TTCACGATA-T-CCCTCGTTGCTG-AAA--TCCA-TTT-GAGGTGTA-TCCGTAG--AACGACCGTA-CCCTGG-CCA-----------------------------TACGAACTCCG-TTT-GGGCT-TCATGACCTG-CC-AAAA-CGACCGCAGCG---AAAATCCGT-AT-CCTTCCGTCAC-A-CACTTCGTCTG-TTTCGG-TATAATTT-CCG-AGG-CCG-AAAACGGCTT-GCAG-AATTGA-G-TTTC--GGATGA-TTTAGTGGTT-GGCGTGC-ACTC-TTCTA--GCGTCTA-CC-ACCCTA-CCGT-GAGCTC--ACCC-----A-C-GGACAGATACTGCG-ACAATGACGTG-CAGAAC-AATGTTACATGACTCTATTTCTGCACCAACAAG-CCCT-ACATGCTAGTT-TGGATGGA---------------------------------------------------
>ERX140512.681531
--------------------------------------------------------------------------------------------G-TTTTGC-ATGGTTTATC-A-CCCA-TACCGCTACCACCC-ACA-------TTT-----TG-T-CCA-TGC-AC---A--TGTG-TTGTT-CTT--GC-ACTAAACT-GTGCATACCAGCTCTTCTACA-TTACATTCGT-ACTGTT-CGAAAATAATAGGCCA-TTTCGAGTGGCG-C-AAAATGGCTC-GT-GGGCGCG-AGCAAGTTA-CCTTGGAAGCCGGA-TTCACTATA-T-CCCTCGTTGCTG-AAA--TCCA-TTT-GAGGTGTA-TCCATAG--AACGACTGTA-CCCTGG-CCA-----------------------------TACGAACTCCG-TTT-GGGCT-CCATGACCTG-CC-AAAA-CGACCGCAGCG--AAAAATTCGT-AT-CCTTCTGTCACAA-AACTTCGTCTG-TTTCGG-AATAATTT-CGG-AGG-CCG-AATAAGGCTG-GCAG-AATTGA-G-TTTC--GGATGA-TTTAGTGGTT-GGCGTGC-ACTC-TTCTA--GCGTCTA-CC-ACCCTA-CCGT-GAGCTC-A-CCC-----A-C-GGGCAGATACCGCGAC-AATGACGTG-CAGAAC-AATGTTACATGACTATAATTTCTGC-------------------------------------------------------------------------------------
>ERX140512.1433905
---------------------------------------------------GAGAAGCCTCTTCGGTGCACCGAACACCCA--AAACTTGCCG-TTTTGC-ATGGTTTGTC-A-CCCA-TATCATTACCACCC-ACA-T-----TTT-----TG-T-CCA-TGC-AC---A--TGTG-TTGTT-CTT-GT--A-AAAACT-GTGCATACCAGCTCTTCTACA-TTACATTCGT-ACTGTT-CGAAAATAATAGGCCA-TTTCGAGTGGCG-C-AAAATGGCTC-GT-GGGCGCG-AGCAAGTTA-CCCTGGAAGCCGGA-TTCACTATA-T-CCCTCGTTGCTG-AAA--TCCA-TTT-GAGGTGTA-TCCGTAG--AACGACCGTA-CCCTGG-CCA-----------------------------TACGAACTCCG-TTT-GGGCT-CCATGACCTG-CC-AAAA-CGACTGCAGCG---AAAATTCGT-AT-CAATCTATCAC-A-CACTTCGTCTG-TTTCGG-AATAATTT-CGG-AGG-CCG-AAAACGGCTT-GCAG-AATTGA-G-TTTC--GGAAGA-TTTAGTGGTT-GGCGTGC-ACTC-TTCTA--GCGT----------------------------------------------------------------------------------------------------------------------------------------------------------------------------------------
>ERX140516.2382186
-----------------------------------------------------------------------------------------------------------------------------------------------------------------------------------------TT-GG--ACAAAACT-GTGCATATCAGCTCTTCTACA-TTACATTCGT-ACTGTT-CGAAAATAATAGGCCA-TTTCGAGTGGCG-C-AAAATGGCTC-GT-GGGCGCG-AGCAAGTTA-CCCTGGAAGCCGGA-TTCACGATA-T-CCCTCGTTGCTG-AAA--TCCA-TTT-GAGGTGTA-TCCGTAG--AACGACCGTG-CCCTGG-CCG-----------------------------TACGAACTCTG-TTT-AGGCT-CCATGACCTG-CC-AAAA-CGACCGCATCG---AAAATTCGT-AT-GCTTCTGTCTC-A-AACTTCGTCTG-TTTCGG-AATAATTT-CGG-AGG-CCG-AAAACGGCTT-TCGG-AATTGA-G-TTTT--GGATGA-TTTAGTGGTT-GGCGTGC-ACTG-TTCTA--GCGTCTA-CC-ACCCTA-CCGT-GAGCTC--ACAC-----A-C-GGACAGATACTGCG-ACAATGACGTG-CAGAGC-AATGTTACATGACTCTATTTCTGCACCAACAAG-CCCT-ACATGCTAGTC-TGGATGGA---------------------------------------------------
>ERX140516.2834189
----------------------------------------------------------------------------------------------------------------------------TTGGCAGTC-TC-AG--------------G-T-CCA-TGC-AC---A--TGTG-TTGTT-CTT-GG--AAAAAACT-GTGCATACCAGCTCTTCTACA-TTACATTCTT-ACTGTT-CGAAAATAATTGGCCA-TTTCGAGTGGCG-C-AAAATGGCTC-GT-GGGCGCG-AGCAAGTTA-CCCTGGAAGCCGGA-TTCACTATA-T-CCCTCGTTGCTG-AAA--TCCA-TTT-GAGGTGTA-TCCGTAG--AACGACCGTA-CCCTGG-CCA-----------------------------TACGAACTCCG-TTT-GGGCT-CCATGACCTG-CC-AAGA-CGACCGCAGCG---AAAATTCGT-AT-CCTTCTGTCAC-A-AACTTCGTCTG-TTTCGG-AATAATTT-CGG-AGG-CCG-AAAACGGCTT-GCAG-AATTGA-G-TTTC--GGATGA-TTTAGTGGTT-GGCGTGC-ACTC-TTCTA--GCGTCTA-CC-ACCCTA-CCGT-GAGCTC--ACCG-----A-C-GGACAGATACTGCG-ACAATGACGTG-CAGAAC-AATGTTACATGACTCTTTT-------------------------------------------------------------------------------------------
>ERX140515.2031427
------------------------------------------------GAGACGCCTCTT-CGGT-GCACCGAACACCC-AAAAAC-TAGCCG-TTTTGC-ATGGTTTATC-A-CCCA-TACCGCTACCACCC-ACA-T-----TTT-----TG-T-CCA-TGC-AC---A--TGTG-TTGTT-CTT--GG-ACAAAACT-GTGCATACCAGCTCTTCTACA-TTACATTCGT-ACTGTT-CGAAAATAATAGGCCA-TTTCGAGTGGCG-C-AAAATGGCTC-GT-GGGCGCG-AGCAAGTTA-CCTTGGAAGCCGGA-TTCACGATA-T-CCCTCGTTGCTG-AAA--TCCA-TTT-GAGGTGTA-TCCGTAG--AACGACCGTA-CCCTGG-CCA-----------------------------TACGAACTCCG-TTT-GGGCT-CCATGACCTA-CC-AAAA-CGACCGCAGTG---AAAATTCGT-AT-GCTTCTCTCAC-A-CACTTCGTCTG-TTTCGG-AATAATTG-CGG-AGG-CCG-AAAACGGCTT-G-AG-AATTGA-G-TTTC--GGATGA-TTTAGTGGTT-GGCGTGC-ACTC-TTCTA--GCGTCTA-CC-ACCCTA-CCGT-CAGCTC-A-CCC-----A-CGGA-CAGATACTGC-----------------------------------------------------------------------------------------------------------------------------------
>ERX140521.1005163
-----------------------------------------------------------------------------------------------TTTGC-ATGGTTTATC-ACCCCA-TACCGCTACCACCC-ACA-T-----TCT-----AG-T-CCA-TGC-AC---A--TGTG-TTGTT-CTT-GG--ACAAAACT-GTGCATACCAGCTCTTCTACA-TTACATTCGT-ACTGTT-CGAAAATAATAGGCCA-TTTCGAGTGGCG-C-AAAATGGCTC-GT-GGGCGCG-AGCAAGTTA-CCCTGGAAGCCGGA-TTCACGATA-T-CCCTCGTTGCTG-AAA--TCCA-TTT-GAGGTGTA-TCCGTAG--AATGAACGTA-CCCTGG-CCA-----------------------------TACGAACTCCG-TTT-GGGCA-CCATGACCTG-CC-AAAA-CGACCGAAGCG---AAAATTCGA-AT-CCTTCTGTCAC-A-AACTTTGTCTG-TTTCGG-AATAATTT-CGG-GGG-CCG-AAAACGGCTT-ACAG-AATTGA-G-TTTT--GGATGA-TTTAGTGGTT-GGCGTGC-ACTC-TTCTA--GCGTCTA-CC-ACCCTA-CCGT-GAGCTC-A-CCC-----A-T-GGACAGATACTGCG-ACAATGACGTG-CAGAAC-AATGTTACATGACTCTATTTCTGCACCACTAAG-CCCT-AAATGC-----------------------------------------------------------------
>ERX140516.1589128
-------------------------------------------------------TATCCCCTGTGTGCCTTGGCAGTCTCA-------GCCG-TTTTGC-ATGGTTTATC-A-CCCA-TACCGCTACCACCC-ACA-T-----TTT-----TG-T-CCA-TGC-AC---A--TGTG-TTGTT-CTT-GG--AAAGAACT-GTGCATACCAGCTCTTCTACA-TTACATCCGT-ACTGTT-CGAAAATAATAGGCCA-TTTCGAGTGGCG-C-AAAATGGCTC-GT-GGGCGCG-AGCAAGTTA-CCCTGGAAGCCGGA-TTCACTATA-T-CCCTCGTTGCTG-AAA--TCCA-TTT-GAGGTGTA-TCCGTAG--AACGACCGTA-CCCTGG-CCA-----------------------------TACGAACTCCG-TTT-GGGCT-CCATGACCTG-CC-AAAA-CGACCGCAGCG---AAAATTCGT-AT-CCTTCTGTCAC-A-ACCTTCGTCTG-TTTTGG-AATAATTT-CGG-AGG-CCA-AAAACGGCTT-GCAG-AATTGA-G-TTTC--GGATGA-TTTAGTGGTT-GGCGTGC-ATTC-TTCTA--GCGTCTA-CC-ACCCTA-CCGT-GAGCTC---------------------------------------------------------------------------------------------------------------------------------------------------------------
>ERX140515.791110
------------------------------------------------GAGAAGCCTCTT-CGGT-GCACCGAACACCC-AAAAAC-TTGCCG-TTTTGC-ATGGTTTATC-A-CCCA-TACCGCTACCACCC-ACA-T-----TTT-----TG-T-CCA-TGC-AC---A--TGTG-TTGTT-CTT--GG-ACAAAACT-GTTCATACCAGCTCTTCTACA-TTACATTCGT-ACTGTT-CGAAAATAATAGGCCA-TTTCGAGTGGCA-C-AAAATGGCTC-GT-GGGCGCG-AGGAAATTA-CCCTGGAAGCCGGA-TTCACGATA-T-CCCTCATTGCTG-AAA--TCCA-TTT-GAGGTGTA-TCTGTAG--AACGACCGTA-CCCTGG-CCA-----------------------------TACGAACTCCG-TTT-GGGCT-CCATGACCTG-CG-AAAA-CGACCGCGGCG---AAAATCCGT-AT-CCTTCTGTCAC-A-AACTTCGTCTG-TTTTGG-AATAATTT-CGG-AGG-CCG-AAAACGGCTT-GCAG-AATTGA-G-TTTC--AGATGA-TTTAGTGGTT-GGCGTGC-ACTT-TTCTA--GCGTCTA-CC-ACCCTA-CCGT-GAGCTC-A-CCC-----A-TGGA-CAGATACTGCAAC-AA-----------------------------------------------------------------------------------------------------------------------------
>ERX140512.319429
---------------------CTC-----------------------------------------AGTGCACCGAANNCCCCAAAACTTGCCG-TTTTGC-ATGGGTTATC-A-CCCA-TACAGCTACCACCC-ACA-------TTT-----TG-T-CCA-TGC-AC---A--TGTG-TTGTT-CTT-GG--ACAAAACT-ATGCATACCAGCTCTTCTACA-TTACATTCGT-ACTCTT-CGAAAATAATAGGCCA-TTTTGAGTGGCG-C-AAAATGGCTC-GTGGGGCGCG-AGCAAGTTA-CCCTGGAAGCCGGA-TTCATGATA-T-CCCTCGTTGCTG-AAA--TCCA-TTT-GAGGTGTA-TCCATAG--AACAACCGTA-CCCTGG-CCA-----------------------------TACGAACTCCG-TTT-GGGCT-CCATGACCTG-CC-AAAA-CGACCGCAGCG---AAAATCCTT-AT-CCTTCTGTCAC-A-AACTTTGTCTG-TTTTGG-AATAATTT-TGG-AGG-CCA-ATAACGGCTT-GTAG-AATTGA-G-TTTC--GGATGA-TTTAGTGGTT-GGCGTGA-ACTC-TTCTA--GCGTCTA-CC-ACCCAA-CCGT-GAGCTT--ACCC-----A-C-GGACAGATACTGCG-ACAATGACGTG-CA-------------------------------------------------------------------------------------------------------------------
>ERX140516.2569781
-------------------------------------------------------------CGGT-GCACCGAACACCC-AAAAAC-TTGCCG-TTTTGC-ATGGTTTATC-A-CCCA-TACCGCTACCACTC-ACA-T-----TTT-----TG-T-CCA-TGC-AC---A--TTTG-TTGTT-CTT--GG-ACAAAACT-GTGCATACCAGCTCTTCTACA-TTACATTCGT-ACTGTT-CGAAAATAATAGGCCA-TTTCGAGTGGCG-C-AAAATGGCTC-GT-GGGCGCG-AGCAAGTTA-CCCTGGAAGCCGGA-TTCACGATA-T-CCCTCGTTGCTG-AAA--TCCA-TTT-GAGGTGTA-TCCGTAG--AACGATCGTA-CCCTAG-CCA-----------------------------TACGAACTCCG-TTT-GGGCT-CCATGACCTG-CC--AAA-CGACCGCAGCG---AAAATTCGT-AT-CCTTCTGTCAC-A-CACTTTATCTA-TTTCGA-AATAATTT-CGG-AGG-CCG-AAAACGGCTT-GCAG-AATTGA-G-TTTC--GGATGA-TTTAGTGGTT-GGCGTGC-ACTC-TTCTA--GCGTCTA-CC-ACCCTA-CCTT-GAGCTC-ACCCC-----A-NGGA-CAGATACTGCGAC-AATGACGTG-CAGAAC-AATG----------------------------------------------------------------------------------------------------------
>ERX140514.2121847
------------------------------------------------------------------------------------------------------------------------------------------------TTT-----TG-T-CCA-TGC-AC---A--TGTG-TTGTT-CTT-GG--ACAAAACT-GTGCATACCAGCTCTTCTACA-TTACATTCGT-GTTGTT-CGAAAATAATAGGCCA-TTTTGAGTGGCG-C-AAAATGGCTC-GT-GGGCGCG-AGCAAGTTA-CCCTGGAAGCCGGA-TTCACGATA-T-CCCTCGTTGCTG-AAA--TCCA-TTT-GAGGTGTA-TCCGTAG--AACGACCGTA-CCCTGG-CCA-----------------------------TACGAACTCCG-TTT-GGGCT-CCATGACCTG-CC-AAAA-TGACCGCAGCG---AAAATTCGT-AT-CCTTCCATCAC-A-CACTTCGTCTG-TTTCGG-AATAATTT-CGG-AGG-CCG-AAAACGGCTT-GCAG-AATTGA-G-TTTC--GGATGA-TTTAGTGGTT-GGCGTGC-ACTC-TTCTA--GCATCTA-CC-ACCCTA-CTGT-GAGCTC--ACCA-----A-C-GGACAGATACTGTG-ACAATGACGTG-CAGAAC-AATGTTACATGACTCTATTTCTGCACCAGCAAG-CCCT-ACATGCTAGTC-TGGATGGA---------------------------------------------------
>ERX140516.2206615
------------------------------------------------GAGAAGCCTCTT-CGGT-GCACCGAACACCC-AAAAAC-TTTCCG-TTTTGC-ATGGTTTATC-A-CCCA-TACCGCTACCACCC-ACA-T-----TTT-----TG-T-CCA-TGC-AC---A--TGTG-TTGTT-CTT--GG-ACAGCACT-GTGCATACCAGCTCTTCTACA-TTACATTCGT-ACTGTT-CGAAAATAATAGGCCA-TTTCGAGTGGCG-C-AAAATGGCTC-GT-GGGCGCG-AGCAAGTTA-CCCTGGAAGCCGGA-TTCAAGATA-T-CCCTCGTTGCTG-AAA--TCTA-TTT-GAGGTGTA-TCCGTAG--AAAGACCGTA-CCCTGG-CCG-----------------------------TACGAACTCCG-TTT-GGGCT-CCATGACCTG-CC-AAAA-CGACCGCAGCG---AAAATTTGT-AT-CCTTCTGTCAC-A-AACTTTCTCTG-TTTCGG-AATAATTT-CGG-AGG-CCG-AAAACGGCTT-GCAG-AATTGA-G-TTTC--GGATGA-TTTAGTGGTT-GGCGTGC-ACTC-TTAGA--GCGTCTA-CC-ACCCTA-CCGT-GAGCTC-A-CCC-----A-CAGA-CAGATACT-------------------------------------------------------------------------------------------------------------------------------------
>ERX140521.994763
-------------------------------------------------------------------------------------------------------------------------------CCACCC-ACA-T-----TTT-----TG-T-CCA-TGC-AC---A--TGTG-TTGTT-CTT-GG--ACAAAACT-GTGCATACCAGCTCTTCTACA-TTACATTCGT-ACTGTT-CGAAAATAATAGGCCA-TTTCGAGTGGCG-C-AAAATGGCTC-GT-GAGCGCG-AGCAAGTTA-CCCTGGAAGCCGGA-TTCATGATA-T-CCCTCGTTGCTG-AAA--TCCA-TTT-GAGGTGTA-TCCGTAG--AACGACCGTA-CCCTGG-CCA-----------------------------TACGAACTCCG-TTT-GGGCT-CCATGACCTG-CC-AAAA-CGACCGCAGTG---AAAATTCGT-AT-CCTTTTGTCAC-A-AACTTCGTCTG-TTTCGG-AATAATTT-TGG-AGG-CCG-AAAACGGCTT-GCAG-AATTGA-G-TTTC--GAATGA-TTTAGTGGTT-GGCGTGC-ACTC-TTCTA--GCGTCTA-CC-ACCCTA-CCGT-GAGCTC-A-CCC-----A-C-GGACAGATACTGCG-ACAGTGACGTG-CAGAAC-AATGTTACATGACTCTATTTCTGCACCAGCAGG-CCCT-ACATGCTAGTCTGGATG------------------------------------------------------
>ERX140521.1199200
-------------------------------------------------------------------------------------------------------------------CCA-TACCGCTACCACCC-AC-AT-----TTT-----TG-T-CCA-TGC-AC---A--TGTG-TTGTT-CTT-GG--ACAAAACT-GTGCATACCAGCTCTTCTACA-TTACATTCGT-ACTGTT-CGAAAATAATAGGCCA-TTTCGAGTGGCG-C-AAAATGGCTC-GT-GGGCGCG-AGCAAGTTA-CCCTGGAAGCCGGA-TTCATGATA-T-CCCTCGTTGCTC-AAA--TCCA-TTT-GAGGCGTA-TCCGTAG--AACAACCGTA-CCCTGG-CCA-----------------------------AACGAACTCCA-TTT-GGGCT-CCATGACCTG-CC-AAAA-TGACCGCAGCG---AAAATTCGT-AT-CCTTCTGTCAC-A-AACTTTGTCTG-TTTCGG-AATAATTT-TGG-AGG-CCG-AAAACGGCAT-GAAG-AATTGA-G-TTTC--GGATGA-TTTAGTGGTT-GGCGTGC-ACAC-TTCTA--GCGTCTA-CC-ACCCTA-CCGT-GAGCTC--ACCC-----A-C-GGATAGATACTGCG-ACAATGACGTG-CAGAAC-AATTTTACATGACTCTA-TTCTACACCAGCAAG-CCCT-ACATGC-----------------------------------------------------------------
>ERX140512.1398828
-----------------------------------------------------------------------------------------------------------------------------------------------------------T-CCA-TGC-AC---A--TGTG-TTGTT-CTT-GG--ACAAAACT-GTGCATACCAGCTCTTCTACA-TTACATTCGT-ACTGTT-CAAAAATAATAGGCCA-TTTCGAGTGGCG-C-AAAATGGCTC-GT-GGGCGCG-AGCAAGTTA-CCCTGGAAGCCGGA-TTCACGATA-T-CCCTCGTTGCTG-AAA--TCCA-TTT-GAGGTGTA-TCCGTAG--AACGATCGTA-CCTTGG-CCA-----------------------------TACGAACTCCG-TTT-GGGCT-CCATGACCTG-CC-AAAA-CGACCGCAGCG---AAAATTCGT-AT-CCTTCTGTCAC-A-AACTTTGTCTG-TTTCGG-AATAATTT-CGG-AGG-CCG-AAAACGGCTT-GCAG-AATATA-G-TTTC--GGATGA-TTTAGTGGTT-GGCGTGC-ACTC-TTCTA--GCGTCTA-CC-ACCCTA-CCGT-GAGCTC-A-CCC-----A-C-GGACAGATACTGCG-ACATTGATGTG-CAGAAC-AATGTTACATGACTCTATTTCTGCACCAGCAAG-CCCT-ACATGCCAGTCTGGATGGA----------------------------------------------------
>ERX140512.1015888
------------------------------------------------------------------------------------------------------------------------------------------------------------------GC-AC---A--TGTG-TTGTT-CTT-GG--ACAAAACT-GTGCATACCAGCTCTTCTACA-TTACATTCGT-ACTGTT-CGAAAATAATAGGCCA-TTTCGAGTGGCG-C-AAAATGGCTC-GT-GGGCGCG-AGCAAGTTA-CCCTGGAAGCCGGA-TTCACGATA-T-CCCTTGTTGCTG-AAA--TCCA-TTT-GAGGTGTA-TCCGTAG--AACGACCGTA-CCCTGG-CCG-----------------------------TACGAACTCCG-TTT-GGGCT-CCATGACCTG-CC-AAAA-CGACCGCAGCG---AAAATTCGT-AT-CCTTCTGTCAC-A-AACTTCGTCTG-TTTCGG-AGTAATTT-CGG-AGG-CCG-AAAACGGCTT-GCTG-AATTGA-G-TTTC--GGATGA-TTTAGTTGTT-GGCGTGC-ACTC-TTCTA--GCGTCTA-CC-ACCCTA-CCGT-GAGCTC-A-CCC-----A-C-GAACAGATACTGCG-ACAATGACGTG-CAGAAC-AATGTTACATGACTCTATTTCTGCAGCAGCAAG-CCCT-ACATGCTAGTCTGGATGGA----------------------------------------------------
>ERX140521.120139
-------------------------------------------------------------------------------------------------------------------------------------------------------------------------------------------------------------------------------------------CTGTT-CGAAAATAATAGGCCA-TTTCGAGTGGCG-C-AAAATGGCTC-GT-GGGCGCG-AGCAAGTTA-CCCTGGAAGCCGGA-TTCACGATA-T-CCCTCGTTGCTG-AAA--TGCA-TGT-GAGGTGTA-TCCGTAG--AACGACCGTA-CCCTGG-CCA-----------------------------TACGAACTCCG-TTT-GGGCT-CCCTGACCTG-CC-AAAA-CGACCGCAGTG---AAAATTTGT-AA-CCTTCTGTCGC-A-CACTTCGTCTG-TTTCGG-AATAATTT-CGG-AGG-CCG-AAAACGGCTT-GTAG-AATTAA-G-TTTC--GGATGA-TTTAGTGGTT-GGTGTGC-ACTC-TTCTA--GCGTCTA-CC-ACCCTA-CCGT-GAGCTC-A-CCC-----T-C-GGACAGATACTGCGAC-AATGACGTG-CAGAAC-AATGTTACATGACTCTATTTCTGCACCAACAAGCCCTACAT-GCTA-GTCTGGAT--GGAAGGAGAAGCCTCTTCGGTGCACCGAACACCCAAAAACTTGCCGT------
>ERX140512.856101
---------------------------------------------------------------------------------------------------------------------------GCTACCACGC-AC-AT-----TTT-----TG-T-CCA-TGC-AC---A--TGTG-TTGTT-CTT-GG--ACAAAATT-GTGCATACCAGCTCTTCTACA-TTACATTCGT-ACTGTT-CGAAAATAATAGGCCA-TTTCGAGTGGCG-C-AAAATGGCTC-GT-GGGCGCG-AGCAAGTTA-CCCTGGAAGCCGGA-TTCACGATA-T-CCCTCGTTGCTG-AAA--TCCA-TTT-GAGGTGTA-TCAGTAG--AACGACCGTA-CCCTGG-CCA-----------------------------TACGAATTCCG-TTT-GGGCT-CCATGACCTG-CC-AAAA-CGACCACGGCG---AAAATTCGT-AT-CCTTCTGTCAC-A-AACTTCGTTTG-TTTCGG-AATAATTT-CGG-AGG-CCG-AAAACGGCTT-GCAG-AATTGA-G-TTTT--GGATGA-TTTAGTTGTT-GGCATGC-AATC-TTCTA--GCGTCTA-CC-ACCCTG-CCAT-GAGCTC--ACCC-----A-C-GGACAGATACTGCG-ACAATGACGTG-CAGAAC-AATGTTACATGACTCTATTCTG----------------------------------------------------------------------------------------
>ERX140512.1633443
---------------------------------------------------GAGAAGCCTCTTCGGTGCACCGAACACCCAA-AAACTTGCCG-TTTTTC-ATGGTTTCTC-A-CCCA-TACCGCTACGACCC-ACA-T-----TTT-----TG-T-CCA-TGC-AC---A--TGTG-TTGTT-CTT-GG--ACAAAACT-GTGCATACCAGCTCTTCTACA-TTACATTTGT-ATTGTT-CGAAAATAATAGGCCA-TTTCGAGTGGCG-C-TAAATGGATC-GT-GGGCGCG-AGCAAGTTA-CCCTGGAAGCCGGA-TTCACGATA-T-CCCTCATTGCTG-AAA--TCCA-TTT-GATGTGTA-CCCGTAG--AACGACCGTA-CCCTGG-CCA-----------------------------TACGAACTCCG-TTT-GGGCT-CCATGACCTG-CC-AAAA-CGACCGCAGCG---AAAATTCGT-AT-CCTTCTGTCAC-A-AACTTCGTCTG-TTTCGA-AATAATTT-CGG-AGG-CCG-AAAACGGCTT-GCAG-AATTGA-G-TTTC--GGATGA-TTTAGTGGTT-GGCGTGC-ACTC-TTCTA--GCGTCTA-CC-AC-------------------------------------------------------------------------------------------------------------------------------------------------------------------------------
>ERX140516.173429
----------------------------------------------------------------------------------------------------------------------------------CCC-CCA-A-----TTT-----TG-T-CCA-TGC-AC---A--TGTG-TTGTT-CTT-GG--ACAAAACTAGTGCATACCAGCTCTTCTACA-TTACATTCAT-ACCGTT-CGAAAATAATAGGCCA-TTTCGAGTGGCG-C-AAAATGGCTC-GT-GGGCGCG-AGCAAGTTA-CCTTGGAAGCCGGA-TTCACGATA-T-CCCTCGTTGCTG-AAA--TCCA-TTT-GAGGTGTA-TCCGTAG--AATGACCGTA-CCCTGG-CCA-----------------------------TACGAACTCCG-TTT-GGGCT-CCATGACCTG-CC-AAAA-CGACCGCAGCG---AAAATTCGT-AT-CCTTCTGTCAC-A-AACTTTGTCTG-TTTTGG-AATAATTT-CGG-AGG-CCG-AAAACGGCTT-GCAG-AATTGA-G-TTCC--GGATGA-TTTAGTGGCT-GGCGTGC-ACTC-TTCTA--GCGTCTA-CC-ACCCTA-CCGT-GAGCTC-A-CCC-----A-C-GGACAGATACTGCG-ACAATGACGTG-CAGAAC-AATGTTACATGACTCTATTTCTGCACCAGCAAG-CCCT-ACAT-------------------------------------------------------------------
>ERX140516.128107
-----------------------------------------------------------------------CGAACA-CCCA-AAACATGCCA-TTTTGC-ATGGTTTATC-A-CCCA-TACCGCTACCACCC-ACA-------TTT-----TG-T-TCA-TGC-AC---A--TGTG-TTGTT-CTT-GG--ACAAAACT-ATGCATACCAGCTCTTCTACA-TTACATTCAT-ACTGTT-CGAAAATAATAGGCCA-TTTCGAGTGGCG-C-AAAATGGCTC-GT-GGGCGCG-AGCAAGTTA-CCCTGGAAGCCGGA-TTCACGATA-T-CCCTCGTTGCTG-AAA--TCCA-TTT-GAGGTGTA-TCCGTAG--AACGACCGTA-CCCTGG-ACA-----------------------------TACGAACTCCG-TTG-GGGCT-CCATGACCTG-CC-AAAA-CGACCGCAGCG---AAAATTCGT-AT-CCTTCTGTCAC-A-AACTTCGTCTG-TTTCGG-AATAATTT-CGA-AGG-CCG-AAAACGGCTT-GCAG-AATTGA-G-TTTC--GGATGA-TTTAGTGGTT-GGCGTGC-ACTC-TTCTA--GAGTCTA-CC-ACCCTA-CCGT-GAGCT----------------------------------------------------------------------------------------------------------------------------------------------------------------
>ERX140514.1156161
------------------------------------------------GAGAAGCCTCTT-CGGT-GCACCGAACACCC-AAAAAC-TTGCCG-TTTTGC-ATGGTTTATC-A-CCCA-TACCGCTACCACCC-ACA-T-----TTT-----TG-T-CCA-TGC-AC---A--TGTG-TTGTT-CTT--GG-ACAAAACT-GTGCATACCAGCTCTTCTACA-TTACATTCGT-ACTGTT-CGAAAATATTAGGCCA-TTTCGAGTGGCG-C-AAAATGGCTC-GT-AGGCGCG-AGCAAGTTA-CCCTGGAAGCCGGA-TTCACGAAA-T-CCCTCGTTGCTG-AAA--TCCA-TTT-GAGGTGTA-TCCATAG--AACGACCGTA-CCCTGG-CCA-----------------------------TACGAACTCCG-TTT-GGGCT-CCATGACCTG-CC-AAAA-TGACCGCAGCG---AATATTCGT-AT-CCTTCTGTAAC-A-AACTTCCTCTG-TTTCGG-AATAATTT-CGG-AGG-CCG-TAAACGGCTT-GCAG-AATTGA-G-TTTC--GGATGA-TTTAGTGGTT-GGCGTGC-ACTC-TTCTA--GCGTCTA-CC-ACCCTA-CCGT-GAGCTC-A-C-----------------------------------------------------------------------------------------------------------------------------------------------------------
>ERX140516.1519567
---------------------------------------------------GAGAAGCCTCTTCGGTGCACCGAACACCCAA-AAACTTGCCG-TTTCGC-ATGGTTTATC-A-CCCA-TAGCGCTACCACCC-ACA-T-----TTT-----TG-T-CCA-TGC-AC---A--TGTG-TTGTT-CTT-GG--AAAGAACT-ATGCATACCAGCTCTTCTACA-TTACATTCGT-ACTGTT-CGAAAATAATAGGCCA-TTTCGAGTGGCG-C-AAAATGGCTC-GT-GGGCGCG-AGCAAGTTA-CCCTGGAAGCCGGA-TTCACTATA-T-CCGTCGTTGCTG-AAA--TCCA-TTT-GAGGTGTA-TCCGTAG--AACGACCGTA-CCCTGG-CCA-----------------------------TACGAACTCCG-TTT-GGGCT-CCATGACCTG-CC-AAAA-CGACCGCAGCG---AAAATTCGT-AT-CCTTCTGTCAA-A-CACTTCGTCTG-TTTCGG-AATAATTT-CGG-AGG-CCG-AAAACGGCTT-GCAG-AATTGA-G-TTTC--GGATGA-TTTAGTGGTT-GGCGTGC-ACTC-TTCTA--GCGTCTA-CC-ACCCTA-CCGT-GATCTC-A-CCC-----A-C-GGACAGATACTGCG-A--------------------------------------------------------------------------------------------------------------------------------
>ERX140512.2037038
-------------------------------------------------------------------------------------------------------------------------------------------------TT-----TG-T-CCA-TGC-AC---A--TGTG-TTGTT-CTT-GG--ACAAAACT-ATGCATACCAGCTCTTCTACA-TTACATTCGT-AATGTT-CGATAATAATAGGCCA-TTTCGAGTGGCG-C-AAAATGGCTC-GT-GGGCGCG-AGCAAGTTA-CCCTGGAAGCCGGA-CTCACGATA-T-CCCTCGTTGCTG-AAA--TCCA-TTT-GAGGTGTA-TCCATAG--AACGACCGTA-CCCTGG-CCA-----------------------------TACGAACTCCG-TTT-GGGCT-CCATGACCTG-CC-AAAA-CGACCGCAGCG---AAAATTCGT-AT-CCTTCTGTCAC-A-AACTTCGTCTG-TTTCGG-AATAATTT-CCG-AGG-CCG-AAAATGGCTT-GCAG-AATTGA-G-TTTC--GGATGA-TTTAGTGGTT-GGCGTGC-ACTC-TTCTA--GCGTCTA-CC-ACCCTA-CCGT-GAGCTC--ACCC-----A-C-GGACAGATACTGCG-ACAATGACGTG-CAGAAC-AATGTTACATGACTCTATTTCTGCACCAACAAG-CCCT-ACAAGCTAGTC-TGGATGGA---------------------------------------------------
>ERX140516.937963
----------------------------------------------------------------------------------------------------------------------------TTGGCAGTC-TC-AG--------------------------AC---A--TGTG-TTGTT-CTT-GG--ACAAAACT-GTGCATACCAGCTCTTCTACA-TTACATTCGT-ACTGTT-CGAAAATAATAGGCCA-TTTCGAGTGGCG-C-ATAATGGCTC-GT-GGGCGCG-AGCAAGTTA-CCCTGGAAGCCGGA-TTCACGATA-T-TCCTAGTTGCTG-AAA--TCCA-TTT-GAGGTGTA-TCCGCAG--AACGACCGTA-CCCTGG-CCA-----------------------------TAGGAACTCCG-TTT-GGGCT-CCATGACCTG-CC-AAAA-CGATCGCAGCG---AAAATTCGT-AT-CCTTCTGTCAC-G-AACTTCGTCTG-TTTCGG-AATAATTT-CGG-AGG-CCG-AAAACGGCTT-GCAG-AATTGA-G-TTTC--GGATTA-TTTAGTGGTT-GGCGTGC-ACTC-TTCCA--GCGTCTA-CC-ACCCTA-CCGT-GAGCTC--ACCC-----A-T-GGACAGATACTGCG-ACAATGACGTG-CAGAAC-AATGTTACATGACTCTATTTCTGCACCAGC--------------------------------------------------------------------------------
>ERX140516.138580
-------------------------------------------------------------TTCGGTGCACCGAACACCCAA-AAACTTGCCG-TTTTGC-ATGGTTTATC-A-CCCA-TACCGCTACCACCC-ACA-T-----TTT-----TG-T-CCA-TGC-AC---A--TGTG-TTGTT-CTT-GG--AAAGAACC-GTGCATACCAGCTCTTCTACA-TTACATTCGT-ACTGTT-CGAAAATAATAGGCCA-TTTCGAGTGGCG-C-AAAATGGCTC-GT-GGGCGCG-AGCAAGTTA-CCTTGGAAGCCGGA-TTCACTATA-T-CCCTCGTTGCTG-AAA--TCCA-TTT-GAGGTGTA-TCCGTAG--AACGACCGTA-CCCTGG-CCA-----------------------------TACGAACTCCG-TTT-GCGCT-CCATGACCTG-CC-AAAA-CGACCACAGCG---AAAATTCGT-AT-CCTTCTGTCAC-A-CACTTCGTCTG-TTTCGG-AATAATTC-CGT-AGT-CCG-AAAACGGCTT-GCAG-AATTGA-G-TTTC--GGATGA-TTTAGTGGTT-GGCGTGC-ACTC-TTCTA--GCGTCTA-CC-ACCCTA-CCGT-GAGCTC-A-CCC-----A-C-AGACAGATACTGCG-ACAATGACGTG-CAGA-C-AATGTTA-------------------------------------------------------------------------------------------------------
>ERX140516.2164040
------------------------------------------------------------------------------------------------------------------------AGTCTCAGCACCC-ACNAT-----TTT-----TG-T-CCA-TGC-AC---A--TGTG-TTGTT-CTTAAGG-ACAAAACT-GTGCATACCAGCTCTTCTACA-TTACATTCGT-ACTGTTNCGAAAAATATAGGCCA-TTTCGAGTGGCG-C--AAATGGCTC-GT-GGGCGCG-AGCAAGTTA-CCCTGGAAGCCGGA-TTCACGATA-T-CCCTCGTTGCTG-AAA--TCCA-TTT-GAGGTGTA-TCCGTAG--AACGACCGTA-CCTTGG-CCA-----------------------------TACGAACTCCG-TTT-GGGCT-CCATGACCTG-CC-AAAA-CGACTGCAGCG---AAAATTCGT-AT-CCTTCTGTCAC-A-CACTTCGTCTG-TTTCGG-AATAATTT-CGG-AGG-CCG-AAAACGGCTT-GCAG-AATTGA-G-TTTC--GGATGA-TTTAGTGGTT-GGCGTGC-ACTC-TTCTA--GCGTCTA-CC-ACCCTA-CCGT-GAGCTC-A-CCC-----A-C-GGACAGATACTGCGAC-AATGACGTG-CAGAAC-AATGTTACATGACTCTATTTCTGCACCAGCAA------------------------------------------------------------------------------
>ERX140512.887910
---------------------------------------------------------------------------------------------------------------------------------------------------------------------------------------------------------------------------------------------GTT-CCAAAATAATAGGCCA-TTTCGAGTGGCG-C-AAAATGGCTC-GT-GGGCGCG-AGCAAGTTA-CCCTGGAAGCCGGA-TTCACGATA-T-CCCTCGTTGGTG-AAA--TCCA-TTT-GAGGTGTA-TCCGTAG--AACGACCGTA-CCCTGG-CCA-----------------------------TACGAACTCCG-TTT-GGGCT-CCATGACCTT-CC-AAAA-CGACCGCAGCA---TAAATTCGT-AT-CCTTCTGTCAC-A-AACTTTGTCTG-TTTCGG-AATAATTT-CGG-AGG-CCG-AAAACGGCTT-GCAG-AATTGA-G-TTTC--GGATGA-TTTAGTGGTT-GGCGTGC-ACTC-TTCTA--GCGTCTA-CC-ACCCTA-CCGT-GAGCTC--ACCC-----A-C-TGACAGATACTGCG-ACAATGACGTG-CAGAAC-AATGTTACATGACTCTATTTCTGCACCAGCAAG-CCCT-ACATGCTAGTC-TGGATGGAAGGAGAAGCCTCTTCGGTGCACCGAACACCCAAAACTTGATG---------
>ERX140521.839057
------------------------------------------------------AGCCTCATCGGTGCACCGAACAC-C-CAAAAC-TTGCCG-TTTGGC-ATGGTTTATC-A-CCCA-TACCGCTACCACCC-TCA-T-----TTT-----TG-T-CCA-TGC-AC---A--TGTG-TTGTT-CTT--GG-TCAAAACT-GTGCATACCAGCTCTTCTACA-TTATATTCGT-ACTATT-CCAAAATAATAGTCCA-TTTCAAGTGGCG-C-AAAATGGCTC-GT-GGGCGCG-AGCAAGTTA-CCCTGGAAGCCGGA-TTCACGATA-T-CCCTCCTTGCTG-AAA--TCCA-TTT-GAGGTGTA-CCCGTAG--AACGACCGTA-CCCTAG-CCA-----------------------------TACGAACTCCG-TTT-GGGCT-CCATGACCTG-CC-AAAA-CAACCGCAGCG---AAAATTCGT-AT-CCTTCTGTCAC-A-AACTTTGTCTG-TTTCGG-AATAATTT-CGG-AGC-CCG-AAAACGGCTT-GCAG-AATTGA-G-TTTC--GGATGA-TTTAGTGGTT-GGCGTGC-ACTC-TTCTA--GCGTCTA-CC-ACCCTA-CCGT-GAGCTC---------------------------------------------------------------------------------------------------------------------------------------------------------------
>ERX140514.145214
------------------------------------------------GAGAAGCCTCTT-CGGT-GCACCGAACACCC-AAAAAC-TTGCCG-TTTTGC-ATGGTTTATC-A-CCCA-TACCGCTACCACCC-ACA-T-----TTT-----TG-T-CCA-TGC-AC---A--TGTG-TTGTT-CTT--GG-ACAAAACT-GTGCATACCAGCTCTTCTACA-TTACATTCGT-ATTGTT-CGAAAATAATAGGCCA-TTTCAAGTGGCG-C-AAAATGGCTC-GT-GGGCGCG-AGCAAGTTA-CCCTGGAAGCCGGA-TTCACGATA-T-CCCTCGTTGCTG-AAA--TCCA-TTT-GAAGTGTA-TCCGTAG--AATGACCGTA-CCCTGG-CCA-----------------------------TACGAACTCCG-TTT-GGGCT-CCATGACCTG-CC-AAAA-CGACCGCAGCA---AAAATTCGT-AT-CCTTCTGTCAC-A-AACTTCGTCTG-TTTTGG-AATAATTT-CTG-AGG-CCG-AAAACGGCTT-GCAG-AATTGA-G-TTTC--GGATGA-TTTAGTGGTT-GGCGTGC-ACTC-TTCTA--GCGTCTA-CC-ACCCTA-CCGT-GAGCTC-A-CCC-----A-CGGA-CAGATACTGC-----------------------------------------------------------------------------------------------------------------------------------
>ERX140515.2091738
---------------------------------------------------------------------------------------------------------------------------------GTGT-GCCTT-----GGC-----AG-T-CTC-AGC-AC---A--TGTG-TTGTT-CTT-GG--ACAAAACT-GTGCATACCAGCTCTTCTACA-TTACACTCGT-ACTGTT-CGAAAATAACAGGCCA-TTTCTAGTGGCG-C-AAAATGGCTC-GT-GGGCGCG-AGCAAGTTA-CCCTGGAAGCCGGA-TTCACGATA-T-CCCTCGTTGCTG-AAA--TCCA-TTT-GAGGTGTA-TCCGTAG--AACGACCGTA-CCCTGG-CCA-----------------------------TACGAACTCCG-TTT-GGGCT-CCATGACCTG-CC-AAAA-CGAACGCAGTG---AAAATTCGT-AT-CCTCCTGTCAC-A-AACATCGTCTG-TTTCGG-AATAATTT-CGG-AGG-CCG-AAAACGGCTT-GCAG-AATTGA-G-TTTC--GGAAGA-TTTAGTGGTT-GGCGTGC-ACTC-TTCTA--CCGTCTA-CC-ACCCTA-CCGT-GAGCTC--ACCC-----A-C-GGACAGATACTGCG-ACAATGACGTG-CAGAAC-AATGTTACATGACTCTATTTCTGCAC------------------------------------------------------------------------------------
>ERX140516.174382
--------------------------------------------------------------------------------------CTTGCCG-TTTTGC-ATGGTTTATC-A-CCCA-TACCGCTACCACCC-AC-AT-----TTT-----TG-T-CCA-TGC-AC---A--TGTG-TTGTT-CTT-GG--ACAAAACT-GTGCATAGCAGCTCTTCTACA-TTACATTCAT-ACTGTT-CGAAAATAATAGGCCA-TTTTGAGTGGCG-C-GAAATGGCTC-GT-GGGCGCG-AGCAAGTTA-CCCTGGAAGCCGGA-TTCACAATA-T-CCCTCCTTGCTG-AAA--TCCA-TTT-GAGGTGTA-TCCGTAG--AACGACCGTA-CCCTGG-CCG-----------------------------TACGAACTCCG-TTT-GGGCT-CCATGACCTG-CC-AAAA-CGACCGCAGCG---AAAATTCGT-AA-GCTTCTGTCAC-A-AACTTTGTCTG-TTTCAG-AATAATTT-CGG-AGG-CCG-AAAACGGCTT-CCAG-AATTGA-G-TTTT--GGATGA-TTTAGTGGTT-GGCGTGC-ACTG-TTCTA--GCGTCTA-CC-ACCCTA-CCGT-GAGCTC--ACCC-----A-C-GGACAGATACTGCG-ACAATGACGTG-CAGAAC-AATGTTACATGACTCTATTTCTGCACC-----------------------------------------------------------------------------------
>ERX140519.561463
-----------------------------------CTCAGGATGGAAGGAGAAGCCTCTT-CGGT-GCACCG-ACNCCC-AAAAAC-TTGCCG-TTTTGC-ATGGTTTATC-A-CCCA-TACCGCTACCACCC-ACA-T-----TTT-----TG-T-CCA-TGC-AC---A--TGTG-TTGTT-CTT--GGAACAAAACT-GTGCATACCAGCTCTTCTACA-TTACATTCGT-ACTGTT-CGAAAATAATAGGCCA-TTTTGAGTGGCG-ACAAAATGGCTC-GT-GGGCGCG-AGCAAGTTA-CCCTGGAAGCCGGA-TTCACGATA-T-CCCTCGTTGCTAGAAA--TCCA-TTT-GAGGTGTA-TCCGTAG--AACGACCGTA-CCCTGG-CCA-----------------------------TACGAACTCCG-TTT-GGGCT-CCATGACCTG-CC-AAAA-CGACCGCAGGG---AAAATTCGT-AT-CCTTCTGTCAC-A-AACTTTGTCTG-TTTCGG-AATAATTT-CGG-AGG-CCG-AAAACGGCTT-GCAT-GATTGA-G-TTTC--GGATGA-TTTAGTGGTT-GGCGTG----------------------------------------------------------------------------------------------------------------------------------------------------------------------------------------------------------
>ERX140512.871919
----------------------------------------------------------------------------------------------------------------------------------------------------------------------------------TTGTT-CTT-GG--ACAAAACT-GTGCATACCAGCTCTTCTACA-TTACGTTCGT-ACTGTT-CGAAAATAATAGGGCA-TTTCGAGTGGCG-C-AAAATGGCTC-GT-GCGCGCG-AGCAAGTTA-CCCTGGAAGCCGGA-TTCACGATA-T-CCCTCCTTGCTG-AAA--TCCA-TTT-GAGGTGTA-TCCGTAG--AACGACCGTA-CCCTGG-CCA-----------------------------TACGAACTCCG-TTT-GGGCT-CCATGACCTG-CC-AAAA-CGAACGCAGCG---AAAATTCGT-AT-CCTTCTGTCAC-A-AACTTCGTCTG-TTTCGG-AATAATTT-CGG-AGG-CCG-AAAACGGCTT-GCAG-AATTAA-G-TTTC--GGATGA-TTTAGTGGTT-GGCGTGCGACTC-TTCTA--GCGTCTA-CC-ACCCTA-CCGT-TAGCTC-A-CCC-----A-C-GGACAGATACTGCG-AAAATGACGTG-CAGAAC-AATGTTACATGACTCTATTTCTGCACCAACAAG-CCCT-ACATGCTAGTCTGGCTGAGAC--------------------------------------------------
>ERX140516.2947105
------------------------------------------------GAGAAGCCTCTT-CGGT-GCACCGAACACCC-AAAACC-TTGCCG-TTTTGG-ATGGTTTTTC-A-CCCA-TACCGCTACCACCC-ACA-T-----TTT-----TG-T-CCA-TGC-AC---A--TGTG-TTGTT-CTT--GG-A-AAAACT-TTGCATACCAGCTCTTCTACA-TTACATTCGT-AATGTT-CGAAAATAATAGGCCA-TTTCGAGTGGCG-C-AAAATGGCTC-GT-GGGCGCG-AGCAGGTTA-CCCTGGAAGCCGGA-TTCACGATA-T-CCCTCGTTGCTG-AAA--TCCA-TTT-GAGGTGTA-TCCGTAG--AACGACCGTA-CCCTGG-CCA-----------------------------TACGAACTCCG-TTT-GGGCT-CCATGACCTG-CC-AAAA-CGACCGCAGCG---AAAATTCGA-AT-CCTTCTGTCAC-A-AACTTCGTCGG-TTTAGG-AATAATTT-CGG-AGG-CCG-AAAACGGCTT-GCAG-AATTGA-G-TTTC--GGATGA-TTTAGTGGTT-GGCGTGC-ACTC-TTCTA--GCGTCTA-CC-ACCCTA-CCGT-GAGCTC-A-CCC-----A-CGGA-CAGATATTGCGAC-AAT----------------------------------------------------------------------------------------------------------------------------
>ERX140519.315799
--------------------------------------------------------------------------------------------CCGTTTGC-ATGGTTTATC-A-CCCA-TACCGCTACCACCCTACA-T-----TTT-----TG-T-CCA-TGC-AC---A--TGTG-TTGTT-CTT-GG--AAAGAACC-GTGCATACCAGCTCTTCTACA-TTACATTCAT-ACTGTT-CGAAAAAAATAGGCCA-TTTCGAGTGGCG-C-AAAATGGCTC-GT-GGGCGCG-AGCAAGTTA-CCCTGGAAGCCGGA-TTCACTATA-T-CCCTCGTTGCTG-AAA--TCCA-TTT-GAGGTGTA-TCCGTAG--AACGACCGTA-CCCTGG-CCA-----------------------------TACGAACTCCG-TTT-GGGCT-CCATGACCTG-CC-AAAA-CGACCGCAGCG---AAAATTCGT-AT-ACTTCTGTCAC-A-AACTTCGTCTG-TTTCGG-AATAATTT-CGT-AGG-CCG-AAAACGGCTT-GCAG-AATTGA-G-TTTC--GGATGA-TTTAGTGGTT-GGCGTGC-ACTC-TTCTA--GCGTCTA-CC-ACCCTA-CCGT-GATCTC-A-CCC-----A-C-GGACAGATACCGCG-ACAATGACTTG-CAGAAC-AATGTTACATGACTCTATTTCTGCACCAGCAAG-CCCT-ACATG------------------------------------------------------------------
>ERX140514.89261
---------------------------------------------------------------------------------------------------------------------------------------------------------------------------------------------------------------ACAAGCTCTTCTACA-TTACATTCGT-CCAGTT-CGAAAATAATAGGCCA-TTTCGAGTGGCG-C-AAAATGGCTC-GT-GGGCGCG-AGCAAGTTA-CCCTGGAAGCCGGA-TTCACGATA-T-CCCTCGTAGCTG-AAA--TCAA-TTT-GAGGTGTA-TCCGTAG--AACGACCGTA-CCCTAG-CCA-----------------------------TACGAACTCCG-TTT-GGGCT-CCATGACCTA-CC-AAAA-CGACCGCAGCA---AAAATTCGT-AT-CCTTCTGTCAC-A-AACTTCGTCTG-TTTCGG-AATAATTT-CGG-AGG-CCG-AAAACGGCTT-GCAT-AATTGA-G-TTTC--GGATGA-TTTAGTGGTT-GGCGTGC-ACTC-TTCTA--GCGTCTA-CC-ACCCTA-TCGT-GAGCTC-A-CCC-----A-C-GGACAGATACCGCGAC-AATGACGTG-CAGAAC-AATGTTACATGACTCTATTTCTGCACCAAAAAGCCCTACAT-GCTA-GTCTGGAT--GGAAGGAGAAGCCTTTTCGGTGCACCGAACACCCAAA----------------
>ERX140512.2092309
-------------------------------------------------------GTCTC-AGGT-GCACCGAACACCC-AAAAAC-TTGCCG-TTTTGC-ATGGTTTATC-A-CCCA-TACCGCTACCACCC-ACA-T-----TTT-----TG-T-CCA-TGC-AC---A--TGTG-TTGTT-CTT--GG-ACAAAACT-GTGCATACCAGCTCTTCTACA-TTACATTCAT-ACTGTT-CGAAAATAATAGGCCA-TTTCGACTGGCG-C-AAAATGGCTC-GT-GGGCGCG-AGCAAGTTA-CCCTGGAAGCCGGA-TTCACGATA-T-CCCTCATTGCTG-AAA--TCCA-TTT-GAGGTGTA-TCCGTAG--AACGACCGTACCCCTGG-CCA-----------------------------TACAAACTCCG-TTT-GGGCT-CCATGACCTT-CC-AAAA-CGACCGCAGCG---AAAATCCGT-AT-CCTTCTGTCAC-A-AACTTTGTCTG-TTTCGG-AATAATTT-CGG-AGG-CCG-AAAACGGCTT-GCAG-AATTGA-G-TTTC--GGATGA-TTTAGTGGTT-GGTGTGC-ACTC-TTCTA--GCGTCTA-CC-ACCCTA-CCGT-GAGCTC-A-CCC-----A-CGGA-TAGATACGGCGAC-AATGA--------------------------------------------------------------------------------------------------------------------------
>ERX140514.2801152
----------------------------------------------------------------------------------------------------------------------------------CCC-ACA-T-----TTC-----TG-T-CCA-TGC-AC---A--TGTG-TTGTT-CTT-GG--ACAAAACT-ATGCATACCAGCTCTTCTACA-TTACATTCGT-ACTGTT-CGAAAATAGTAGGCCA-TTTCGGGTGGCG-C-AAAATGGCTC-GT-GGGCGCG-AGCAAGTTA-CCCTGGAAGCCAGA-TTCACGATA-T-CCCTCGTTGCTG-AAA--TCCA-TTT-GAGGTGTA-TCTGTAG--AACGACCGTA-CCCTGG-CCA-----------------------------TACGAACTCCG-TTT-GGGCT-CCATGACCTG-CC-AAAA-CGACCGCAGCG---AAAATTCGT-AT-CCTTCTGTCAC-A-CTCTTCGTCTG-TTTCGG-AATAATTT-CGG-AGG-CCG-AAAACGGCTT-GCAG-AATTGA-G-TTTC--GGATGA-TTTAGTGGTT-GGCGTGC-ACTC-TTCTA--GCGTCTA-CC-ACCCTA-CCGT-GAGCTC-A-CCC-----A-C-GGACAGATACAGCG-AAAATGATGTG-CAGAAC-AATG-TACATGACTCTATTTCTGC--------------------------------------------------------------------------------------
>ERX140514.401571
------------------------------------------------GAGAAGCCTCTT-CGGT-GCACCGAACACCC-AAAAAC-TTGCCG-TTTTGC-ATGGTTTATC-A-CCCA-TACCGCTACCACCC-ACA-T-----TTT-----TG-T-CCA-TGC-AC---A--TGTG-TTGTT-CTT--GG-AGAAAACT-GTGCATACCAGCTCTTCTACA-TTACATTCGT-ACTGTT-CGAAAATAATAGGCGA-TTTCGAGTGGCG-C-AAAATGGCTC-GT-GGGCGCG-AGCAAGTTA-CCCTGGAAGCCGGA-TTCACGATA-T-CCCTCGTTGCTG-AAA--TCCA-TTT-GAGGTGTA-TCCGTAG--AACGACCGTA-CCCTAG-CCA-----------------------------TACGAACTCCG-TTT-GGGCT-CCATGACCTG-CC-AAAA-CGACCGCAGCG---AAAATTCGT-AT-CATTCTGTCAC-A-CACTTCGTCTG-TTTCGG-AATAATTT-CGG-AGG-CCG-AAAACGGCTT-GCAG-AATTGA-G-TTTC--GGATGA-TTTAGTGGTT-GGCGTGC-ACTC-TTATA--GCATCTA-CC-ACCCTA-CCGT-GAGCTC-A-CCC-----A-CGGA-CAGA-----------------------------------------------------------------------------------------------------------------------------------------
>ERX140521.932988
-------------------------------------------------------------------------------------------------------------------------------------------------------------------------------------------------CAAAACT-GTGCATACCAGCTCTTCTACA-TTACATTCGT-GTTGTT-CGAAAATAATAGGCCA-TTTTGAGTGGCG-C-AAAATGGCTC-GT-GGGCGCG-AGCAAGTTA-CCCTGGAAGCCGGA-TTCACGATA-T-CGCTCGTTGCTG-AAA--TCCA-TTT-GAGGTGTA-TCCATAG--AATGACCGTA-CCCTGG-CCA-----------------------------TACGAACTCCG-TTT-GGGCT-CCATGACCTG-CC-AAAA-TGACCGCAGCG---AAAATTCGT-AT-CCTTCCGTCAG-A-AACTTCGTCTG-TTTCGG-AATAATTT-CGG-AGG-CCG-AAAACGGCTT-GCAG-AATTGA-G-TTTC--GGATGA-TTTAGTGGTT-GGCGTGC-ACTC-TTCTA--GCATCTA-CC-ACCCTA-CTGT-GAGCTC--ACCC-----A-C-GGACAGATACTGCC-ACAATGACGTG-CAGAAC-AATGTTACATGACTCTATTTCTGCACCAGCAAG-CCCT-ACATGCTGGTC-TGGATGGA---------------------------------------------------
>ERX140514.80998
-------------------------------------------------------------------------------------------------------GGTTTATC-A-CCCA-TACCGCCACCACCC-ATA-T-----TTT-----TG-T-CCA-AGC-AC---A--TGTG-TTGTT-CTT--GG-ACAAAACT-GTGCATACCAGCTCTTCTACA-TTACATTCGT-ACAGTT-CGACAATAATAGGCCA-TTTCGAGTGGCG-C-AAAATGGCTC-GT-GGGCGCG-AGCAAATTA-CCCTGGAATCCGGA-TTCATGATA-T-CCCTCGTAGCTG-AAA--TCAA-TTT-GAGGTGTA-TCCGTAG--AACGACCGTA-CCCTGG-CCA-----------------------------TACGAACTCCG-TTT-GGGCT-CCATGACCTG-CC-AAAA-CGATCGCAGCG---AAAATTCGT-AT-CCTTCTGTCAC-A-AACTTTGTCTG-TTTCGG-AATAATTT-TGG-AGG-CCG-AAAACGGCGT-GCAG-AATTGA-G-TTTC--GGATGA-TTTAGTGGTT-GGCGTGC-ACTC-TTCTA--GCGTCTA-CC-ACCCTA-CCGT-GAGCTC-A-CCC-----A-C-GGACAGATACTGCGAC-AATGACGTG-CAGAAC-AATGTTACATGACT------------------------------------------------------------------------------------------------
>ERX140515.223341
---------------------------------------------------------------------CCGAACACCC-AAAAAC-TTGTCG-TTTTGC-ATGGTTTATC-A-CCCA-TACCGCTACCACCC-ACA-T-----TTT-----TG-T-CCA-TGC-AC---A--TGTG-TTGTT-CTT--GG-ACAAAATT-GTGCATACCAGCTCTTCTACA-TTACATTCGT-TCTGTT-CGAAAATAATAGGCCA-TTTCGAGTGGCG-C-AAAATGGCTC-GT-GGGCGCG-AGCAAGTTA-CCCTGGAAGCCGGA-TTCACGATA-T-CCCTCGTTGCTG-AAA--TCCA-TTT-GAGGTGTA-TCCGTAG--AACGACCGTA-CCCTGG-CCA-----------------------------TACGAACTCCG-TTT-GGGCT-CCATGACCTG-CC-AAAA-CGACCGCAGCG---AAAACTCGT-AT-CCTTCTGGCAC-A-AACGTCGTCTG-TTTCGG-AATAATTT-CGG-AGG-CCG--AAATGGCTT-GCAG-AATTGA-G-TTTC--TGATGA-TTTAGTGGTT-GGCGTGC-ACTC-TTCTA--GCGTCTA-CC-ACCCTA-CCGT-GAGCTC-A-CCC-----A-C-GGACAGATACTGCGAC-AATGACGTG-CAG-AC-AATGTTACATGAC-------------------------------------------------------------------------------------------------
>ERX140516.1589231
------------------------------------------------GAGAAGCCTCTT-CGGT-GCACCGAACACCC-AAAAAC-TTGCCG-TTTTGC-ATGGTTTATC-A-CCCA-TACCGCTACCACCC-ACA-T-----TTT-----TG-T-CCA-TGC-AC---A--TGTG-TTGTT-CTT--GG-ACAAAACT-GTGCATACCAGCTCTTCTACA-TTACATTCGT-ACTGTT-CGAAAATAATAGGCCA-TTTCCAGTGGCG-C-AAAATGGCTC-GT-GGGCGCG-AGCAAGTTA-CCCTGGAAGCCGGA-TTCACGATA-T-CCCTCGTTGCTG-AAA--TCCA-TTT-GAGGTGTA-TCCGTAG--AACGATCGTA-CCCTGG-CCA-----------------------------TACGAACTCCG-TTT-GGGCT-CCATGACCTG-CC-AAAG-CGACCGCAGCG---AAAATTCGT-AT-CCTTCTGTCAC-A-AACTGCGTCTG-TTTCGG-AATAATTT-CGG-AGG-CCG-AAA-------------------------C--GGATGA-TTTAGTGGTT-GGCGTGC-ACTC-TTCTA--GCGTCTA-CC-ACCCTA-CCGT-GAGCTC-A-CCC-----A-CGGA-CAGATACTGCGAC-AATGACGTG-TTGAAC-AATG----------------------------------------------------------------------------------------------------------
>ERX140512.2077926
-------------------------------------------------------------------------------------------------------------------------------------------------------------------------------------TT-CTT-GG--ACAAAACT-GTGCATACCAGCTCTTCTACA-TTACATTCGT-ACTGTT-CAAAAATAATAGGCCA-TTTCGAGTGGCG-C-AAAATGGCTC-GT-GGGCGCG-AGCAAGTTA-CCCTGGAAGCCGGA-TTCACGATA-T-CCCTCGTTGCTG-AAA--TCCA-TTT-GAGGTGTA-TCCATAG--GAAGACCGTA-CCCTGG-CCA-----------------------------TACAAACTCCG-TTT-GGGCT-CCATGACCTG-CC-AAAA-CGACCGCAGTG---AAAATTCGT-AT-CCTTCTGTCAC-A-AACTTTGTCTG-TTTCGG-AATAATTT-CGG-AGG-TCG-AAAACGGCTT-GCAG-AATTGA-G-TTTC--GGATGA-TTTAGTGGTT-GGCGTGC-ACTC-TTCTA--GCGTCTA-CC-ACCCAA-CCGT-GAGCTC-A-CCC-----A-C-GGATAGATACTGCG-ACAATGACGTG-CAGAAC-AATATTACATGACTCTATTTCTGCACCAGCAAG-CCCT-ACATGCTAGTCTGGATGGA----------------------------------------------------
>ERX140512.1716795
------------------------------------------------GAGAAGCCTCTT-CGGT-GCACCGAACAACC-AAAAAC-TTGCCG-TTTTGC-ATGGTTTATC-A-CCCA-TACCGCTACCACCC-ACA-T-----TTT-----TG-T-CCA-TGC-AC---A--TGTG-TTGTT-CTT--GG-ACAAAACT-GTGCATACCAGCTCTTCTACA-TTACATTCGT-ACTGTT-CGAAAATAATAGGCCA-TTTCGAGTGGCG-C-AAAAAGGCTC-GT-GGGCGCG-AGCAAGTTA-CCCTGGAAGCCGGA-TTCACGATA-T-CCCTCGTTGCTG-AAA--TCCA-TTT-GAGGTGTA-TCCGTAG--AATGACCGTA-CCCTGG-CCA-----------------------------TACGAACTCCG-TTT-GGGCT-CCATGACCTG-CC-AAAA-CGACCGCAGCG---AAAATTCGT-AT-CCTTCTGTCAC-A-AAACTCGTCTG-TTTCGG-ATTAATTT-CGG-AGG-CC--AAAACGGCTT-GCAG-AATTGA-G-TTTC--GGATGA-TTTAGTGGTT-GGCGTGC-ACTC-TTCTA--GCGTCTA-GC-ACCCTA-CCGT-GAGCTC-A-C-----------------------------------------------------------------------------------------------------------------------------------------------------------
>ERX140512.2105908
--------------------------------------------------------------------CTTGGCAGTCTCAG--------------TTGC-ATGGTTTATC-A-CCCA-TACCGCTACCACCC-ACA-T-----TTT-----TG-T-CCA-TGC-AC---A--TGTG-TTTTT-CTT-GG--ACAAAACT-GTGCATACCAGCTCTTCTACA-TTACATTCGT-ACTGTT-CGAAAATAATAGGCCA-TTTCGAGTGGCG-C-AAAATGGCTC-GT-GGGCGCG-AGCAAGTTA-CCCTGGAAGCCGGA-TTCACGATA-T-CCCTCGTTGCTG-AAA--TCCA-TTT-GAGGTGTA-TCCGTAG--AACGACCGTA-CCCTGG-CCA-----------------------------TACGAACTCCG-TTT-GGGCT-CCACGACCTG-CC-AAAA-TGACCGCAGCG---AAAATTCGT-AT-CCTTCTCTCAC-A-AACTTCGTCTG-TTTCGG-AATAATTT-CGG-AGG-CCG-AAAACGGCTT-GCAG-GATTTA-G-TTTC--GGATGA-TTTAGTGGTT-GGCGTGC-ACTC-TTCTA--GCGTCTA-CC-ACCCTA-CCGT-GAGCTC-A-CCC-----A-C-GGATAGATACTGCG-ACAATAACGTG----------------------------------------------------------------------------------------------------------------------
>ERX140521.1068657
-----------------------------------------------------------------------------------------------------------------------------------------------------------------------------TGTG-TTGTT-CTT-GG--ACAAAACT-GTGCATACCAGCTCTTCTACA-TTACATTCAT-ACTGTT-CAAAAATAATAGGCCA-TTTCGAGTGGCG-C-AAAATGGCTC-GA-GAGCGCG-AGCAAGTTA-CCCTAGAAGCCGGA-TTCACGATA-T-CCCTCGTTGCTG-AAA--TACA-TTT-GAGGTGTA-TCCGTAG--AACGACCGTA-CCCTGG-CCA-----------------------------TACGAACTCCG-TTT-GGGCT-CCATGACCTG-CC-AAAA-CGACCGCAGCG---AAAATTCGT-AT-CCTTCTGTCAC-C-GACTTTGTCTG-TTTCGG-AATAATTT-AGG-AGG-CCG-AAAACGGCTT-GCAG-AATTGA-G-TTTC--AGATGA-TTTAGTGGTT-GGCGTGC-ACTC-TTCTA--GCGTCTA-CC-ACCCTA-CCGT-GAGCTC-A-CCC-----A-C-GGACAGATACTGCG-ACAATGACGTG-CAGAAC-AATGTTACATGACTCTATTTCTGCACCAGCAAG-CCCT-ACATGCTAGTCTGGATGGA----------------------------------------------------
>ERX140514.2124425
----------------------------------------------------------------------------------------------TTTTGC-ATGGTTTATC-A-CCCA-TACCGCTACCACCC-ACA-T-----TTT-----TG-T-CCA-TGC-AC---A--TGTG-TTGTT-CTT--GG-ACAAAACT-ATGCATACCAGCTCTTCTACA-TTACATTCGT-ACTGTT-TGAAAATAATAGCCCA-TTTCGAGTGGCG-C-AAAATGGCTC-GT-GGGCGCG-AGCAAGTTA-CCCTGGAAGCCGGA-TTCACGATA-T-CCCTCGTTGCTG-AAA--TCCA-TTT-GAGGTTTA-TCCGTAG--AACGACCGTA-CCCTGG-CCA-----------------------------TACGAACTCCG-TTT-GGGCT-CCATGACCTG-CC-AAAA-TGACCGCAGCA---AAAATCCGT-AT-CCTTCTGTCAC-A-AACTTCGTCTG-TTTCGG-AATAATTT-CGG-AGG-CCG-AAAACGGCTT-GCAG-AATTGA-G--TTC--GGATGA-TTTAGTGGTT-GGCGTGC-ACTC-TTCTA--GCGTCTA-CC-ACCCTA-CCGT-GAGCTC-A-CCC-----A-T-GGACAGATACTGCGAC-AATGACGTG-CAG-AC-AATGTTAC------------------------------------------------------------------------------------------------------
>ERX140516.347519
------------------------------------------------------------------------------------AACTTGCCG-TTTTGC-ATGGTTTATC-A-CCCA-TACCGCTACCACCC-ACA-T-----TTT-----TG-T-CCA-TGC-AC---A--TGTG-TTGTT-CTT-GG--AAAGAACT-GTGCATACCAGCTCTTCTACA-TTACATTCGT-ACTGTT-CGAAAATAATAGGCCA-TTTCAAGTGGCG-C-AAAATGGCTC-GT-GGGCGCG-AGCAAGTTA-CCCTGGAAGCCGGA-TTCACTATA-T-CCCTCGTTGCTG-AAA--TCCA-TTT-GAGGTGTA-TCCGTAG--AACGACCGTA-CCCTGG-CCA-----------------------------TACGAACTCCG-TTT-GGTCT-CCATGACCTG-CC-AAAA-CGACCGCAGCG---AAAATTCAT-AT-CCTTCTGTAAC-A-CACTTCGTCTG-TTTCGG-AATAATTT-CGG-AGG-CCG-AAAACGGCTT-GCAG-AATTGA-G-TTTC--GGATGA-TTTAGTGGTT-GGCGTGCATTTC-TTCTA--GCGTCTA-CC-ACCCTA-CCGT-GATCTC-A-CCC-----A-C-GGACAGATACTGCG--ATATGACTTG-CAGAAC--ATGTTACATGACTCTAT--------------------------------------------------------------------------------------------
>ERX140514.1084949
---------------------------------------------------GAGAAGCCTCTTCGGTGCACCGAACACCCAA-AAACTTGACG--TTTGC-ATTGTTTATC-A-CCCA-TACCGCTACCACCC-ACA-T-----TTT-----TG-T-CCA-TGC-AC---A--AGTG-TTGTT-CTT-GG--ACAAAACT-GTGCATACCAGCTCTTCTACA-TTACATTCGT-ACTGTT-CGAAAATAATAGGCCA-TTTCGAGTGGCG-C-AAAAAGGCTC-GT-GGGCGCG-AGCAAGTTA-CCCTGGAAGCCGGA-TTCACGATA-T-CCCTCGTTGCTG-AAA--TCTA-TTT-GAGGTGTA-TCCGTAG--AACGACCGTA-CCCTGG-CCA-----------------------------TAC-AACTCCG-TTT-GGGCT-CCATGACCTG-CC-AAAA-CGACCGCAGCA---AAAATTCGC-AT-CCTTCTGTCAC-A-AACTTCGTCTA-TTTCGG-AATAATTT-CGG-AGG-CCG--AAACGGCTT-GCAG-AATTGA-G-TTTC--GGATGA-TTTAGTGGTT-GGCGTGC-ACAC-TTCTA--GCGTCTA-CC-ACCCTA-CCGT-GAGCTC-A-CC----------------------------------------------------------------------------------------------------------------------------------------------------------
>ERX140519.271095
---------------------------------CTCAGGTCTGGATGGAAGGAGAAGCCTCTTCGGTGCACCGAACACCCAA-AAACTTGCCG-TTTTGC-ATGGTTTATC-A-CCCA-TACCGCTACCACCC-ACATT-----TTT-----TG-T-CCA-TGC-AC---A--TGTG-TTGTT-CTT-GG--AAAAAACT-GTGCATACCAGCTCTTCTACA-TTACATTCGT-ACTGTT-TGAAAATAATAGGCCA-TTTCGAGTGGCG-C-AAAATGGCTC-GT-GGGCGCG-AGCAAGTTA-CCCTGGAAGACTGA-TTCACTATA-T-CCCTCGTTGCTG-AAA--TCCA-TTT-GAGGTGTA-TCCGTAG--AACGATCGTA-CCCTGG-CCA-----------------------------TACGAAATCCG-TTT-GGGCT-CCATGACCTG-CC-AAAA-CGACCGCAGTG---AAAATTCGT-AT-CCTTCTGTCAC-A-AACTTCGTCTA-TTTCGA-AATAATTT-CGG-AGG-CCG-AAAATGGCTT-GCAG-AATTGA-G-TTTC--GGATGA-TTTAGTGGTT-GGCGTGC-ACTC-TTCTA--GCGTCTA-CC-ACCCTA-CCGT----------------------------------------------------------------------------------------------------------------------------------------------------------------------
>ERX140512.2060573
----------------------------------------------------------------------------------------------------------------------------------------------------------------------------------------------------------------------------------CATTCGT-ATTGTT-CGAAAATAATAGGCCA-TTTCGAGAGGCG-C-AAAATGGCTC-GT-GGGCGCG-AGCAAGTTA-CCCTGGAAGCCGGA-TTCACGATA-T-CCCTCGTTGCTG-AAA--TCCA-TTT-GAGGTGTA-TCCGTAG--AACGACCGTA-CCCTGG-CCA-----------------------------TACGAACTCCG-TTT-GGGCT-CCATGACCTG-CC-AAAA-CGACCGCAGCG---AAAATTCGT-AT-CCTTCTGTCAC-A-AACTTTGTCTG-TTTCGG-AATAATTT-CGG-GGG-CCG-AAAACGGCTT-GCGG-AATTGA-G-TATG--GGATGA-TTTAGTGGTT-GGCGTGC-ACTC-TTCTA--GCGTCTA-CC-ACCCTA-CCGT-GAGCTC--ACCC-----A-C-GGACAGATACTGCG-ACAATGATGTG-CAGAAC-AATGTTACATGACTCTATTTCTGCACCAGCAAG-CCCT-ACATGCTAGTC-TGGATCGAAGGAGAAGCCTCTTCGGTGCACCGAACACCCA-------------------
>ERX140512.744425
---------------------------------------------------------------------------------AAAAC-TTGCCG-TTTTGC-ATGGTTTATC-A-CCCA-TACCGCTACCGACGCACA-------TTT-----TG-T-CCA-TGC-AC---A--TGTG-TTGTT-CTT--GG-ACAAAACT-ATGCATACCAGCTCTTCTACA-TTACATTCGT-ACTGTT-CGAAAATAATTGGCCA-TTTCGAGTGGCG-C-AAAATGGCTC-GT-GGGCACG-AGCAAGTTA-CCCTGGAAGCCGGA-TTCACGATA-T-CCCTCGTTGCTG-AAA--TCCA-TTT-GAGGTGTA-CCCGTAG--AACGACCGTA-CCCTGG-CCA-----------------------------TACGAACTCCG-TTT-GGGCT-CCATGACCTG-CC-CAAA-CGACCGCAGCG---AAAATTCGT-AT-CCTTCTGTCAC-A-AACTTTGTCTG-TTTCGG-AATAATTT-CGG-AGG-CCG-AAAACGGCTT-GCAG-AATTGA-G-TTTC--GGATGA-TTTAGTGGTT-GGCGTGC-ACTC-TTCTA--GCGTCTA-CC-ACCCTA-CCGT-GAGCTC-A-CCC-----A-C-GGAGAGATACTGCGAC-AATGACGTG-CAGAAC-AATGTTACATGACTCTATTCTGCAC-------------------------------------------------------------------------------------
>ERX140521.1103414
--------------------------------------------------------------------------------------------------GC-ATGGTTTATA-A-CCCA-TACCGCTACCACCC-ACA-------TTT-----TG-T-CCA-TGC-AC---A--TGTG-TTGTT-CTT--GG-ACAAAACT-GTGCATACCAGCTCTTCTACA-TTACATTCGT-ACTGTT-CAAAAATAATAGGCCA-TTTCGAGTGGCG-C-AAAATGGCTC-GT-GGGCGCG-AGCAAGTTA-CCCTGGAAGCCGGA-TTCACGATA-T-CCCTCATTGTTG-AAA--TCCA-TTT-GAGGTGTA-TCCGTAG--AACGACCGTT-TCCTGG-CCA-----------------------------TACGAACTCCG-TTT-GGGCT-CCATGACCTG-CC-AAAA-CGACCGCAGCG---AAAATTCGT-AT-CCTTCTGTCAC-A-AACTTCGTCTG-TTTCGG-AATAATTT-CGG-AGG-CCG-AAAACGGCTT-GCAG-AATTGA-G-TTTC--GGATGA-TTTAGNGGTT-GGCGTGC-ACTC-TTCTA--GCGTCTA-CC-ACCCTA-CCGT-GAGCTC-A-CCC-----A-C-GGACAGATACTGCGAC-AATGACGTG-CAGAAC-AATGTTACATGACTCTATTTCTGCACCAACAAGCCCTA------------------------------------------------------------------------
>ERX140512.2212266
---------------------------------------------------------------CTTGGCAGTCTCAGCC-CAAAAC-TTGCCG-TTTTGC-ATGGTTTATC-A-CCCA-TACCGCTACCACCC-ACA-T-----TTT-----TG-T-CCA-TGC-AC---A--TGTG-TTGTT-CTT--GG-ACAAAACT-GTGCATACCAGCTCTTCTACA-TTACATTCGT-ACTGTT-CGAAAATAATAGGCCA-TTTCGAGTGGCG-C-AAAATGGCTC-GT-GGGCGCG-AGCAAGTTA-CCCTGGAAGCCGGA-TTCACGATA-T-CCCTCGTTGCTG-AAA--TCCA-TTT-GAGGTGTA-TTCGTAG--AACGACCGTA-CCCTGG-CCA-----------------------------TACGAACTCCG-TTT-GGGCT-CCATGACCTG-CC-AAAA-CGACCGTAGCA---AAAATTCGT-AT-CCTTCTGTCAC-A-AACTTCGTCTG-TTTCGG-AATAATTT-CGG-AGG-GCG-AAAACGGCTT-GCAG-AATTGA-G-TTTC--GGATGA-TTTAGTGGTT-GGAGTGC-ACTC-TTCTA--GCGTCTA-CC-ACCCTA-CGGT-GAGCTC-A-CCC-----A-C-GGACAG------------------------------------------------------------------------------------------------------------------------------------------
>ERX140512.1549694
-------------------------------------------------------------------GCACCGAACACC-CAAAAC-TTGCCG-TTTTGC-ATGGTTTATC-A-CCCA-TACCGCTACGACCC-ACA-T-----TTT-----TG-T-CCA-TGC-AC---A--TGTG-TTGTT-CTT--GG-ACAAAACT-GTGCATACCAGCTTTTCTACA-TTACATTCGT-ACTGTT-CGAAAATAATAGGCCA-TTTCGAGTGGCG-C-AAAATGGCTC-GT-GCGCGCG-AGCAAGTTA-CCCTGGAAGCCGGA-TTCACGATA-T-CCCTCCTTGTTG-AAA--TCCA-TTT-GAGGTGTA-TCCGTAG--AACGACCGTA-CCCTGG-CCA-----------------------------TATGAACTCCG-TTT-GGGCT-CCATTACCTG-CC-AAAA-CGACCGCAGCGCAAAAAATTCGT-AT-CCTTCTGTCAC-A-AACTTCGTCTG-TTTCGG-AATAATTT-CGG-CGG-CCG-AAAACGGCTT-GCAG-AATTGA-G-TTTC--GGATGA-TTTAGTGGTT-GGCGTGC-ACTC-TTCTA--GCGTCTA-CC-ACCCTA-CCGT-GAGCTC-A-CCC-----A-C-GGACAGATACTGCGAC-AATGACGTG-CAGAAC-AATGTTACATGACTCTA---------------------------------------------------------------------------------------------
>ERX140512.2064895
-----------------------------------------------------------------------------------------------------------------------------TACCACCC-ACA---------T-----TT-T-CCA-TGC-AC---A--TGTG-TTGTT-CTT-GGT-ACAAAACT-GTGCATACCAGCTCTTCTACA-TTACATTCGT-ACTGTT-CGAAAATAATAGGCCA-TTTCGAGTGGCG-C-AAAATGGCTC-AT-GGGCGCG-AGCAAGTTA-CCCTGGAAGCCGGA-TTCACGATA-T-CCCTCGTTGCTG-AAA--TCCA-TTT-GAGGTGTA-TCCGTAG--AACGACCGTA-CCCTGG-CCA-----------------------------TACGAACTCCG-TTT-GGGCT-CCATGACCTA-CC-AAAA-CGACCGCAGCG---AAAATTTGT-AT-CCTTCTGTCAC-A-AACATTGTCTG-TTTCGG-AATAATTT-CGG-AGC-CCG-AAAACGGCTT-GCAG-AATTGA-G-TTTC--GGATGA-TTTAGTGGTT-GGCGTGC-ACTC-TTCTA--GCGTCTA-CC-ACCCTA-CCGT-GAGCTC-A-CCC-----A-C-GGACAGATACTGCG-ACAATGACGTG-CAGAAC-AATGTTACATGACTCTA---------------------------------------------------------------------------------------------
>ERX140515.1826628
-------------------------------------------------------------------------------------------------------------TC-A-CTCA-TACCGCTACCACCC-ACA-------TTT-----TG-T-CCA-TGC-AC---A--TGTG-TTGTT-CTT-GG--TCAAAACT-GTGCATACCAGCTCTTCTACA-TTATATTCGT-ACTGTT-CGAAAATAATAGGCCA-TTTCAAGTGGCG-C-AAAATGGCTC-GT-GGGCGCG-AGCAAGTTA-CCCTGGAAGCCGGA-TTCAAGATA-T-CCCTCCTTGCTG-AAA--TCCA-TTT-GAGGTGTA-CCCGTAG--AACGACCGTA-CCCTGG-CCATACGAACTCCGTTTGGGCTCCATGACCTGTACGAACTCCG-TTT-GGGCT-CCATGACCTG-CC-AAAA-CGACCGCAGCG---AAAATTTGT-AT-CCTTTGGTCAC-A-AACTTCGTCTG-TTTCGG-AATAATTT-CGG-AGG-CCG-AAAACGGCTT-GCAG-AATTGA-G-TTTC--GGATGA-TTTAGAGGTT-GGCGTGC-ACTC-TTCTA--GCGTCTA-CC-ACCCTA-CCGT-GAGCTC-ACCCC-----A-C-GGACAGATACTGCG-ACAATGACGTG-CAGAAA-CAATGTTTACATTTACTCTATTTCTGC-----------------------------------------------------------------------------------
>ERX140521.1180377
-----------------------------------------------------------------------------------------------------------------------------------------------------------------------------------------------------------------------------------------------------AATAATAGGCCA-TTTCGAGTGGCG-C-AAAATGGCTC-GT-GTGCGCG-ACCAAGTTA-CACTGGAAGCCGGA-TTCACGATA-T-CCCTCGTTGCTG-AAA--TCCA-TTT-GAGGTGTA-TCCGTAG--AACGACCGTA-CCCTGG-CCA-----------------------------TACGAACTCCG-TTT-GGGCT-CCATGACCTG-CC-AAAA-CTACCGCAGCG---AAAATTCGT-AT-CCTTGTGTCAC-A-CACTTCGTCTG-TTTCGG-AATAATTT-CGG-AGG-CCG-AAAACGGCTT-GCAG-AATTGA-G-TTTC--GGATGA-TTTAGTGGTT-GGCGTGC-ACTC-TTCTA--GCGTCTA-CC-ACCCTA-CCGT-GAGCTC-A-CCC-----A-C-GGACAGATACTGCGAG-AATGACGTG-CAGAAC-AATGTTACATGACTCTATTTCTGCACCAGCAAGCCCTACAT-GCTA-GTCTGGAT--GGAAGGAGAAGCCTCTTCGGTGCACCGAACACCCAAAAACTTGCCGTTTT-CC
>ERX140512.2307356
--------------------------------------------------------------------------------------------------------------------CA-TACCGCTACCACCC-ACATT-----TTT-----TG-T-CCA-TGC-AC---A--TGTG-TTGTT-CTT-GG--NNCAAACT-GTGCATACCAGCTCTTCTACA-TTACATTCGT-TCTGTT-CGAAAATAATAGGCCA-TTTCGAGTGGCA-C-AAAATGGCTC-GT-GGGCGCG-AGCAAGTTA-CCCTGGAAGCCGGA-TTCACGATA-T-CCCTCGTTGCTG-AAA--TCCA-TTT-GAGGTGTA-CCCGTAG--AACGACCGTA-CCCTGG-CCA-----------------------------TACGAACTCCA-TTT-GGGCT-CCATGACCTG-CC-AAAA-CGACCGCAGTG---AAAATTAGT-AT-CCTTCTGTCAC-A-CACTTCGTTTG-TTTCGG-GATAATTT-CGG-AGG-CCG-AAAACGGCTT-GCAG-AATTGA-G-TTTC--GGATGA-TTTAGTGGTT-GGCGTGC-ACTC-TTCTA--TCGTCTA-CC-ACCCTA-CCGT-GAGCTC--ACCC-----A-C-GGACAGATACTGCG-ACAATGACGTG-CAGAAC-AATGTTACATGACTCTATTTCTGCACCAACAAG-CCCT-ACATGCTAGTC-TGGATGGA---------------------------------------------------
>ERX140515.1194878
-------------------------------------------------------------------------------------------------------------------------CCGCTACCACCC-ACA-T-----TTT-----TG-T-CCA-TGC-AC---A--TGTG-TTGTT-CTT-GG--ACAAAACT-GTGCATACCAGCTCTTCTACA-TTACATTCGT-ACTGTT-CGAAAATAATAGGCCA-TTTTGAGTGGCG-C-AAAATGGCTC-GT-TGGCGCG-AGCAAGTTA-CCCTGGAAGCCGGA-TTCACGATA-T-CCCTCGTTGCTG-AAA--TCCA-TTT-GAGGTGTA-TCCGTAG--AACGACCGTA-CCCTGG-CCA-----------------------------TACGAACTCCG-TTT-GGGCT-CCATGACCTG-CC-AAAA-CGACCGCAGCG---AAAATTCGT-AT-CCTTCTGTCAC-A-AACTTCGTATG-TTTCGG-AATAATTT-TGG-AGG-CAG-AAAACGGCTT-GCAG-AATTGA-G-TTTC--GGATGA-TTTAGTGGTT-GGCGTGC-ACTC-TTCTA--GCGTCTA-CC-ACCCTA-CCGT-GAGCTC-A-CCC-----A-C-GGACAGATACTACG-ACAATGACGTG-CAGAAC-TATGTTACATGACTCTATTTCTGCACCAGCAGGCCCCT-ACATGCTAGTCTGGA--------------------------------------------------------
>ERX140516.890352
-----------------------------------------------------------------------GAACACCC-AAAAAC-TTGCCG-TTTTGC-ATGGTTTATC-A-CCCA-TACCGCTACCACCC-ACT-T-----TTT-----TG-T-CCA-TGC-AC---A--TGTG-TTGTT-CTT--GG-ACAAAACTAGTGCATACCAGCTCTTCTACA-TTACATTCGT-ACTGTT-CAAAAATAATAGGCCA-TTTCGAGTGGCG-C-AAAATGGCTC-GT-GGGCGCG-AGCAAGTTA-CCCTGGAAGCCGGA-TTCACGATA-T-CCCTCGTTGCGG-AAA--TCCA-TTT-GAGGTGTA-TCCGTAG--AACGACCGTA-CCCTGG-CCA-----------------------------TACGAACTCCG-TTT-GGGCT-CCATGACCTG-CC-AAAA-CGACCGCAGCA---AAAATTCGT-AT-CCTTCTGTCAC-A-CACTTCGTCTG-TTTCGG-AATAATTT-TGG-AGG-CCG-AAAACGGCTT-GCAG-AATTGA-G-TTTC--GGATGA-TTTAGTGGTT-GGCGTGC-ACTC-TTCTA--GCGTCTA-CC-ACCCTA-CCGT-GAGCTC-ACCCC-----A-N-GGACAGATACTGCGAC-AATGACGTG-CAGAAC-AATGTTACATGACTCTATTTCTGCAC------------------------------------------------------------------------------------
>ERX140514.1472453
-----------------------------------------------------------------------------------------------------------------------------------CC-CACAT-----TTT-----TG-T-CCA-TGC-AC---A--TGTG-TTGTT-CTT-GG--ACAAAACT-TTGCATACCAGCTCTTCTCCA-TTACATTCGT-ACTGTT-CGAAAATAATAGGCCA-TTTGGAGTGGCG-C-AAAATGGCTC-GT-GGGCGCG-AGAAACTTA-CCCTGGAAGCCGGA-TTCACGATA-T-CCCTCGTTGCTG-AAA--TCCA-TTT-GAGGTGTA-TCCGTAG--AACGACCGTA-CCCTGG-CCA-----------------------------TACAAACTCCG-TTT-GGGCT-CCATGACCTG-CC-AAAA-CGACCGCAGCG---AAAATTCGT-AT-CCTTCTGTCAC-A-AACTTTGTCTG-TTTCGG-ATTAATTT-CGG-AGG-CCA-AAAACGGCTT-GCAG-AATTGA-G-TTTC--GGATGA-TTTAGTGGTT-GGCATGC-ACTC-TTCTA--GCGTCTA-CC-ACCCTA-CTGT-GAGCTC--ACCC-----A-C-GGACAGATAGTGCG-ACAATGACGTG-CAGAAC-AATGTTACATGACTCTATTTCTGCACCAACAAG-CTCT-ACATGCT----------------------------------------------------------------
>ERX140514.2730231
------------------------------------------------GAGAAGCCTCTT-CGGT-GCACCGAACACCC--AAAAC-TTGCCG--TTTGC-ATGGTTTATC-A-CCCA-TACCGCTACCACCC-ACA-T-----TTT-----TG-T-CCA-TGC-AC---A--TGTG-TTGTT-CTT--GG-ACAAAACT-GTGCATACCAGCTCTTCTACA-TTACGTTTGT-ACTGTT-CGAAAATAATAGGCCA-TTTCGAGTGGCG-C-AAAATGGCTC-GT-GGGCGCG-AGCAAGTTA-CCCTGGAAGCCGGA-TTCACGATA-T-CCCTCCTTGCTG-AAA--TCCA-TTT-GAGGTGTA-TCCGTAG--AACGACCGTA-GCCTGG-CCA-----------------------------TACGAACTCCG-TTT-GGGCT-CCATGACCTG-CC-AAAA-CGACCGCAGCG---AAAATTCGT-AT-CCTTCTGTCAC-A-AACTTCGTCTG-TTTTGG-AATAATTT-CGG-AGG-ACG-AAAACGGCTT-GCAG-AATTGA-G-TTTC--GGATGA-TTTAGTGGTT-GGCGTGC-ACTC-TTCTA--GCGTCTA-CC-AC-------------------------------------------------------------------------------------------------------------------------------------------------------------------------------
>ERX140512.1395791
---------------------------------TAGTCTGGATGGAAGGAGACGCCTCTT-CGGT-GCACCGAACACGC--AAAAC-TTGCCG-TTTTGC-ATGTTTTATC-A-CCCA-TACCGCTACCACCC-ACA-T-----TTT-----TG-T-CCA-TGC-AC---A--TGTG-TTGTT-CTT--GG-ACAAAACT-GTGCATACCAGCTCTTCTACA-TTACATTCGT-ACTATT-CGAAAATAATAGGCCA-TTTCGAGTGGCG-C-AAAATGGCTC-GT-GGGCACG-AGGAAGTTA-CCCTGGAAGCCGGA-TTCACGATA-T-CCCTCGTTGGTG-AAA--TCCA-TTT-GAGGTGTA-TCCGTAG--AACGACTGTA-CCCTGG-CCA-----------------------------TACGAACTCCG-TTT-GGGCT-CCATGACCTG-CC-AAAA-CGACCGCAGCG---AAAATTCGT-AT-CCTTCTGTCAC-A-CACTTCGTCTG-TTTCGG-AATAATTT-AAG-AGG-CCG-AAAACGGCTT-GCAG-AATTGA-G-TTTC--GGATGA-TTTAGTGGTT-GGCGTGC-ACTC-TTCTA--GCGTCTA-CC-ACCCTA-CCGC-GAGCTC-A-CCC-----A-CGG-----------------------------------------------------------------------------------------------------------------------------------------------
>ERX140512.2208716
------------------------------------------------GAGAAGCCTCTT-CGGT-GCACCGAACACCC-AAAAAC-TTGCCG-TTTTGC-ATGGTTTATC-A-CCCA-TATCGCTACCACCC-ACA-T-----TTT-----TG-T-CCA-TGC-AC---A--TGTG-TTGTT-CTT--GG-ACAAAACT-GTGCATACCAGCTCTTCTACA-TTACATTCAT-ACTGTT-CTAAAATAATAGGCCA-TTTCGAGTGGCG-CAAAAATGGCTC-GT-GGGCGCG-AGCAAGTCA-CCCTGGAAGCCGGA-TTCACGATA-T-CCCTCGTTGCTG-AAA--TCCA-TTT-GAGGTGTA-TCCGTAG--AACGACCGTA-CCCTGG-CCA-----------------------------TACGAACTCCG-TTT-GGGCT-CCATGACCTA-CC-AAAA-CGACCGCAGCG---AAAATTCGT-AT-CCTTCTGTCAC-A-AACTTTGTCTG-TTTCGGTAATAATTT-CGG-AGGCCCG-AAAACGGCTT-GCAG-AATTGA-G-TTTC--GGAAGA-TTTAGTGGTT-GGCGTGC-ACTC-TTCTA--GCGT----------------------------------------------------------------------------------------------------------------------------------------------------------------------------------------
>ERX140519.78632
---------------------------------------------------------------------------------------------------------------------------------------------------------------------------------------------G--ACAAAACT-GTGCATACCAGCTCTTCTACA-TTACATTCGT-ACTGTT-CGAAAAT-ATAGGCCA-TTTCGAGTGGCG-C-AAAATGGCTC-GT-GGGCGTG-AGCAAGTTA-CCCTGGAAGCCGGA-TTCACGATA-T-CCCTCGTTGCTG-AAA--TCCA-TTT-GAGGTGTA-TCCGTAG--AACGACCGTA-CCCTGG-CCA-----------------------------TACGAACTCCG-TTT-GGGCT-CCATGACCTG-CC-AAAA-CGACCGCAGCG---AAAATTCGT-AT-CCTTCTGTCAC-A-AACTTCGTCTA-TTTCGG-AATAATGT-CGG-AGG-CCG-AAAACGGCTT-GCAA-AATTGA-G-TTTC--GGATGA-TTTACTGGTT-GGCGTGC-ACTC-TTCTA--GAGTCTA-CC-ACCCTA-CCGT-GAGCTC-A-CCC-----A-C-GGACAGATACTGCG-ACAATGACATG-CAGAAC-AATGTTACATGACTCTATTTCTGCACCAGCAAG-CCCT-ACATGCTAGTCTGGATGGAAGGAGAAGCCTCTTCGGTG---------------------------------
>ERX140521.184178
------------------------------------------------------------------------------------------------------------------------------------------------------------------------------------GTT-CTT-GG--NCAAAACT-GTGCATACCAGCTCTTCTCCA-TTACATTCGT-ACTGTT-CGAAAATAATAGGCCA-TTTCGAGTGGCG-C-AAAATGGCTC-GT-GGGCGCG-AGCAAGTTA-CCCTAGAAGCCGGA-TTCACGATA-T-CCCTCGTTGCTG-AAA--TCCA-TTT-GAGGTGTA-CCCGTAG--AACGATCGTA-CCCTGG-CCA-----------------------------TACGAACTCCG-TTT-GGGCT-CCATGACCTG-CC-AAAA-CCACCGCAGCG----AAACTCGT-AT-CCTTCTGTCAC-A-AACTTCGTCTG-TATCGG-AATAATTT-CGG-AGG-CCG-AAAATGACTT-GCAG-AATTGA-G-TTTC--GGATAA-TTTAGTGGTT-GGCGTGC-ACTC-TTCTA--GCGTCTA-CC-ACCCTA-CCGT-GAGCTC-A-CCC-----A-C-GGACAGATACTGCG-ACAATGACGTG-CAGAAC-AATGTTACACGACTCTATTTCTGCACCAGCAAG-CCCT-ACATGCTAGTCTGGATGGAAGG-------------------------------------------------
>ERX140514.1701665
----------------------------------------------------------------------------------------------------------------------------------------------------------------------------------TTGTT-CTT-GG--ACAAAACT-GTGCATACCAGCTCTTCTACA-TTACATTCGT-ACTATT-CAAAAATAATAGGCCA-TTTCGAGTGGTG-C-AAAATGGCTC-GT-GGGCGCG-AGCAAGTTA-CCCTGGAAGCCGGA-TTCACGATA-T-CCCTCGTTGGTG-AAA--TCCA-TTT-GAGGTGTA-TTCGTAG--AACGACCGTA-CCCTGG-CCA-----------------------------TACGAACTCCG-TTT-GGGCT-CCATGACCTG-CC-AAAA-CGACCGCAGCG---AAAATTCGT-AT-CCTTCTGTCAC-A-CACTTCGTCTG-TTTCGG-AATAATTT-CAG-AGG-CCG-AAAATGGCTT-GCAG-AATTGA-G-TTTT--GGATGA-TTTAGTGGTT-GGCGTGC-ACTCGTTCTA--GCGTCTA-CC-ACCCTA-CCGT-GAGCTC--ACCC-----A-C-GGACAGATACTGCG-ACAATGACGTG-CAGAAC-AATGTTACATGACTCTATATCTGCACCAACAAG-CCCT-ACATGCTA---------------------------------------------------------------
>ERX140512.1455032
------------------------------------------------GAGAAGCCTCTTCGGTCGACACCGAACNCCC-AAAAAC-TTGATG-TTTTGC-ATGGTTTATC-A-CCCA-TACCGCTACCACCC-ACA-T-----TTT-----TG-T-CCA-TGC-AC---A--TGTG-TTGTT-CTT--GG-ACAAAACT-GTGCATACCAGCTCTTCTACA-TTACATTCGT-ACTGTT-CGAAAATAATAGGCCA-TTTCGAGAGGCG-C-AAAATGGCTC-GT-GGGCGCG-AGCAAGTTA-CCCTGGAAGCCGGA-TTCACGATA-T-CCCTCGTTGTTG-AAA--TCCA-TTT-GAGGTGTA-TCCGTAG--GACGACCGTA-CCCTGG-CCA-----------------------------TACGAACTCCG-TTT-GGGCT-CCATGACCTG-CC-AAAA-CGACCGCAGCG---AAAATTCGT-AT-CCTTCTGTCAC-A-CACTTCGTCTG-TTTCGG-AATAATTT-CGG-AGG-CCA-AAAATGGCTT-GCAG-AATTGA-G-TTTC--GGATGA-TTTAGTGGTT-GGCGTGC-ACTC-TTCCA--GCGTCTA-CC-ACCCTA-CCGT-GAGCTC-A-CCC-----A-C-GGACAGATACTGCGAC-AATGATGTG-CAGAA----------------------------------------------------------------------------------------------------------------
>ERX140512.698022
--------------------------------------GTCTCAGAAGGAGAAGCCTCTT-TGGT-GCACCGAACAGCC-AAAAAC-TTGCCG-TTTTGC-ATGATTTATC-A-CCCA-TACCGCTACGACCCTACA-T-----TTT-----TG-T-CCA-TGC-AC---A--TGTG-TTGTT-CTT--GG-ACAAAACT-GTGCATACCAGCTCTTCTACA-TTACATTCGT-ACTGTT-CGAAAATAATAGGCCA-TTTCGAGTGGCG-C-AAAATGGCTC-GT-GCGCGCG-AGCAAGTTA-CCCTGGAAGCCGGA-TTCACGATA-T-CCCTCCTTGCTG-AAA--TCCA-TTT-GAGGTGTA-TCCGTAG--AACGACCGTA-CCCTGG-CCA-----------------------------TACGAACTCCG-TTT-GGGCT-CCATGACCTG-CC-AAAA-CGACCGCAGCG---AAAATTCGT-AT-CCTTATGTCAC-A-TACATCGTCTG-TTTTGG-AATAATTT-CGG-AGG-CCG-AAAACGG-TT-GCAG-AATTGA-G-TTTC--GGATGA-TTTAGTGGTT-GGCGTGC-ACTC-TTCTA--GCGTCTA-CC-ACCCTA-CCGT-GAGCTC-A-CCC-----A-C-------------------------------------------------------------------------------------------------------------------------------------------------
>ERX140512.954663
---------------------------------------------------------------------------------------------------------------------------GCTACCACCC-ACA-T-----TTT-----TG-T-CCA-TGC-AC---A--TGTG-TTGTT-CTT--GG-ACAAAACT-GTGCATACCAGCTCTTCTACA-TTACATTCGT-ACTGTT-CAAAAATAATAGGCCA-TTTCGAGTGGCG-C-AAAATGGCTC-GT-GGGCGCG-AGCAAGTTA-CCCTGGAAGCCTGA-TTCACGATA-T-ACCTCGTTGCTG-AAA--TCCA-TTT-GAGGTGTA-TCCGTAG--AACGACCGTA-CCCTGG-CCA-----------------------------TACGAACTCCG-TTT-GGGCT-CCATGACCTG-CC-AAAA-CGACCGCAGTG---AAAATTCGT-AT-CCTTCTGTCAC-A-AACATCGTCTG-TTTCGG-AATAATTT-CGG-AGG-CCG-AAAACGGCTT-GCAG-AATTGA-G-TTTC--GGAAGA-TTTAGTGGTT-GGCGTGC-ACTC-TTCTA--GCGTCTA-CC-ACCCTA-CCGT-GAGCTC-A-CCC-----A-C-GGACAGATACTGCGAC-AATGACGTGACAGAAC-AATGTTACATGACTCTATTTCTGCACCAGCAAGCCCTACATGCTAGTCTGGATGGA------------------------------------------------------
>ERX140514.854236
----------------------------------------------------------------------CCGAACACC-CAAAAC-TTGCCG-TTTTGC-ATGGTTTATC-A-CCCA-TACCGCTACCACAC-ACA-T-----TTT-----TG-T-CCA-TGC-AC---A--TGTG-TTGTT-CTT--GG-TCAAAACT-GTGCATACCAGCTCTTCTACA-TTACATTCGT-ACTGTT-CGAACATAATAGGCCA-TTTCGAGTGGCG-C-AAAATGGCTC-GT-GGGCGCG-AGCAAGTTA-CCCTGGAAGCCGGA-TTCACGATA-T-CCCTCCTTGCTG-AAA--TCCA-TTT-GAGGTGTA-CCCGTAG--AACGACCGTA-CCCTGG-CCA-----------------------------TACGAACTCCG-TTT-GGGCT-CCATGACCTG-CC-AAAA-CGACCGCAGCG---AAAATTCGT-AT-CCATCTGTCAC-A-CACTTTGTCTG-TTTCAG-AATAATTT-CGG-AGG-CCG-AAAACGGCTT-GCAG-AATTGA-G-TTTC--GGATGA-TTTAGTGGTT-GGCGTGC-ACTC-TTCTA--GCGTCTA-CC-ACCCTA-CCGT-GAGCTC-A-CCC-----A-C-GGACAGATAATGCGAC-AATGACGTG-CAGAA--AATGTTACATGACTCTA---------------------------------------------------------------------------------------------
>ERX140516.1997833
------------------------------------------------GAGAAGCCTCTT-CGGT-GCACCGAACACCA-AAAAAC-TTGCCG-TTTTGC-ATGGTTTATC-A-CCCA-TACCGCTACCACCC-ACA-T-----TTT-----TG-T-CCA-TGC-AC---A--TGTG-TTGTT-CTT--GG-ACAAAACT-GTGCATACCAGCTCTTCTACA-TTACATTCGT-ACTGTT-CGAAAATAATAGGCCA-TTTTGAGTGGCG-C-ATGATGGCTC-GT-GGGCGCG-AGCAAGTTA-CCCTGGAAGCCGGA-TTCACGATA-T-CCATCGTTGCTC-AAA--TCCA-TTT-GAGGTGTA-TCCGTAG--AACGACCGTA-CCCTGG-CCA-----------------------------TACGAACTCCG-TTT-GGGCT-CCATGACCTG-CC-AAAA-CGACCGCAGCG---AAAATTCGT-AT-GCTTCTGTCAC-A-AACTTCGTCTG-TTTCGG-AATAATTT-CGG-AGG-CCG-AAAACGGCTT-CCAG-AATTGA-G-TTTT--GGATGA-TTTAGTGGTT-GGCGTGC-ACTG-TTCTA--GCGTCTA-CC-ACCCTA-CCGT-GAGCTC-A-CC----------------------------------------------------------------------------------------------------------------------------------------------------------
>ERX140516.891799
---------------------------------------------------------------------------------------------------------------------------------------------------------G-T-CCA-TGC-AC---A--TGAG-TTGTT-CTT-GG--NCAAAACT-GTGCATACCAGCTCTTCTACA-TTACATTCGT-ACTGTT-CGAAAATAATAGGCCA-TTTCGAGTGGCG-C--AAATGGCTC-GT-GGGCGCG-AGCAAGTTA-CCCTTGAAGCCGGA-TTCACGATA-T-CCCTAGTTGCTG-AAA--TCCA-TTT-GAGGTGTA-TCCGTAG--AACGACCGTA-CCCTGG-CCA-----------------------------TACGAACTCCG-TTT-GGGCT-CCATGACCTG-CC-AAAA-CGACCGCAGCG---AAAATTCGT-AT-CCTTCTGTCAC-A-AACTTCGTCTG-TTTTGG-AATAATTT-CGG-AGG-CCG-AAAACGGCTT-GCAG-AATTGA-G-TTTC--GGATGA-TTTAGTGGTT-GGCGTGC-ACTC-TTCTA--GCGTCTA-CC-ACCCTA-CCGT-GAGCTC-A-CCC-----A-C-GGACAGATACTGCG-ACAATGACATG-CAGAAC-AATGTTACATGACTCTATTTCTGCACCAGCAAG-CCAT-ACATGCTAGTATGGATGGA----------------------------------------------------
>ERX140521.246992
-------------------------------------------------------------------------------------------------------------------------------------------------------------------------------------------------------------------GCTCTTCTACA-TTACATTCGT-ACTGTT-TGAAAATAATAGGCCA-TTTCGAGTTGCG-C-AAAATGGCTC-GT-GGGCGCG-AGCAAGTTA-CCCTGGAAGCCGGA-TTCACGATA-T-CCCTCGTTGCTG-AAA--TCCA-TTT-GATGTGTA-TCCGTAG--AACGACCGTA-CCATGG-CCA-----------------------------TAGGAACTCCG-TTT-GGGCT-CTATGACATG-CC-AAAA-CGACCGCATCG---AAAATTCGT-AT-CCTTCTGTCAC-A-AACTTCGTCTG-TTTCGG-AGTAATTT-CGG-AGG-CCG-AAAACGGCTT-GCAG-AATTGA-G-TTTC--GGATGA-TTTAGTGGTT-GGCGTGC-ACTC-TTCTA--GCGTCTA-CC-ACCCTA-CCGT-GAGCTC--ACCC-----A-T-GGACAGATAGTGCG-ACAATGACGTG-CAGAAC-AATGTTACATGATTCTATTTCTGCACCAACAAG-CCCT-ACATGCTAGTC-TGGATGGAACGAGAAGCCTCTTCGGTGCAC-----------------------------
>ERX140512.85898
--------------------------------------------------------------------------------------------------------------------------------------------------------TG-T-CCA-TGC-AC---A--TGTG-TTGTT-CTT-GG----AAAACT-GTGCATACCAGCTCTTCTACA-TTACATTCGT-ACTGTT-CGAAAATAATAGGCCA-TTTCGAGTGGCA-C-AAAATGGCTC-GT-GGGCGCG-AGCAAGTTA-CCCTGGAAGCCGGA-TTCACTATA-T-CCCTCGTTGCTG-AAA--TCCA-TTT-GAGGTGTA-TCCGTAG--GACGACCGTA-CCCTCG-CCA-----------------------------TACGAACTCCG-TTT-GGGCT-CCATGACCTG-CC-AAAA-CGACCGCAGCG---AAAATTCGT-AT-CCTTCTGTCAC-A-AACTTCGTCTG-TTTCAG-AATAATTT-CGG-AGG-CCG-AAAACGGCTT-GCAG-AATTGA-G-TTTC--GGATGA-TTTAGTGGTT-GGCGTGC-ACTC-TTCTA--GCGTCTA-CC-ACCCTA-CCGT-GAGCTC-A-CCC-----A-C-GGACAGATACTGCG-ACAATGACATG-CAGAAC-AATGTTACATGACTCTATTTCTGCACCAGC--------------------------------------------------------------------------------
>ERX140516.1717082
------------------------------------------TGGAAGGAGAAGCCTCTT-CGGT-GCACCGAACACCC-AAAACC-TTGCCGTTTTTGC-ATGGTTTATC-A-CCCA-TACCGCTACCACCC-ACA-T-----TTT-----TG-T-CCA-TGC-AC---A--TGTG-TTGTT-CTT--GG-ACAAAACT-GTGCATAGCAGCTCTTCTACA-TTACATTCAT-ACTGTT-CGAAAATAATAGGCCA-TTTCGAGTGGCG-C-AAAATGGCTC-GT-GGGCGCG-AGCAAGTTA-CCCTGGAAGCCGGA-TTCACGATA-T-CCCTCGTTGCTG-AAA--TACA-TTT-GAGGTGTA-TCCGTAG--AACGACCGTA-CCCTGG-CCG-----------------------------TACGAACTCCG-TTT-GGGCT-CCATGACCTA-CC-AAAA-CGACCGCATCG---AAAATTCGT-AT-GCTTCTGTCAC-A-AACTTTGTCTG-TTTCGG-AATAATTT-CGG-AGG-CCG-AAAACGACTT-CCAG-AATTGA-G-TTTA--GGATGA-TTTAGTGGTT-GGCGTGC-ACTG-TTTTA--GCGTCTA-CC-ACTCTA-CCGT-GAGCTC-A-CCC-----A-TGGA-CAGATACTGTGAC--------------------------------------------------------------------------------------------------------------------------------
>ERX140516.463869
-----------------------------------------------------------------------------------------------------------------------------------------------------------------------------TGTG-TTGTT-CTT-GG--NCAAAACT-GTGCATACTAGCTCTTCTACA-TTACATTCGT-ACTGTT-CGAAAATAATAGGCCA-TTTCGAGTGGCG-C-AAAATGGCTC-GT-GGGTGCG-AGCAAGTTA-CCCTGGAAGCCGGA-TTCACTATA-T-CCCTCGTTGCTG-AAA--TCCA-TTT-GAGGCGTA-TCCGTAG--AACGACCGTA-CCCTGG-CCA-----------------------------TACGAACTCCG-TTT-GGGCT-CCATGACCTG-CC-AAAA-CGACCGCAACG---AAAATTTGT-AT-CCTTATGTCAC-A-AAATTTGTCTG-TTTCGG-AATAATTT-CGG-AGG-CCG-AAAACGGCTT-GCAG-AATTGA-G-TTTC--CGATGA-TTTAGTGGTT-GGCGTGC-ACTC-TTCTA--GCGTCTA-CC-ACCCTA-CCGT-GAGCTC-A-CCC-----A-C-GGACAGATACTGCG-ACAATGACGTG-CAGAAC-AATGTTACATGACTCTATTTCTGCACCAGCAAG-CCCT-ACATGCTAGTCTGGATGGAAGGAGAAGCCTCT---------------------------------------
>ERX140516.2380916
------------------------------------------------------------------------------------------CCG-TTTTGC-ATGGTTTATC-A-CCCA-TACCGCTACCACCC-ACA-T-----TTT-----TG-T-CCA-TGC-AC---A--TGTG-TTGTT-CTT-GG---AAAAACT-ATGCATACCAGCTCTTCTACA-TTACATTCGT-ACTGTT-CGAAAATAATAGGCCA-TTTCGAGTGGCG-C-AAAATGGCTC-GT-GGGCGCG-AGCAAGTTA-CCCTGGAAGACTGA-TTCACTATA-T-CCCTCGTTGCCG-AAA--TCCA-TTT-GAGGTGTA-TCCATAG--AACGACCGTA-CCCTGG-CCA-----------------------------TACGAACTCCG-TTT-GGGCT-CCATGACCTG-CC-AAAA-CGACCGCAGCG---AAAACTCGT-AT-CCTTCTGTCAC-A-AACTTCGTCTG-TTTCGG-AATAATTT-CGG-AGG-CCG-AAAACGGCTT-GCAG-AATTGA-G-TTTC--GGATGA-TTTAGTGGTT-GGCGTGC-ACTC-TTTTA--CCGTCAA-CC-ACCCCA-CCGT-GAGCTC-A-CCC-----A-C-GGACAGATACTGCG-ACAATGACTTG-CAAAAC---------------------------------------------------------------------------------------------------------------
>ERX140521.1083968
--------------------------------------------------------------------------------------------------------------------------------------------------------------------------------------------------AAAACT-TTGCATACCAGCTCTTCTACA-TTACATTCGT-ACTGTT-CGAAAATAATAGGCCA-TTTCGAGTGGCG-C-AAAATGGCTC-GT-GGGCGCG-AGCAAGTTA-CAATAGAAGCCGGA-TTCACGATA-T-CCCTCGTTCCTG-AAA--TCCA-TTT-GAGGTGTA-TCCGTAG--AACGACCGTA-CCCTGG-CCA-----------------------------TACGAACTCCG-TTT-GGGCT-CCATGACCTG-CC-AAAA-TGACCGCAGCG---AAAATTCGT-AT-CCTTCTGTCAC-A-AACTTCCTTTG-TTTCGG-AATAATTT-CGG-AGG-CCG-AAAACGACTT-GCAG-AATTGA-G-TTTC--GGATGA-TTTAGTGGTT-GGCGTGC-ACTC-TTCTA--GCGTCTA-CC-ACCCTA-CCGT-GAGCTC--ACCC-----A-C-GGACAGATACTGCG-ACAATGACGTG-CAGAAC-AATGTTACATGACTCTATTTCTGCACCAGCAAG-CCCT-ACATGCTAGTC-TGGATGGA---------------------------------------------------
>ERX140521.1038991
------------------------------------------------------------------------------------------------------TGGTTTATC-A-GCCA-TACCGCTACCACCC-ACA-T-----TTT-----TG-T-CCA-TGC-AC---A--TGTG-TTGTT-CTT--GG-ACAAAACT-TTGCATACCAGCTCTTCTACA-TTACATTCGT-ACTGTT-CGAAAATAATAGGCCA-TTTCGAGTGGCG-C-AAAATGGCTC-GT-GGGCGCG-AGCAAGTTA-CCCTGGAAGCCGGA-TTCACGATA-T-CCCTCGTTGCTG-AAA--TCCA-TTT-GAGGTGTA-TCCGTAG--AACGACCGTA-CCCTGG-CCA-----------------------------TACGAACACCG-TTT-GGGCT-CCATGACCTG-CC-AAAA-CGACCGTAGCG---AAAATTCGT-AT-CCTTCTGTCAA-A-CACTTCGTCTG-TTTCGG-AATAATTT-CGG-AGG-CCG-AAAATGGCTT-GCAG-AATCGA-G-TTTT--GGATGA-TTTAGTGGTT-GGCGTGC-ACTC-TTCTA--GCGTCTA-CC-ACCCTA-CCGT-GAGCTC-G-CCC-----A-C-GGACAGATACTGTGAC-AATGACGTG-AAGAAC-AATGTTACAT----------------------------------------------------------------------------------------------------
>ERX140512.387285
------------------------------------------------GAGAAGCCTCTT-CGGT-GCACCGAACACCC-AAAAAC-TTGCCG-TTTTGC-ATGGTTTATC-A-CCCA-TACCGCTACCACCC-ACA-T-----TTT-----TG-T-CCA-TGC-AC---A--TGTG-TTGTT-CTT--GG-ACAAAACT-ATGCATACCAGCCCTTCTACA-ATACATTCGT-ACTGTT-CGAAAATAATAGGCCA-TTTCGAGTGGCG-C-AAAATGGCTC-GT-GGGCGCG-AGCAAGTTA-CTCTGGAAGCCGGA-TTCACGATA-T-CCCTCGTTGCTG-AAA--TCCA-TTT-GAGGTGTA-TCCGTAG--AATGACCGTA-CCCTGG-CCA-----------------------------TACGAACTCCG-TTT-GGGCT-CCATGACCTG-CC-AAAA-CGACCGCAGCA---AAAACTCGT-AT-CCTTCTGTCAC-A-CACTTCGTCTG-TTTCGG-AATAATTT-CAT-AGG-CCG-AAAACGGCTTAGCAG-AATTGA-G-TTTC--GGATGA-TTTAGTGGTTAGGCGTGC-ACTC-TTCTA--GCGTCTA-CC-ACCCTA-CC------------------------------------------------------------------------------------------------------------------------------------------------------------------------
>ERX140515.53934
------------------------------------------------------------------------CACCGAACACCCAAACTTGCC-GTTTGC-ATGGTTTATC-A-CCCA-TACCGCTACCACCC-AC-AT-----TTT-----TG-T-CCA-TGC-AC---A--TGTG-TTCTT-CTT-GG--ACAAAACT-GTGCATACCAGCTCTTCTACA-TTACATCCGT-ATTGTT-CG-AAATAATAGGCCA-TTTCGAGTGGCG-C-AAAATGGCTC-GT-GCGCGCG-AGCAAGTTA-CCCTGGAAGCCGGA-TTCACGATA-T-CCCTCGTTGCTG-AAA--TCCA-TTT-GAGGTGTA-TCCGTAG--AACGACCGTA-CCCTGA-CCA-----------------------------TACGAACTCCG-TTT-GGGCT-CCATGACCTG-CC-AAAA-CGACCGCAGCG---AAAATCCGT-AT-CCTTCTGTCAC-A-CACTTCGTCAG-TTTTGG-AATAATTT-CGG-AGG-CCG-AAAACGGCTT-GCAA-AATTGA-G-TTTC--GGATGA-TTTAGTGGTT-GGCGTGT-ACTC-TTCTA--GCATCTA-CC-ACCCTA-CCGT-GAGCTC--ACCC-----A-C-GGACAGATACTGCG-ACAATGACGTG-CAG-AC-AATGTTACATGACTCTATTTC-----------------------------------------------------------------------------------------
>ERX140521.1036631
------------------------------------------------GAGAAGCCTGTT-CGGT-GCACCGAACACCC-AAAAAC-TTGCCG-TTTTGC-ATGGTTTATC-A-CCCA-TACCGCTACCACCC-ACA-T-----TTT-----TG-T-CCA-TGC-AC---A--TGTG-TTGTT-CTT--GG-ACAAAACT-GTGCATACCAGCTCTTCTACA-TTACATTCGT-AATGTT-CGAAAATAATAGGCCA-TTTTGAGTGGCG-C-AAAATGGCTC-GT-GGGCGCG-AGCAAGTTA-CCCTGGAAGCCGGA-TTCACGATA-T-CCCTCGTTGCTG-AAA--TCCA-TTT-GAGGTGTA-TCCGTAG--AACGACCGTA-CCCTAG-CCA-----------------------------TACGAACTCCG-TTT-GGGCT-CCATGACCTG-CC-AAAA-CAACCGCAGCG---AAAATCCGT-AT-CCTTCTGTCAC-A-AACTTTGTCTG-TTTCGG-AATCATTT-TGG-AGG-CCG-AAAACGGCTT-GCAG-AATTGA-G-TTTC--GGATGA-TTTAGTGGTT-GGCGTGC-ACTC-TTCTA--GCGTCTA-CC-ACCCTA-CCGT----------------------------------------------------------------------------------------------------------------------------------------------------------------------
>ERX140512.2376789
-----------------------------------------------------GCCTCTT-CGGT-GCACCGAACACCC--AAAAC-TTGCCG-TTTTGC-ATGGTTTATC-A-CCCA-TACCGCTACCACCC-ACA-T-----TTT-----TG-T-CCA-TGC-AC---A--TGTG-TAGTT-CTT--GG-ACAAAACT-GTGCATACCAGCTCTTCTACA-TTACATTCGT-ACTGTA-CGAAAATAATAGGCCA-TTTCAAGTGGCG-C-AAAATGGCTC-AT-GGGCGCG-AGCAAGTTACCCCTGGAAGCCGGA-TTCACGATA-T-CCCTCGTTGCTG-AAA--TCCATTTT-GAGGTGTA-TCCGTAG--AACGACCGTA-CCCTGG-CCA-----------------------------TACGAACTCCG-TTT-GGGCT-CCATGACCTG-CC-AAAA-CGACCGCAGCG---AAAATTCGT-AT-CCTTCTGTCAC-A-CACTTTGTCTG-TTTCGG-AATAATTT-CGG-AGG-CCGAAAAACGGCTT-ACAG-AATTGA-G-TTTC--GGCTGA-TTTAGTGGTT-GGCGTGC-ACTC-TTCTA--GCGTCTA-CC-ACCCTA-CCTT-GAGCTC-A-CCC-----A-CGGA-TAGATACTGCGAC-AATAACGTG-CAGAAC-AATGTTA-------------------------------------------------------------------------------------------------------
>ERX140514.1878193
---------------------------------------------------------------------------------------TTGCCG-TTTTGC-ATGGTTTATC-A-CCCA-TACCGCTACCACCC-ACA-T-----TTT-----TG-T-CCA-TGC-AC---A--TGTG-TTGTT-CTT--GG-ACAAAACT-GTGCATACCAGCTCTTCTACA-TTACATTCGT-ACTGTT-CGAAAATAATAGGCCA-TTTCGAGTGGCG-C-AAAATGGCTC-GT-GGGTGCG-AGCAAGTTA-CCCTTGAAGCCGGA-TTCACGATA-T-CCCTCGTTGCTG-AAA--TCCA-TTT-GAGGTGTA-TCCGTAG--AACGACCGTA-CCCTGG-CCA-----------------------------TACGAACTCCG-TTT-GGGCT-CCATGACCTG-CC-AAAA-CGACCGCAGCG---AAAATTCGT-AT-CCTTCTGTCAC-A-AACTTCGTCTG-TTTCGG-AATAATTT-CGG-AGG-CCG-AAAACGGCTT-GCAG-AATTGA-G-TTTC--GGATGA-TTTAGTGGTT-GGCGTGC-ACTC-TTCTA--GCGTCTA-CC-ACCCTA-CCGT-GAGCTC-ACCCC-----A-N-GGACAGA---TGCGAC-AATGACGTG-CAGAAC-AATGTTACATGACTCTATTTCTGC--------------------------------------------------------------------------------------
>ERX140516.1049459
----------------------------------TTGGCAGTCTCAGGGAAAAGGCTCTT-CGGT-GCACCGAACNCCC-AAAAAC-TTGCCG-TTTTGC-ATGGTTTATC-A-CCCA-TACCTCTACCACCC-ACA-T-----TTA-----TG-T-CCA-TGC-AC---A--TGTG-TTGTT-CTT--GG-ACAAAACT-TTGCATACCAGCTCTTCTACA-TTACATTCGT-ACTGTT-CGAAAATAATAGGCCA-TTTCGAGTGGCG-C-AAAATGGCTC-GT-GGGCGCG-AGCAAGTTA-CCCTGGAAGCCGGA-TTCACGATA-T-CCCTCGTTGCTG-AAA--TCCA-TTT-GAGGCGTA-TCCATAG--AACGACCGTA-CCCTGG-CCA-----------------------------TACGAAATCCG-TTT-GGGCT-CCATGACCTC-CC-AAAA-CGACTGCAGCG---AAAATTCGT-AT-CCTTCTGTCAC-A-AACTTCGTCTG-TTTCGG-AATAATTT-CGG-AGG-CCG-AAAACGGCTT-GCAG-AATTGA-G-TTTC--GGATGA-TTTAGTGGTT-GGCGTGC-ACTC-TTC------------------------------------------------------------------------------------------------------------------------------------------------------------------------------------------------
>ERX140514.2099641
---------------------------------------------------------------------------------------------------------TTTATC-A-CCCA-TACCGCTACCACCC-AC-AT-----TTT-----TG-T-CCA-TGC-AC---A--TGTG-TTGTT-CTT-GG--ACAAAACT-GTGCATACCAGCTCTTCTACA-TTACATTCGT-ACTGTT-CGAAAATAATAGGCCA-TTTCGAGTGGCG-C-AAAATGGCTC-GT-GGGCGCG-AGCAAGTTA-ACCTGGAAGCCGGA-TTCACGATA-T-CCCTCGTAGCTG-AAA--TCCA-TTT-GAGGTGTA-TCCGTAG--AACGACCGTA-CCCTGG-CCA-----------------------------TACGAACT-CG-TTT-GGGCT-CCATGACCTG-CC-AAAA-CGACCGTAGTG---AAAATTCGT-AT-CCTTCTGTCAC-A-AATTTTGTCTA-TTTTGG-AATAATTT-CGG-AGG-CCG-AAAACGGCTT-GCAG-AATTGA-G-TTTC--GGATGA-TTTAGTGGTT-GGCGTGC-ACTC-TTCTA--GCGACTA-CC-ACCCTA-CCGT-GAGCTC--ACCC-----A-T-GGACCGATACTGCG-ACAATGACGTG-CAGAAC-AATGTTACATGACTCTATTTTTGCACCAACAAG------CCCTACA----------------------------------------------------------------
>ERX140514.1659615
-------------------------------------------------------------------------------------------------------------------------------------------------------------------C-AC---A--TGTG-TTCTT-CTT-GG--ACAAAATT-GTGCATACCAGCTCTTCTACA-TTACATTCGT-ACTGTT-CGAAAATAATAGGCCA-TTTCGAGTGGCG-C-AAAATGGCTC-GT-GGGCGCG-AGCAAGTCA-CCCTGGAAGCCGGA-TTAACGATA-T-CCCTCGTTGCTG-AAA--TCCA-TTT-GAGGTGTA-TCCGTAG--AACGACCGTA-CCCTGG-CCA-----------------------------TACGAACTCCG-TTT-GGGCT-CCATGACCTG-CC-AAAA-CGACCGCAGCA---AAAATTTGT-AT-CCTTCTGTCAC-A-AACTTCGTCTA-TTTCGG-AATAATTT-CGG-AGG-CCA-AAAACGGCTT-GCAG-AATTGA-G-TTTC--GGATGA-TTTAGTGGTT-GGCGTGC-ACTC-TTCTA--GCGTCTA-CC-ACCCTA-CCGT-GAGCTC--ACCC-----A-C-GGATAGATACTGCG-ACAATGACGTG-CAG-AC-AATGTTACATGACTCTATTTCTGGACCAGCAAG-CACT-ACATGCTAGTCCTGGATGGA---------------------------------------------------
>ERX140512.857410
------------------------------------------------------------------------------------GTCTCAGGT-TTTGCT-ATGGTTTATC-A-CCCA-TACCTCTACCACCC-ACTAT-----TTT-----TG-T-CCA-TGC-AC---A--TGTG-TTGTT-CTT-GG--ACAAAACT-GTGCATACCAGTTCTTCTACA-TAACATTCGT-ACAGTT-CGAAAATAATAGGCCA-TTTTGAGTGGCG-C-AAAATGGCTC-GT-GGGCGCG-AGCAGGTTA-CCCTGGAGGCCGGA-TTCACGATA-T-CCCTCGTTGCTG-AAA--TCCA-TTT-GAGCTGTA-TCCGTAG--AACAACCGTA-CCCTAG-ACA-----------------------------TACGAACTCCG-TTT-GGGCT-CCATGACCTG-CC-AAAA-CGACCGCAGCG---AAAATCCGT-AT-CCTTCTGTCAC-A-AACTTTGTCCG-TTTCGG-AATAATTT-CGG-AGG-GCG-AAAACGGCTT-GCAG-AATTGA-G-TTTC--GGATGA-TTTAGTGGTT-GGCGTGC-ACTC-TTCTA--GCGTCTA-CC-ACCCTA-CCGT-GAGCTC--ACCC-----A-C-GGACAGATACTGCG-ACAATGACGTG-CAGAAC-AATGTTACATGACT------------------------------------------------------------------------------------------------
>ERX140521.1261408
---------------------------------------------------------------GGTGCACCGAACACCC-AAAAAC-TTGCTG-TTTTGC-ATGGTTTATC-A-CCCA-TACCGCTACCACCC-ACA-T-----TTT-----TG-T-CCA-TGC-AC---A--TGTG-TTGTT-CTT--GG-AAAAAAAT-GTGCATACCAGCTCTTCTACA-TTACATTCGT-ACTGTT-CGAAAATAATACGCCA-TTTCGAGTGGCG-C-AAAATGGCTC-GT-GGGCGCG-AGCAAGTTA-CCCTGGAAGTCGGA-TTCACGATA-T-CCCTCGTTGCTG-AAA--TCCA-TTT-GAGGTGTA-TCCGTAG--AACGACCGTA-CCCTGG-CCA-----------------------------TACGAACTCCG-TTT-GGGCT-CCATGACCTG-CC-AAAA-CGACCGCAGCG---AAAAT---T-AT-CCTTCTGTCAC-A-AACTTCGTATG-TTTCGG-AATAATTT-CGG-AGG-CCG-AAAACGGCTT-GCAG-AATTGA-G-TTTC--GGATGA-TTTAGTGGTT-GGCGTGC-ACTC-TTCTA--GCGTCTA-CC-ACCCTA-CCGT-GAGCTC-A-CCC-----A-C-GGACAGATACTGCGAC-AATGACGTG-CAGAAC-AATGTTACATGACTCT----------------------------------------------------------------------------------------------
>ERX140519.807685
--------------------------------------------------------------------------------------------------------------------------------------------------T-----TG-T-CCA-TGC-AC---A--TGTG-TTGTT-CTT-GG--AAAAAACA-GTGCATACCAGCTCTTCTACA-TTACATTCGT-ACTGTT-CGAAAATAATAGGCCA-TTTCGAGTGGCG-C-AAAATGGCTC-GT-GGGCGCG-AGCAAGTTA-CCCTGGAAGCCGGA-TTCACTATA-T-CCCTCGTTGCTG-AAA--TCCA-TTT-GAGGTGTA-TCCGTAG--AACGACCGTA-CCCAGG-CCA-----------------------------TACGAACTCCG-TTT-GGGCT-CCATGACCTG-CC-AAAA-CGACCGCAGCG---AAAATTCGT-AT-CCTTCTGTCAC-A-AACTTCGTCTG-TTTTGG-AATAATTT-CGG-AGG-CCG-AAAACGGCTT-GCAG-AATTGA-G-TTTC--GGATGA-TTTAGTGGTT-GGCGTGC-ACTC-TTGTA--GCATCTA-CC-ACCCTA-CCGT-GATCTC-A-CCC-----A-T-GGACAGATACTGCG-ACAATGACTTG-CAGAAC-AATGTTACATGACTCTATTTCTGCACCAGCAAA-CCCT-ACATGCTAGTCTGGATGGAAGGA------------------------------------------------
>ERX140519.406640
---------------------------------------------------------------------------------------------------------------------------GCTACCACCC-ACA-T-----TTT-----TG-T-CCA-TGC-AC---A--TGTG-TTGTT-CTT-GG--ACAAAACT-ATGCATACCAGCTCTTCTACA-TTACATTCGT-ACTGTT-CGAAAATAATAGGCGA-TTTCGAGTGGCA-C-AAAATGGCTC-GT-GGGCGCG-AGCAAGTTA-CCCTGGAAGCCGGA-TTCACGATA-T-CCCTCGTTGCTG-AAA--TCCA-TTT-GAGGTGTA-TCCGTAG--AACGACCGTA-CCCTGG-CCA-----------------------------TACAAACTCCG-TTT-GGGCT-CCATGACCTG-CC-AAAA-CGACCACGGCG---AAAATTCGT-AT-CCTTCTGTCAC-A-AACTTCGTCTG-TTTCGC-AATAATTA-CGG-AGG-CCG-AAAACGGCTT-GCAG-AATTGA-G-TTTC--GGATGA-TTTAGTGGTT-GGCGTGC-ACTC-TTCTA--GCGTCTA-CC-ACCCTA-CCGT-GAGCTC-A-CCC-----A-C-GGACAGATACTGCG-ACAATGACTTG-CAGAAC-AATGTTACATGACTCTATTTCTGCACCAGCAAG-CCCT-AGATGCTAGTCTGGATGGA----------------------------------------------------
>ERX140512.1476890
--------------------------------------------------------------------------------------------------GC-ATGGTTTATC-A-CCCA-TACCGCTACCACCC-ACA-T-----TTT-----TG-T-CCA-TGC-AC---A--TGTG-TTGTT-CTT--GG-ACAAAACT-GTGCATACCAGCTCTTCTACA-TTACATTCGT-ACTGTT-CGAAAATAATAGGCCA-TTTCGAGTGGCG-C-AAAATGGCTC-GT-GGGCGCG-AGCAAGTTA-CCCTGGAAGCCGGA-TTCACGATA-T-CCCTCGTTGCTG-AAA--TCCA-TTT-GAGGTGTA-TCCGTAG--AACGACCGTA-CCCTGG-CCA-----------------------------TACGAACTCCG-TTT-GGGCT-CCATGACCTG-CC-AAAA-CGACCGCAGTG---TAAATTCGT-AT-CCATCTGGCAC-A-AACATCGTCTA-TTTCGA-AATAATTT-CGG-AGG-CCG-AAAACGGCTT-GCAG-AATTGA-G-TTTC--GGAAGA-TTTAGNGGTT-GGCGTGC-ACTC-TTCTA--GCGTCTA-CC-ACCCTA-CCGT-GAGCTC-A-CCC-----A-C-GGACAGATACTGCGAC-AATGACGTG-CAGAAC-AATGTTACATGACTCTATTTCT----------------------------------------------------------------------------------------
>ERX140515.1154185
-------------------------------------------------------------------------------------------------TGC-ATGGTTTACTNACCCCA-TACCGCTACCACCC-ACNAT-----TTT-----TG-T-CCA-TGC-AC---A--TGTG-TTGTT-CTT--GG-AC-AAACT-GTGCATTCCAGCTCTTCTACA-TTACATTCGT-ACTGTT-CGATAATAATAGGCCA-TTTCGAGTGGCG-C-AAAATGGCTC-GT-GGGCGCG-AGCAAGTTA-CCCTGGAAGCCGGA-TTCACGATA-T-CCCTCGTTGCTG-AAA--TCCA-TTT-GAGGTGTA-TCCGTAG--AACGACCGTA-CCCTGG-CCA-----------------------------TACGAACTCCG-TTT-GGGCT-CCATGACCTG-TC-AAAA-CGACCGCAGCG---AAAATTCGT-AT-CCTTCTGTCAC-A-CACTTCGTCTA-TTTCGG-AATAATTT-CGG-AGG-CCG-AAAACAGCTT-GCAG-AATTGA-G-TTTC--GGATGA-TTTAGTGGTT-GGCGTGC-ACTC-TTCTA--TCGTCTA-CC-ACCCTA-CCGT-GAGCTC-A-CCC-----A-C-GGACAGATACTGCGAC-ACTGACGTG-CAGAAC-AATGTTACATGACTCTATTTCTGCATCAACA-------------------------------------------------------------------------------
>ERX140514.1552949
----------------------------------------------------------------------------------------------------------------------------------------------------------------------C---A--TGTG-TTGTT-CTT-GG--ACGAAACT-GTGCATACCAGCTCTTCTACA-TTACATTCGT-ACTATT-CGAAAATAAGAGGCCA-TTTCGAGTGGCG-C-AAAATGGCTC-GT-GGGCGCG-AGCAAGTTA-CCCTGGAAGCCGGA-TTCACGATA-T-CCCTCGTTGCTG-AAA--TCCA-TTT-GAGGTTTA-TCCGTAG--AACGACCGTA-CCCTGG-CCA-----------------------------TACGAACTCCG-TTT-GGGCT-CCATGACCTG-CC-AAAA-CAACCGCAGCG---AAAATTCGT-AT-CGTTCTATCAC-A-AACTTCGTCTG-TTTCGG-AATAATTT-CGG-AGG-CCG-AAAATGGCTT-GCAG-AATTGA-G-TTTC--AGATGA-TTTAGTGGTT-GGCGTGC-ACTC-TTCTA--GCGTCTA-CC-ACCCTA-CCGT-GAGCTC--ACCC-----A-C-GGACAGATACTGCG-ACAATGACGTG-CAGAAC-AATGTTACATGACTCTATTTCTGCACCAGCAAG-CCCT-ACATGCTAGTC-TGGATGGA---------------------------------------------------
>ERX140516.467300
------------------------------------------------GAGAAGCCTCTT-CGGT-GCACCGAACACCC-AAAAAC-TTGCCG-TTTTGC-ATGGTTTATC-A-CCCA-TACCGCTACCACCC-ACA-T-----TTT-----TG-T-CCA-TGC-AC---A--TGTG-ATGTT-CTT--GG-ACAAAACT-GTGCATACCAGCTCTTCTACA-TTACATTCGT-ACTGTT-CGAAAATAATAGGCCA-TTTCGAGTGGCA-C-AAAATGGCTC-GT-GGGCGCG-AGCAAGTTA-CCCTGGAAGCCGGA-TTCACGATA-T-CCCTCGTTGCTG-AAA--TCCA-TTT-GAGGTGTA-TCCGTAG--AACGACCGTA-CCCTGG-CCA-----------------------------TACGAACTCCG-TTT-GG-----------CTG-CC-AAAA-CGACCGCAGCG---AAAATTCGT-AT-CCTTCTGTCAC-A-CACTTTGTCTG-TTTCGG-ATTAATTT-CGG-AGG-CCG-AAAACGGCTT-GCAG-AATTGA-G-TTTT--GGATGA-TTTAGTGGTT-GGCGTGC-ACTC-TTCTA--GCGTCTA-CC-ACCCTA-CCGTGACGCTC-A-CCC-----A-CGAA-CAGATACTGCGAC-AATTACGTG-TAGAAC-AATGTTACAT----------------------------------------------------------------------------------------------------
>ERX140512.1672211
------------------------------------------------GAGAAGGCTCTT-CGGT-GCACCGAACACCC-AAAAAC-TTGCCG-TTTTGC-ATGGTTTATC-A-CCCA-TACCGCTACCACCC-ACA-T-----TTT-----TG-T-CCA-TGC-AC---A--TGTG-TTGTT-CTT--GG-ACAAAACT-GTGCATACCAGCTCTTCTACA-TTACATTCGT-ACTGTT-CGAAAATAATAGGCCA-TTTAGAGTGGCG-CAAAAAAGGCAC-GT-GGGCGCG-AGCAAGTTA-CCCTGGAAGCCGGA-TTCACGATA-T-CCCTCGTTGCTG-AAA--TCCA-TTT-GAGGTGTA-TCCGTAG--AACGATCGTA-CCCTGG-CCA-----------------------------TACGAACTCCG-TTT-GGGCT-CCATGACCTG-CC-AAAA-CGACCGCAGCG---AAAATTCGT-AT-CCTTCTGTCAC-A-GACTTGGTCTG-TTTCAG-AATAATTC---G-GAG-CCG-AAAACGGCTT-GCAG-AATTGA-G-TTTC--GGATGA-TTTAGTGGTT-GGCGTGC-ACTC-TTCTA--GCATCTA-CC-ACCCTA-CCGT-GAGCTC---------------------------------------------------------------------------------------------------------------------------------------------------------------
>ERX140519.662426
-----------------------------------------------------------------------------------------------------------------------------------------------------------------------------TGTG-TTGTT-CTT-GC--ACTATACT-GTGCATACCAGCTCTTCTACA-TTACATTCGT-ACTGTT-CGAAAATAATAGGCCA-TTTCGAGTTGCG-C-AAAATGGCTC-GT-GGGCGTG-AGCAAGTTA-CCCTGGAAGCCGGA-TTCAGGATA-T-CCCTCGTTGCTG-AAA--TAAA-TTT-GAGGTGTA-TCCGTAG--AACGACCGTA-CCCTGG-CCA-----------------------------TACGAACTCCG-TTT-GGGCT-CCATGACCTG-CC-AAAA-CGACCGCAGCG---AAAATTCGT-AT-CCTTCTGTCAC-A-AACTTTGTCTG-TTTCGG-AATAATTT-CGG-AGG-CCA-AAAACGGCTT-GCAG-AATTGA-G-TTTC--GGATGA-TTTAGGGGTT-GGCGTGC-ACTC-TTCTA--GCGTCTA-CC-ACCCTA-CCGT-GAGCTC--ACCC-----A-C-GGACAGATACTGCG-ACAATGACGTG-CAGAAC-AATGTTACATGACTCTATTTCTGCACCAGCAAG-CCCT-ACATGCTAGTC-TGGATGGA---------------------------------------------------
>ERX140512.1510005
---------------------------------------------------GAGAAGCCTCTTCGGTGCACCGAACACCCA--AAACTTGCCG-TTTTGC-ATGGTTTATC-A-CCCA-TACCGCTACCACCC-ACA-T-----TTT-----TG-T-CCA-TGC-AC---A--TGTG-TTGTT-CTT-GG--ACAAAACT-GTGCATACCAGCTCTTCTACA-TTACATTCGT-ACTGTT-CCAAAATAATAGGCCA-TTTCGAGTGGCG-C-AAAATGGCTC-GT-GGGCGCG-AGCAAGTTA-CCCTGGAAGCCGGA-TTCACGATA-T-CCCTCGTTGCTG-AAA--TCCA-TTTGGGGGTGTA-TCCGTAG--AACGACCGTA-CCCTGG-CCA-----------------------------TACGAACTCCG-TTT-GGGCT-CCATGACCTG-CC-AAAA-CGACCGCAGCG---AAAATTCGT-AT-CCTTCTGTCAC-A-AACTTCGTCTG-TTTCGG-AATAATTT-CGG-A-G-CCG-AAAACNGCTT-GCAG-GATTGA-G-TTTC--GGATGA-TTTAGTGGTT-GGCGTGC-ACTC-TTCTA--GCGTCTA-CC-ACCCTA--CGT-GAGCTC-A-C-----------------------------------------------------------------------------------------------------------------------------------------------------------
>ERX140512.1107554
------------------------------------------------GAGAAGCCTCTT-CGGT-GCACCGAACACCC-AAAAAC-TTGCCG-TTTTGC-ATGGTTTATC-A-CCCA-TACCGCTACCACCC-ACA-A-----TTT-----TG-T-CCA-TGC-AC---A--TGTG-TTGTT-CTT--GG-ACAAAACT-GTGCATACCAGCTCTTCTACA-TTACATTCAT-ACTGTT-CGAAAATAATAGGCCA-TTTCGAGTGGCG-C-AAAATGGCTC-GT-GGGCGCG-AGCAAGTTA-CCCTGGAATCCGGA-TTCACGACA-T-CCCTCGTTGCTG-AAA--TCCA-TTT-GAGGTGTA-TCCGTAG--AACGACTGTA-CCCTGG-CCA-----------------------------TACGAACTCCG-TTT-GGGCT-CCATGACCTG-CC-AAAA-CGACCGCATCA---AAAATTCGT-AT-CCTTCTGTCAC-A-ACCTTCATCTG-TTTCAG-ATTAATTT-CGG-AGG-CCG-AAAACGGCTT-GCAG-AATTGA-G-TTTC--CGATGA-TTTAGTGGTT-GGCGTGC-ACTC-TTCTA--GCGTCT--------------------------------------------------------------------------------------------------------------------------------------------------------------------------------------
>ERX140512.2275615
------------------------------------------------------------------------------------------------------------------------------------------------------------------------------------------------------------CATACCAGCTCTTCTACA-ATACATTCAT-ACTGTT-CGAAAATAATAGGCCA-TTTCGAGTGGCG-C-AAAATGGCTC-GT-GGGCGCG-AGCAAGTTA-CCCTGGAAGCCGGA-TTCACGATA-T-CGCTCGTTGCTG-AAA--TCCA-TTT-GAGGTGTA-TCCGTAG--AATGACTGTA-CCCTGG-CCA-----------------------------TATGAACTCCG-TTT-GGGCT-CCATGACCTG-CC-AAAA-CGACTGCAGCG---AAAAGTCGT-AT-CCTTCTGTCAC-A-CACTTCGTCTG-TTTCGG-AATAATTT-CGG-AGG-CCG-AAAACGGCTT-GCAG-AATTGA-G-TTTC--GGATGA-TTTAGTGGTT-GGCGTGC-ACTC-TTCTA--GCGTCTA-CC-ACCCTA-CCGT-GAGTTC--ACCC-----A-T-GGACATATAGTGCG-ACAATGACGTG-CAGAAC-AATGTTACATGACTCTATTTCTGCACCAACAAG-CCCT-ACATGCTAGTC-TGGATGGAAGGAGAAGCCTCTTCGG----------------------------------
>ERX140515.1094957
----------------------------------------------------GAAGCCTCTTCGGTGCACCGAACAC-C-CAAAAC-TTGCCG-TTTTGC-ATGGTTTATC-A-CCCA-TACCGCTACCACCC-ACA-T-----TTT-----TT-T-CCA-TGC-AC---A--TGTG-TTGTT-CTT--GG-TCAAAACT-GTGCATACCAGCTCTTCTACA-TTATATTCGT-ACTGTT-CGAAAATAATAGGCCA-TTTCGAGTGGCG-C-AAAATGGCTC-GT-GGGCGCG-AGCAAGTTA-CGCTGGAAGCCGTT-TTCACGATA-T-CCCTCCTTGCTG-AAA--TCCATTTT-GAGGTGTA-CCCGTAG--AACGACCGTA-CCCTAG-CCA-----------------------------TACGAACTCCG-TTT-GGGCT-CCATGACCTG-CC-AAAA-CAACCACAGTG---AAAATTCGT-AT-CCTTCTGTCAC-A-AACTTTGTCTG-TTTCGG-AATAATTT-CGG-AGG-TCG-AAAACGGCTT-GCAG-AATTGA-G-TTTC--GGATGA-TTTAGTGGTT-GGCGTGC-ACTC-TTCTA--GCGTCTA-CC-ACCCTA-CCGT-GAGCTC-A-CCC-----A-C-------------------------------------------------------------------------------------------------------------------------------------------------
>ERX140514.773493
------------------------------------------------GAGAAGCCTCTT-CGGT-GCACCGAACACCC-AAAAAC-TTGCCG-TTTTGC-ATGGTTTATC-A-CCCA-TACCGCTACCACCC-ACA-T-----TTT-----TG-T-CCA-TGC-AC---A--TGTG-TTGTT-CTT--GG-ACAAAACT-GTGCATACCAGCTCTTCTACA-TTACATTCGT-ACAGTT-CGAAAATAATAGGCCA-TTTCGAGTGGCG-C-AAAATGGCTC-GT-GGGCGCG-AGCAAGTTA-CCATGGAAGCCGGA-TTCACGACA-T-CCCTCGTTGCTG-AAA--TCCA-TTT-GAGGTGTA-CCCGTAG--AACGACCGTA-CCCTGG-CCA-----------------------------TACGAACTCCG-TTT-GGGCT-CCATGACCTG-CC-AAAA-CGACCGCAGCA---AAAATTCGT-AT-CCTTCTGTCAC-A-AACTTTGTCTG-TTTCGG-AATAATTT-CGG-AGG-CCG-AAAACGGCTT-GCAG-AATTGA-G-TTTC--GGATGA-TTTAGNGGTT-GGCGTGC-ACTC-TTCTA--GCGTCTA-CC-ACCCTA-CCGT-GAGCTC-A-C-----------------------------------------------------------------------------------------------------------------------------------------------------------
>ERX140512.2180448
----------------------------------------------------------------------------------------------------------GTCTC-A-GCCA-TACCGCTACCACCC-AT-AT-----TTT-----TG-T-CCA-TGC-AC---A--TGTG-TTG-T-CTT-GG--ACAAAACT-GTGCATACCAGCTCTTCTACA-TTACATTCGT-ACTGTT-CGAAAATAATAGGCCA-TTTCGAGTGGTG-G-AAAATGGCTC-GT-GGGCGCG-AGCAAGTTA-CCCTGGAAGCTGGA-TTCACGATA-T-CCCTCGTTGCTG-AAA--TCCA-TTT-GAGGTGTA-TCCGTAG--AACGACCGTACCCCTGG-CCA-----------------------------TACGAACTCCG-TTT-GGGCT-CCATGACCTG-CC-CAAA-CGACCGCAGCG---AAAATTCGT-AT-CCTTCTGTCAC-A-TACTTCGTTTG-TTTCGG-GATAATTT-CGG-AGG-CCG-AAAACGGATT-GCAG-AATTGA-G-TTTT--GGATGA-TTTAGTGGTT-GGCGTGC-ACTC-TTCTA--GCGTCTA-CC-ACCCTA-CCAT-CAGCTC--ACCC-----A-C-AGACAGATACTGCG-ACAATGACGTG-CAGAAC-AATGTTACATGACT------------------------------------------------------------------------------------------------
>ERX140512.835683
------------------------------------------------------------------------------------------------------------------------------------------T-----TTT-----TG-T-CCA-TGC-AC---A--TGTG-TTGTT-CTT-GC--ACTAAACT-TTGCATACCAGCTCTTCTACA-TTACATTCGT-ACTGTT-CGAAAATAATAGGCCA-TTTCGAGTGGCG-C-AAAATGGCTC-GT-GGGCGAG-AGCAAGTTA-CCTTCGAAGCCGGA-TTCACTATA-T-CCCTCGTTGCTG-AAA--TCCA-TTT-GAGGTGTA-TCCGTAG--AACGACTGTA-CCCTGG-CCA-----------------------------TACGAACTCCG-TTT-GGGCT-CCATGACCTG-CC-AAAA-CGACCGCAGCG---AAAATTCGT-AT-CCTTCTGTCAC-A-AACTTTGTCTG-TTTCGG-AATAATTT-CGG-AGG-CCG-AAAACGGCTG-GCAG-AATTGA-G-TTTC--GGATGA-TTTAGTGGTT-GGCGTGC-ACTC-TTCTA--GCGTCTA-CC-ACCCTA-CCGT-GAGCTC--ACCC-----A-C-GGGCAGATACCGCG-ACAATGACGTG-CAGAAC-AATGTTACATGACTCTATTTCTGCACCAGCAAG-CCCT-ACATGCTAGTC-TGGATGGA---------------------------------------------------
>ERX140521.1379233
--------------------------------------------------------------------------------------------------------------------------------------ACA-T-----TTT-----TG-T-CCA-TGC-AC---A--TGTG-TTGTT-CTT-GG--ACAAAACT-TTGCATACCAGCTCTTCTACA-TTACA-TCGT-ACTGTT-CG-AAATAATAGGCCA-TTTCGAGTGGCG-C-AAAATGGCTC-GT-GGGCGTG-AGCAAGTTG-CCCTGGAAGCCGGA-TTCACGATA-T-CCCTCGTTGCTG-AAA--CCCA-TTT-GAGGTGTA-TCCGTAG--AACGACCGTA-CCCTGG-CCA-----------------------------TACGAACTCCG-ATT-GGGCT-CCATGACCTG-CC-AAAA-CGACCGCAGCG---AAAATTCGT-AT-CCTTCTGTCAC-A-AACTTCGTCTG-TTTCGG-AATAATTT-CTG-AGG-CCG-AAAACGGCTT-GCAG-AATTGA-G-TTTC--GGATGA-TTTAGTGGTT-GGCGTGC-ACTC-TTCTA--GCGTCTA-CC-ACCCTA-CCGT-GAGCTC-A-CCC-----A-C-GGACAGATACTGCG-ACAATGACGTG-CAGAAC-AATGTTACATGACTCTATTTCTGCACCAGCAAG-CTCT-ACATGCTAGTCTGGATG------------------------------------------------------
>ERX140519.72765
----------------------------------------------------------------------------------------------------------------------------------------------------------------------------------TTGTT-CTT-GG--ACAAAACT-ATGCATACCAGCTCTTCTACA-TTACATTCGT-ACTGTT-CGAAAATAATAGGCCA-TTTCGAGTGGCG-C-AAAATGGCTC-GT-GGGCGCG-AGCAAGTTA-CCCTGGAAGCCGGA-TTCACGATA-T-CCCTCGTTGCTG-AAA--TCCA-TTT-GAGGTGTA-TCCGTAG--AACGACCGTA-CCCTGG-CCA-----------------------------TACGAACTCCG-TTT-GGGCT-CCATGACCTG-CC-AAAA-CGACCGCAGAG---AAAATTAGT-AT-CCTTCTGTCAC-A-AACTTTGTCTG-TTTCGG-AATAATTT-CGG-AGG-CCG-AAAACGGCCT-GCAGAAATTGA-G-TTTC--GGATGA-TTTAGTGGTT-GGCGTGC-ACTC-TTCTA--GCGTCTA-CC-ACCCTA-CCGT-GAGCTC--ACCC-----A-C-GGACAGATACTATG-ACAATGACGTG-CAGAAC-AATGTTACATGACTCTATTTCTGCACCAGCAAG-CCCT-ACATGCTAGTC-TGGATGGA---------------------------------------------------
>ERX140512.1775458
------------------------------------------------------------------------------------------------------------CTT-G-GCAG-TCTCAGTACCA-CC-AC-AT-----TTT-----TG-T-CCA-TGC-AC---A--TGTG-TTGTT-CTT-GG--ACAAAACT-GTGCATACCAGCTCTTCTACA-TTACATTCGT-ACTGTT-CGAAAATAATAGGCCA-TTTCGAGTGGCG-C-AAAATGGCTC-GT-GGGCGCG-AGCAAGTTA-CCCTGGAAGCCGGA-TTCACGATA-T-CCCTCGTTGCTG-AAA--TCCA-TTT-GAGGTGTA-TCCGTAG--AACAACCGTA-CCCTGG-CCG-----------------------------TACGAACTCCG-TTT-GGGCT-CCATGACCTG-CC-AAAT-CAACCGTAGTG---AAAATTCGT-AT-CCTTCTGTCAC-A-AACTTTGTCTG-TTTCAG-AATAATTT-CGG-AGG-CCG-AAAACGGCTT-GCAG-AATTGA-G-TTTC--GGATGA-TTTAGTGGTT-GGCGTGC-ACTC-TTCTA--GCGTCTA-CC-ACCCTA-CCGT-GAGCTC--ACCC-----A-C-GGACAGATACTGTG-ACAATGACGTG-CAGAAC-AATGTTA-------------------------------------------------------------------------------------------------------
>ERX140514.1654530
------------------------------------------------GAGAAGCCTCTT-TGGT-GCACCGAACACCC-AAAAAC-TTGCCG-TTTTGC-ATGCTTTATC-A-CCCA-TAGCGCTACCACCC-ACA-T-----TTT-----TG-T-CCA-TGC-AC---A--TGTG-TTGTT-CTT--GG-AAAAAACT-GTGCATACCAGCTCTTCTACA-TTACATTCGT-ACTGTT-CGAAAATAATAGGCCA-TTTCAAGTGGCG-C-AAAATGGCTC-GT-GGGCGCG-AGTAAGTTA-CCCTGGAATCCGGA-TTCACTATA-T-CCCTCGTTGCTG-AAA--TTCA-TTT-GAGGTGTA-TCCGTAG--AACGACCGTA-CCCTCG-CCA-----------------------------TACGAACTCCG-TTT-GGGCT-CCATGACCTG-CC-AAAA-CGACCGCAGCG---AAAATTTGT-AT-CCTTCTGTCAC-A-AACGTCGTCTG-TTTCAG-AATAATTT-CGG-AGG-CCG-AAAACGGCTT-GCAG-AATTGA-G-TTTC--GGATGA-TTTAGTGCTT-GGCGTGC-ATTC-TTCTA--GCGTCTA-CC-ACCCTA-CCGT-GAGCTC-A-CCC-----A-CGGA-CAGATACTGCGAC--------------------------------------------------------------------------------------------------------------------------------
>ERX140512.1437104
------------------------------------------------GAGAAGCCTCTT-CGGT-GCACCGAACACCC-AAAAAC-TTGCCG-TTTTGC-ATGGTTTATC-A-CCCA-TACCGCTACCACCC-ACA-T-----TTT-----TG-T-CCA-TGC-AC---A--TGTG-TTGTT-CTT--GC-ACTAAACT-GTGCATACCAGCTCTTCTACA-TTACATTCGT-ACTGTT-CGAAAATAATAGGCCA-TTTCGAGTGGCG-C-AAAATGGCTC-GT-GGGCGCG-AGCAAGTTA-CCTTGGAAGCCGGA-TTCACTATA-T-CCCTCGTTGCTG-AAA--TCCA-TTT-GAGGTGTA-TCCGTAG--AACGACCGTA-CCCTGG-CCA-----------------------------TACGAACTCCG-TTT-GGGCT-CCATGACCTG-CC-AAAA-CGACCGCAGCG---AAAATTCGT-AT-CCTTCTGTCAC-A-CACTTCGTCTG-TTTCGG-AATAATTT-TGG-AGG-CCG-AAAACGGCTG-GCAG-AATTGA-G-TTTC--GGATGG-TTTAGTGGTT-TGCATGC-ACTC-TTCTA--CCGTCTA-CC-ACCCTA-CCGT-C--------------------------------------------------------------------------------------------------------------------------------------------------------------------
>ERX140516.863251
------------------------------------------------GAGAAGCCTCTT-CGGT-GCACCGAACACCC-AAAAAC-TTGCCG-TTTTGC-ATGGTTTATC-A-CCCA-TACCGCTAGCACCC-ACA-T-----TTT-----TG-T-CCA-TGC-AC---A--TGTG-TTGTT-CTT--GG-ACAAAACT-GTGCATACCAGCTCTTCTACA-TTACATTTGT-ACTGTT-CGAAAATAATAGGCCA-TTTCGAGTGGCG-C-AAAATGGCTC-GT-GGGCGCG-AGCAAGTTA-CCTTGGTAGCCAGA-TTCACGATA-T-CCCTCGTTGCTG-AAA--TCCA-TTT-GAGGTGTA-TCCGTAG--AACGACCATA-CCCTGG-CCA-----------------------------TACGAACTCCG-TTT-GGGCT-CCATGACCTG-CC-AAAA-CGACCGCAGCG---AAAATTCGT-AT-CCTTCTGTCAC-A-CACTTCGTCTG-TTTCGG-AATAATTT-CGG-AGG-CCG-AAAACGGCTT-GCAG-AATTGA-G-TTTC--GGATGA-TTTAGTGGTT-GGCGTGC-ACTC-TTCTA--GCGTCTA-CC-ACCCTA-CCGT-GAGCTC-A-CCC-----A-CGGA-TAGATACTGCGAC-A------------------------------------------------------------------------------------------------------------------------------
>ERX140512.1190722
------------------------------------------------GAGAAGCCTCTT-CGGT-GCACCGAACACCC-AAAAAC-TTGGCG-TTTTGC-ATGGTTTATC-A-CCCA-TACCGCTACCACCC-ACA-T-----TTT-----TG-T-CCA-TGC-AC---A--TGTG-TTGTT-CTT--GG-ACAAAACT-GTGCATACCAGCTTTTCTACA-TTACATTCAT-ACTGTT-CGAAAATAATAGGCCA-TTTCGAGTGGCG-C-AAAATGGCTC-GT-GGGCGCG-AGCAAGTTA-CCCTGGAAGCCGGA-TTCACGATA-T-CCCTCGTTGCTG-AAA--TCCA-TTT-GAGGTGTA-TCCGTAG--AACGACCGTACCCCTGG-CCA-----------------------------TACGAACTCCG-TTT-GGGCT-CCATGACCTG-CC-AAAA-CGACCGCAGCG---AAAATTCGT-AT-CCTTCTGTCAC-A-AACTTCGTCTG-TTTCGG-AATAATTT-CGG-AGG-CCG--AAACGGCTT-GCAG-AATTGA-G-TTTC--GGAAGA-TTTAGTGGTT-GGCGTGC-ACTC--TCTA--GCGTCTA-CC-ACCCTA-CCGT-GAGCTC-A-CCC-----A-CGGA-CAG------------------------------------------------------------------------------------------------------------------------------------------
>ERX140521.417433
----------------------------------------------------------------------------------------------------------TTATC-A-CCCA-TACCGCTACCACCC-ACA-T-----TTT-----TG-T-CCA-TGC-AC---A--TGTG-TTGTT-CTT--GG-ACAAAACT-GTGCATACCAGCTCTTCTACA-TTACGTTCGT-ACTGTT-CGAAAATAATAGGCCA-TTTCGAGTGGCG-C-AAAATGGCTC-GT-GGGCGCG-AGCAAGTTA-CCCTGGAAGCCGGA-TTCACGATA-T-CCCTCGTTGCTG-AAA--TCCA-TTT-GAGGTGTA-TCCGTAG--AACGACCGTA-CCCTGG-CCA-----------------------------TACGAACTCCG-TTT-GGGCT-CCATGACCTG-CC-AAAA-CGACCGCAGCG---AAAATTCGT-AT-CCTTCTGTCAC-A-AACTTCGTCTG-TTTCGG-AATAATTT-CGG-AGG-CTG-AAAATGGCTT-GCAG-AATTGA-G-TTTC--GGATGA-TTTAGNGGTT--GCGTGC-ACTC-TTCTA--GCTTCTA-CC-ACCCTA-CCGT-GAGCTC-A-CCC-----A-C-GGACAGATACTGCGAC-AATGACGTG-CAGAAC---------------------------------------------------------------------------------------------------------------
>ERX140516.2552283
--------------------------------------------------------------GGT-GCACCGAACACCC-AAAAAC-TTGCCG-TTTTGC-ATGGTTTATC-A-CCCA-TACCGCTACCACCC-ACA-C-----TTT-----TG-T-CCA-TGC-AC---A--TGTG-TTATT-CTT--GG-ACAAAACT-GTGCATACCAGCTCTTCTACA-TTACATTCGT-ACTGTT-CGAAAATAATAGGCCA-TTTCAAGTGGCG-C-AAAATGGCTC-GT-GGGCGCG-AGCAAGTTA-CCCTGGAAGCCAGA-TTCACGATA-T-CCCTCGTTGCTG-AAA--TCCA-TTT-GAGGTATA-TCCGTAG--AACGACCGTA-CCCTGG-CCA-----------------------------TACGAACTCCG-TTT-CGGCT-CCATGACCTG-CC-AAAA-CGACCGCAGCG---AAAATTCGT-AT-CCTTCTGTCAC-A-CACTTTGTCTG-TTTTGG-AATAATTT-CGG-AGG-CCG-AAAACGGCTT-GGAG-AATTGA-G-TTTC--AGATGA-TTTAGTGGTT-GGCATGC-ACTC-TTCTA--GCGTCTA-CC-ACCCTACCCGT-GAGCTC-A-CCC-----A-CGGA-CAGATACTGCGAC-AATGACGTG-CAGAAC-AATGT---------------------------------------------------------------------------------------------------------
>ERX140519.226155
----------------------------------------------------------TT-CGGT-GCATCGAACACCC-AAAAAC-TTGCCG-TTTTGC-ATGGTTTATC-A-CCCA-TACGGCTACCACCC-ACA-T-----TTT-----TG-T-CCA-TGC-AC---A--TGTG-TTGTT-CTT--GG-ACAAAACT-GTGCATACCAGCTCTTCTACA-TTGCATTCGT-ACTGTT-CGAAAATAATAAGCCA-TTTCGAGAGGCG-C-AAAATGGCTC-GT-GGGCGTG-AGCAAGTTA-CCCTGGAAGCCGGA-TTCACGATA-T-CCCTCGTTGCTG-AAA--TCCG-TTT-GAGGTGTA-TCCGTAG--AACGACCGTA-CCCTGG-CCA-----------------------------TACGAACTCCG-TTT-GGGCT-ACATGACCTG-CC-AAAA-TGACCGCAGCA---AAAATTCGT-AT-CCTTCTGTCAC-A-AACTTCGTCTG-TTTCGG-AATAATTT-CGG-AGG-CCG-AAAACGGCTT-GCAG-AATTGA-G-TTTC--GGATGA-TTTAGTGGTT-GGCGTGC-ACTC-TTCTA--GCATCTA-CC-ACCCTA-CCGT-GAGCTC-A-CCC-----A-TGGA-CAGATACTGCGAG-AATGACGTG----------------------------------------------------------------------------------------------------------------------
>ERX140520.486917
---------------------------------------------------------------GTCTCAGCGAACACCC-AAAAAC-TTGCCG-TTTTGC-ATGGTTTATC-A-CCCA-TACCGCTACCACCC-ACATT-----TTT-----TG-T-CCA-TGC-AC---A--TGTG-TTGTT-CTT---N-ACAAAAGT-GTGCATACCAGCTCTTCTACA-TTACATTCGT-ACTGTT-CGAAAATAATAGGCCA-TTTCGAGTGGCG-C-AAAATGGCTC-GT-AGGCGCG-AGCAAGTTA-CCCTGGAAGCCGGA-TTCATG--A-T-CCCTCGTTGCTG-AAA--TCCA-TTT-GAGGTGTA-TCCGTAG--AATGACCGTA-CCCTGG-CCA-----------------------------TACGAACTCCG-TTC-GGGCT-CCATGACCTG-CC-AAAA-CGACCGCAGCG---AAAATTCGT-AT-CCTTCAGTCAC-A-CACTTTGTCTG-TTTCGG-ATTAATTT-CGG-AGG-CCG-AAAACGGCTT-GCAG-AATTGA-G-TTTC--GGATGA-TTTAGTGGTT-GGCGTGC-ACTC-TTCTA--GCGTCTA-CC-ACCCTA-CCGT-GAGCTC-A-CCC-----A-CGGA-CAGATACT-------------------------------------------------------------------------------------------------------------------------------------
>ERX140512.840133
------------------------------------------------GAGAAGCCTCTT-CGGT-GCACCGAACACCC-AAAAAC-TTGCCG-TTTTGC-ATGGTTTATC-A-CCCA-TACAGCTACCACCC-ACA-T-----TTT-----TT-T-CCA-TGC-AC---A--TGTG-TTGTT-CTT--GG-ACAAAACT-GTGCATACCAGCTCTTCTACA-TTACATTCGT-ACTGTT-CGAAAATAATAGGCCA-TTCAGAGTGGCG-C-AAAATGGCTC-GT-GGGCGCG-AGCAAGTTA-CCCTGGAAGACGGA-TTCACGATA-T-CCCTCGTTGCTG-AAA--TCCA-TTT-GAGGTGTA-TCCGTAG--AACGACCGTA-CCCTGG-CCA-----------------------------TACGAACTCCG-TTT-GGGCT-CCATGACCCG-CC-AAAA-TGACCGCAGCG---AAAATTTGT-AT-CCTTCTGTCAC-A-AACTTCGTCTA-TTTCGG-AATAATTT-CGG-AGG-CCG-AAAACGGCTT-GCAG-AATTGA-G-TTTT--GGATGA-TTTAGTGGTT-GGCGTGC-ACTC-TTCTA--GCGTCTA-CC-A--------------------------------------------------------------------------------------------------------------------------------------------------------------------------------
>ERX140512.934606
----------------------------------------------------------------------------------------GGCAG-TCTCAG-ATGGTTTATC-A-CCCA-TACCGCTACCACCC-TCA-T-----TTT-----TG-T-CCA-CGC-AC---A--TGTG-TTGTT-CTT-GG--TCAAAACT-GTGCATACCAGCTCTTCTACA-TTATATTCGT-ACTGTT-CGAAAATATTATGCCA-TTTCGAGTGGCG-C-AAAATGGCTC-GT-GGGCGCG-AGCAAGTTA-CCCTGGAAGCCGGA-TTCACGATA-T-CCCTCCTTGCTG-AAA--TCCA-TTT-GAGGTGTACCCCGTAG--AACGACCGTA-CCCTGG-CCA-----------------------------TACGAACTCCG-TTT-GGGCT-CCATGACCTG-CC-AAAA-CAACCGCAGCG---AAAATTCGT-AT-CCTTCTGTCAC-A-AACTTCGTCTG-TTTCGG-AATAATTT-CGG-AGC-CCG-AAAACGGCTT-GCAG-AATTGA-G-TTTC--GGATGA-TTTAGTGGTT-GGCGTGC-ACTC-TTCTA--GCGTCTA-CC-ACCCTA-CCGT-GAGCTC-A-CCC-----A-C-GGACAGATACTGCG-ACAATGACGTG-CAGAAC---------------------------------------------------------------------------------------------------------------
>ERX140521.46066
-----------------------------------------------------------------------------------------------TTTGC-ATGGTTTATC-A-CCCA-TACCGCTACCACCC-ACA-T-----TTT-----TG-T-CCA-TGC-AC---A--TGTG-TTGTT-CTT--GG-ACAAAACT-ATGCATACCAGCTCTTCTACA-TTACATTCGT-ACTGTT-CGAAAATAAGAGGCCA-TTTCGAGTGGAG-C-AAAATGGCTC-GT-GGGCGCG-AGCAAGTTA-CCCTGGAAGCCGGA-TTCACGATA-T-CCCTCGTTGCTG-AAA--TCCA-TTT-GAGGTTTA-TCCTTAG--AACGACCGTA-CCCTGG-CCA-----------------------------TACAAACTCCG-TTT-GGGCT-CCATGACCTG-CC-AAAA-CGACCGAAGCG---AAAATTCGT-AT-CCTTCTGTGAC-A-AACTTCGTCTG-TTTCGG-AATAATTT-TGG-AGG-CCG-ATAACGGCTT-GCAG-AATTGA-G-TTTC--GGATGATTTTAGTGGTT-GGCGTGC-ACTC-TTCTA--GCGTCTA-CC-ACCCTA-CCGT-GAGCTC-A-CCC-----A-C-GGACAGATACTGCGAC-AATGACGTG-CAGAAC-AATGTTACATGACTCTATTTCTGCACCAGC--------------------------------------------------------------------------------
>ERX140512.2071195
------------------------------------------------GAGAAGCCTCTT-CGGT-GCACCGAACACCC--AAAAC-TTGCCG-TTTTGC-ATGGTTTATC-A-CCCA-TACCGCTACCACCC-ACA-T-----TTT-----TG-T-CCA-TGC-AC---A--TGTG-TTGTT-CTT--GG-ACAGAACT-ATGCATACCAGCTCTTCTACA-TTACATTCGT-ACTGTT-TGAAAATAATAGGCCA-TTTCGAGTGGCG-C-AAAATGGCTC-GT-GGGCGTG-AGCAAGTTA-CCCTGGAAGCCGGA-TTCACGATA-A-CCCTCGTTGCTG-AAA--TCCA-TTT-GAGGTGTA-TCCGTAG--AACGACCGTA-CCCTGG-CCA-----------------------------TACGAACTCCG-TTT-GGGCT-CCATGACCTG-CC-AAAA-TGACCGCAGCG---AAAATTCGT-AT-CCTTCTGTCAC-A-AACTTCCTCTG-TTTCGG-AATAATTT-CGG-AGG-CCG-AAAATGGCTT-GCAG-AATTGA-G-TTTC--GGATGA-TTTAGTGGTT-GGCGTGC-ACTG-TTCTT--GCGTCTA-CC-ACCCTA-CCGT-GAGCTC-A-CCC-----A-CGGA-CAGATACTGCGAC-AATGACGTG-CA-------------------------------------------------------------------------------------------------------------------
>ERX140512.278577
----------------------------------------------------------------------------------------------------------------------------------------------------------------------------------------------------------------------CTTCTACA-TTACATTTGT-ACTGTT-CGAAAATAATAGGCCA-TTTCGAGTGGCG-C-AAAATGGCTT-GT-GGGCGCG-AGCAAGTTA-CCCTGGAAGCCGGA-TTCATGATA-T-CCCTCCTTGCTG-AAA--TCCA-TTT-GAGGTGTA-CCCGTAG--AACGACCGTA-CCCTGG-CCA-----------------------------TACGAACTCCG-TTT-GGGCT-CCATGACCTG-CC-AAAA-CGACCGCAGCG---AAAATTCGT-AT-CCTTCTATCAC-A-CACTTCGTCTG-TTTCGG-AATAATTT-CGG-AGG-CCG-AAAATGGCTT-GCAG-AATTGA-GTTTTC--GGATGA-TTTAGTGGTT-GGCGTGC-ACTC-TTCTA--GCGTTTA-CC-ACCCTA-CCGT-GAGCTC-A-CCC-----A-C-AGACAGATACTGCGAC-AATGACGTG-CAGAAC-AATGTTACATGACTCTATTTCTGCACCAACAAGCCCTACAT-GCTA-GTCTGGAT--GGAAGGAGAAGCCTCTTCGGTGCACCGAACAC---------------------
>ERX140521.1012259
------------------------------------------------------------------------------------------------------------------------------------------------------------------------------------------------------------------------------------------------------ATAATAGGCCA-TTTCGAGTGGCG-C-AAAATGGCTC-GT-GGGCGCG-AGCAAGTTA-CCCTGGAAGCCGGA-TTCACAATA-T-CCCTCGTTGCTG-AAA--TCCA-TTT-GAGGTCTA-TCCGTAG--AACGATCGTA-CCCTGG-CCA-----------------------------TACGAACTCCG-TTT-GGGCT-CCATGACCTG-CC-AAAA-CGAGCGCAGTG---AAAATTCTT-AT-CCTTCTGTCAC-A-AACTTCGTCTG-TTTCGG-AATAATTT-CGG-AGG-CCG-AAAACGGCTT-GCAG-AATTGA-G-TTTC--GGATGA-TTTAGTGGTT-GGCGTGC-ACTC-TTCTA--GCGTTTA-CC-ACCCTA-CTGT-GAGCTC-A-CCC-----A-C-GGACAGATACTGCGAC-AATGACATG-GAGAAC-AATCTTACATGACTCTATTTCTGCACCAGCAAGCCCTACAT-GCTA-GTCTGGAT--GGAAGGAGAGGCCTCTTCGGTGCACCGAACACCCAAAAACTTTCCGTTTTGCA
>ERX140514.771340
-------------------------------------------------------------------------------------------------------------------------------------------------------------------------------------------------------T-ATGCATACCAGCTCTTCTACA-TTACATTCGT-ACTGTT-CGAAAATAATAGGCCA-TTTCGAGTGGCG-C-AAAATGGCTC-GT-GGGCGCG-AGCTAGTTA-CACTGGAAGACTGA-TTCACTATA-T-CCCTCGTTGCTG-AAA--TCCA-TTT-GAGGTGTA-TCCGTAG--AACAACCGTA-CCCTGG-CCA-----------------------------TACGAACTCCG-TTT-GGGCT-CCATGACCTG-CC-AAAA-CGACCGCAGCG---AAAATTCGT-AT-CCTTCTGTCAC-A-AACTTCGTCTG-TTTCGG-AATAATTC-CGG-AGG-CCG-AAAACGGCTT-GCAG-AATTGA-G-TTTC--GGATGA-TTTAGTGGTT-GGCGTGC-ACTC-TTCTA--GCGTCTA-CC-ACCCTA-CCGT-GAGCTC-A-CCC-----A-C-GGACAGATACCGCG-ACATTGACGTG-CATAAC-AATGTTACATGACTCTATTTCTGCACCAGCAAG-CCCT-ACATGCTAGTCTGGATGGAAGGAGAAGC-------------------------------------------
>ERX140512.2120130
-------------------------------------------------------------------------------------------------------------------------------------------------TT-----TG-T-CCA-TGC-AC---A--TGTG-TTGTT-CTT-GG--ACAAAACT-ATGCATACCAGCTCTTCTACA-TTACATTCGT-ACTGTT-CAAAAATAATAGGCCA-TTTCGAGTGGCG-C-AAAATGGCTC-GT-GGGCGCG-AGCAAGTTA-CCCTGGAAGCCGGA-TTCACGATA-T-CCCTCGTTGCTG-AAA--TCCA-TTT-GAGGTGTA-TCCGTAG--GACGACCATA-CCCTGG-CCA-----------------------------TACAAACTCCA-TTT-GGGCT-CCATGACCTG-CC-AAAA-CGACCGCAGCG---AAAATTCGT-AT-CCTTCTGTCAC-A-AACATTGTCTG-TTTCGG-AATAATTT-CGG-AGG-CCG-AAAACGGCTT-GCAG-AATTGA-G-TTTT--GGATGA-TTTAGTGGTT-GGCGTGC-ACTC-TTCTA--ACGTCTA-CC-ACCCTA-CCAT-GAACTC-A-CCC-----A-C-GGTCAGATACTGCG-ACAATGACGTG-CAGAAC-AATGTTACATGACTCTATTTCTGCACCAGCAAG-CCCT-ACATGCTAGTCTGGATGGA----------------------------------------------------
>ERX140512.374069
-------------------------------------------------------------------------------------------------TGC-ATGGTTTATC-A-CCCA-TACCGCTACCACCC-ACA-T-----TTT-----TG-T-CCA-TTC-AC---A--TGTG-TTGTT-CTT--GG-AAAAAACT-ATGCATACCAGCTCTTCGACA-TTACATTCGT-ATTGTT-TGAAAATAATAGGCCA-TTTCGAGTGGCG-C-AAAATGGCTC-GT-GGGCGCG-AGCAAGTTA-CCCTGGAAGCCGGA-TTCACGATA-T-CCCTCGTTGCTG-AAA--TCCA-TTT-GAGGTGTA-TCCGTAG--AACGACCGTA-CCCTGG-CCA-----------------------------TACGAACTCCG-TTT-GGGCT-CCATGACCTG-CC-AAAA-CGACCGCAGTG---AAAATCCGT-AT-CCTTCTGTCAC-A-AACTTCGTCTG-TTTCGG-AATAATTT-TGG-AGG-CTG-AAAACGGCTT-GCAG-AATTGA-G-TTTC--GGATGA-TTTAGTGGTT-GGCGTGC-ACTC-TTCTA--GCGTCTA-CC-ACCCTA-CCGT-GAGCTC-A-CCC-----A-C-GGACAGATACTGCGAC-AATGACGTG-CAGAAC-AATGTTACATGACTCCATTTCTGCACCAACAAGCCCTAC-----------------------------------------------------------------------
>ERX140521.1021420
------------------------------------------------------------------------------------------------------------------TTGG-CAGTCTCAGACCCT-AC-AT-----TTT-----TG-T-CCA-TGC-AC---A--TGTG-TTGTT-CTT-GG--ACAAAACT-GTGCATACCAGCTCTTCTACA-TTACATTCGT-ACTGTT-CGAAAATAATAGGCCA-TTTCGAGTGGCG-C-AAAATGGCTC-GT-GGGCGCG-AGCAAGTTA-CCCAGGAAGCCGGA-TTCACGATT-T-CCCTCGTTGCTG-AAA--TCCA-TTT-GAGGTGTA-TCCGTAG--AACGACCGTA-CCCTGG-CCA-----------------------------TACGAACTCCG-TTT-GGGCT-CCATGACCTG-CC-AAAA-CGACCGCAGCG---AAAATTCAT-AT-CCTTCTGTCAC-A-AACTTTGTCTC-TTTCGG-AATAATTT-CGG-AGG-CCG-AAAACGGCTT-GCAT-AATCGA-G-TTTC--GGATGA-TTTAGTGGCT-GGCGTGC-ACTC-TTCTA--GCGTCTA-CC-ACCCTA-CCGT-GAGCTC--ACCC-----A-C-GGACAGATACTGCG-ACAATCACGTG-CAGAAC-AATGTTACATGACTCTATT-------------------------------------------------------------------------------------------
>ERX140514.151399
---------------------------------------------------------------------------------------------------------------------------GCTACCACCC-ACA-------TTT-----TG-T-CCA-TGC-AC---A--TGTG-TTGTT-CTT-GG--ACAAAACT-GTGCATACCAGCTCTTCTATA-TTACATTCGT-ACTGTT-CGAAAATAATAGGCCA-TTTCGAGTGGCG-C-AAAATGGCTC-GT-GGGCGCG-AGCAAGTTA-CCCTGGAAGCCGGA-TTCACGATA-T-CCCTCATTGCTA-AAA--TCCA-TTT-GAGGTGTA-CCCGTAG--AACGATGGTA-CCCTGG-CCA-----------------------------TACGAACTCCG-TTT-GGGCT-CCATGACCTG-CC-AAAA-CGACCGTAGCG---GAAATTCGT-AT-CCTTCTGTCAC-A-AACTTTGTCTG-TTTCGG-AATAATTT-CGG-AGG-CCG-AAAACGGCTT-GCAG-AATTGA-G-TTTC--GGATGA-TTTAGTGGTT-GGCGTGC-ACTC-TTCTA--GCGTCTA-CC-ACCCTA-CCGT-GAGCTC-A-CCC-----A-C-GGACAGATACCGCG-ACAATGACGTG-CAGAAC-AATGTTACATGACTCTATTTCTGCACCAACAAG-CCCT-ACATGCTAGTCT-----------------------------------------------------------
>ERX140519.272651
---------------------------------------------------GAGAAGCCTCTTCGGTGCACCGAACACCCAA-AAACTTGATG-TTTTGC-ATGGTTTATC-A-CCCG-TACCGCTACCACCC-ACA-T-----TTT-----TG-T-CCA-TGC-AC---A--TGTG-TTGTT-CTT-GG--ACAAAACT-ATGCATACCAGCTCTTCTACA-TTACATTCGT-ACTGTT-CGACAATAATAGGCCA-TTTCGAGTGGCG-C-AAAATGGCTC-GT-GGGCGCG-AGCAAGTTA-CCCTGGAAGCCGGA-TTCACGATA-T-CCCTCGTTGCTG-AAA--TCCA-TTT-GAGGTGTA-TCCGTAG--AACGACCGTA-CCCTGG-CCA-----------------------------TACGAACTCCA-TTT-GGGCT-CCATGACCTG-CC-AAAA-CGACCGCAGCG---AAAATTTGT-AT-CCTTCTGTCAC-A-AACTTCGTCTG-TTTCGG-AATAATTT-CGG-AGG-CCG-AAAACGGCAT-GCAG-AATTGT-G-TTTC--GGATGA-TTTAGTGGTT-GGCATGC-ACTC-TTCTA--GGGTCTA-CC-ACCCT----------------------------------------------------------------------------------------------------------------------------------------------------------------------------
>ERX140521.368866
---------------------------------------------------------------GGTGCACCGAACACCC-AAAAAC-TTGCCG-TTTTGC-ATGGTTTATC-A-CCCA-TACCGCTACCACCC-ACA-T-----TTT-----TG-T-CCA-TGC-AC---A--TGTG-TTGTT-CTT--GG-ACAAAACT-GTGCATACGAGCTCTTCTACA-TTACATTCAT-ACTGTT-CGAAAATAATAGGCCA-TTTCGAGTGGCG-C-AAAATGGCTC-GT-GGGCTCG-AGCAAGTTA-CCATGGAAGCCGGA-TTCATGATA-T-CCCTCGTTGCTG-AAA--TCCA-TTT-GAGGTGTA-CCCGTAG--AACGACCGTG-CCCTGG-CCA-----------------------------TACGAACTCCG-TTT-GGGCT-CCATGACCTG-CC-AAAA-CGACCACATCG---AAAATTCGT-AT-CCTTCTGTCAC-A-AACTTCGTCTG-TTTCGG-ATTAATTT-CGG-AGG-CCG-AAAACGGCTT-GCAG-AATTGA-G-TTTC--GGATGA-TTTAGTGGTT-GGCGTGC-ACTC-TTCTA--GCGTCTA-CC-ACCCTA-CCGT-GAGCTC-A-CCC-----A-C-------------------------------------------------------------------------------------------------------------------------------------------------
>ERX140516.926600
----------------------------------------------------------------------------------------------------------------------------------CCC-ACA-T-----TTT-----TG-T-CCA-TGC-AC---A--TGTG-TTGTT-CTT-GG---AAAAACT-GTGCATACCAGCTCTTCTACA-TTACATTCGT-ACTGTT-CGAAAATAATAGGCCC-TTTCGAGTGGCG-C-AAAATGGCTC-GT-GGGCGCG-AGCAAGTTA-CCCTGGAAGCCGGA-TTCACTATA-T-CCCTCGTTGCTG-AAA--TCCA-TTT-GAGGTGTA-TCCGTAG--AACGACCGTA-CCCAGG-CCA-----------------------------TACGAACTCCG-TTT-GGGCT-CCATGACCTG-CC-AAAA-CGACCGCAGCG---AAAATTCAT-AT-CCTTCTGTCAC-G-AACTTCGTCTG-TTTCAG-AATAATTT-CGG-AGG-CCG-AAAACGGCTT-GCAG-AATTGG-A-TTTC--GGATGA-TTTAGTGGTT-GGCGTGC-ACTC-TTCTA--GCGTCTA-CC-ACCCTA-CCGT-GATCTC-A-CCC-----A-C-GGACAGATACTGTG-ACAATGACTTG-CAGAAC-AATGTTACATGACTCTATTTCTGCACCAGCAAG-CCCT-ACATGCTAGTC------------------------------------------------------------
>ERX140512.1621008
-----------------------------------------ATGGAAGGAGAAGCCTCTT-CGGT-GCACCGAACNCC---AAAAC-TTGCCG-TTTTGC-ATGGTTTATC-A-CCCA-TACCGCTACCACCC-ACN-A-----TTT-----TG-T-CCA-TGC-AC---A--TGTG-TTGTT-CTT--GG-ACAAAACT-GTGCATACCAGCTCTTCTAAA-TTACATTCGT-ACTGTT-CGAAAATAATAGTCCA-TTTCGAGTGGCG-C-AAAATGGCTC-GT-GGGCGCG-AGCAAGTTA-CCCTGGAAGCCGGA-TTCACGATA-T-CCCTCGTTGCTG-AAA--TCCA-TTT-GAGGTGTA-TCCGTAG--AACGACCGTA-CCCTGG-CCA-----------------------------TACGAACTCCG-TTT-GGGCT-CCATGACCTG-CC-AAAA-CGACCTCAGCG---AAAATTCGT-AT-CCTTCTGTCAC-A-AACTTTGTCTA-TTTCGG-AATAATTT-CGG-AGG-CCG-AAAACGGCTT-GCTG-AATTGA-G-TTTC--GGATGA-TTTAGTGGTT-GGCGTGC-ACTC-TTCTA--GAGTCTA-CC-ACCCTA-CCGT-GAGCTC-A-CCC-----A-CGGA-CAGATACTGCGAC-AATGA--------------------------------------------------------------------------------------------------------------------------
>ERX140512.544777
--------------------------------------------------------------------------------------------------------------------------------------------------------TG-T-CCA-TGC-AC---A--TGTG-TTGTT-CTT-GG--ACAAAACT-GTGCATACCAGCTCTTCTACA-TTATGATCGT-ACTGTT-CGAAAATAATAGGCCA-TTTCGAGTGGCG-C-AAAATGGCTC-GT-GCGCGCG-AGCAAGTTA-CCCTGGAAGCCGGA-TTCACGATA-T-CCCTCCTTGCTG-AAA--TCCATTTT-GAGGTGTA-TCCGTAG--AACGACCGTA-CCCTGG-CCA-----------------------------TACGAACTCCG-TTT-GGGCT-CCATGACCTG-CC-AAAA-CGACCGCAGCG---AAAATTCGT-AT-CCTTCTGTCAC-AGGACTTTGTCTG-TTTCGG-AATAATTT-CGG-AGG-CCG-AAAAAGGCTT-GTAG-AATTGA-G-TTTC--GGATGA-TTTAGTGGTT-GGCGTGC-ACTC-TTCTA--GCGTCTA-CC-ACCCTA-CCGT-TAGCTC-A-CCC-----A-C-GGACAGATACTGCG-ACAATGACGTG-CAGAAC-AATGTTACATGACTCTATTTCTGCACCAACAAG-CCCT-ACATGCTAGTCTGGATGGA----------------------------------------------------
>ERX140512.1707372
------------------------------------------------------------------------------------------------------TGGTTTATC-A-CCCA-TACCGCTACCACCC-AC-AT-----TTT-----TG-T-CCA-TGC-AC---A--TGTG-TTGTT-CTT-GG--A-AAAACT-GTGCATACCAGCTCTTCTACA-TTACATTCGT-ACTGTT-TGAAAATAATAGGCCA-TTTCAAGTGGCG-C-AAAATGGCTC-GT-GGGCGCG-AGCAAGTTA-CCCTGGAAGCCGGA-TTCACGATA-T-CCCTCGTTGCTG-AAA--TCCA-TTT-GAGGTGTA-TCCGTAG--AACGACCGTA-CCCTGG-CCA-----------------------------TACGAACTCCG-TTT-GGGCT-CCATGACCTG-CC-AAAA-TGTCCGCTGCG---AAAATCCGT-AT-CCTTCTGTCAC-A-CACTTCGTCTG-TTTCGG-AATAATTT-CGG-AGG-CCG-AAAACGGCTT-GCAG-GATTGA-G-TTTC--GGATGA-TTTACTGGTT-GGCGTGC-ACTA-TTCTA--GCGTCTA-CC-ACCCTA-CCGT-GAGCTC--ACCC-----A-C-GGACAGATACTGCG-ACAATGACGTG-CAGAAC-GATGTTACACGACTCTATTTCTGCACCAACAAG------CC--TACGTGC------------------------------------------------------------
>ERX140514.1648590
--------------------------------------------------------------------------------------------------------GTTTATC-A-CCCA-TACCGCTACCACCC-AC-AT-----TTT-----TG-T-CCA-TGC-AC---A--TGTG-TTGTT-CTT-GG--ACAAAACT-GTGCATACCAGCTCTTCTACA-TTACATTTGT-ACTGTT-CGAAAATAATAGGCCA-TTTCGAGTGGCG-C-AAAATGGCTC--T-GGGCGCG-AGCAAGTTA-CCCTGGAAGCCGGA-TTCACGATA-T-CCCTCGTTGCTG-AAA--TCCA-TTT-GAGGTGTA-TCCGTAG--AACGACCGTA-CCCTGG-CCA-----------------------------TACGAACTCCG-TTT-CGGCT-CCATGACCTG-CC-AAAA-CGACCGCAGTG---AAAATTCGT-AT-CCTTCGGTCAC-A-AACTTCATCTA-TTTCGG-AATAATTA-CGG-AGG-CTG-AAAACGGCTT-GCAG-AATTGA-G-TTTC--GGATGA-TTTAGTGGTT-GGCGTGC-ACTC-TTCTA--GCGTCTA-CC-ACCCTA-CCGT-GAGCTC--ACCC-----A-C-GGACAGATACTGCG-ACAATGATGTG-CGGAAC-AATGTTACATGACTCTA---------------------------------------------------------------------------------------------
>ERX140521.67347
-----------------------------------------------------------------------------------------------TTTGC-ATGGTTTATC-A-CCCA-TACCGCTATCACCC-ACA-T-----TTT-----TG-T-CCA-TGC-AC---A--TGAG-TTGTT-CTT--GG-ACAAAACT-GTGCATACCAGCTCTTCTACA-TTACATTCGT-ACTGTT-TGAAAATAATAGGCCA-TTTCGAGTGGCG-C-AAAATGGCTC-GT-GGGCGCG-AGCAAGTTA-CCCTGGAAGCCGGA-TTCACGGTA-T-CCCTCGTTGCTG-AAA--TCCA-TTT-GAGGTGTA-TCCGTAG--AACGACCGTA-CCCTGG-CCA-----------------------------TACGAACTCCG-TTT-GGGCT-CCATGACCTG-CC-AAAA-CGACCGCAGCG---AAAATCCGT-AT-CCTTCTGTCAC-A-CACTTCGTCTG-TTTCGG-AATATTTT-CGG-AGG-CCG-AAAATGGCTT-GCAG-AGTTGA-G-TTTC--GGATGA-TTTAGTGGTT-GGCGTGC-ACTC-TTCTA--GCGTCTA-CC-ACCCTA-CCGT-GAGCTC-A-CCC-----A-C-GGACAGATACTGCAAC-AATGACGTG-CAG-AC-AATGTTACATGACTCTATTTCTGCACCA----------------------------------------------------------------------------------
>ERX140512.1536322
---------------GTCTCAGGT----------------------------------------CGTTCTACGGATACACCCAAAACTTATCG-TTTTGG-ATGGTTTATC-A-CCCA-TACCGCTACCACCC-ACA-T-----TTT-----TG-T-CCA-TGC-AC---A--TGTG-TTGTT-GTT-GG--ACAAAACT-GTGCATACCAGCTCTTCTACA-TTACATTCGT-ACTGTT-CGAAAATAATAGGCCA-TTTCGAGTGGCG-C-AAAATGGCTC-GT-GGGCGCG-AGCAAGTTA-CCCTGGAAGCCGGA-TTCACGATA-T-CCCTCGTTGCTG-AAA--TCCA-TTT-GAGGTGTA-TCCGTAG--AACGACCGTA-CCCTGG-CCA-----------------------------TACGGACTCCGTTTT-GGGCT-CCATGACCTA-CC-AAAA-CGACAGCAGCG---AAAATTCGT-AT-CCTTCTGTCAC-A-AACTTCGTCTA-TTTCGG-AATAATTT-CGG-AGG-CCG-AAAACGGCTT-GCAG-AATTGA-G-TTTC--GGATGA-TTTAGTGGTT-GGCGTGC-ACTC-TTCTA--GCGTCTA-CC-ACCCTA-CCGT-GAGCTC--ACCC-----A-C-GGAC--------------------------------------------------------------------------------------------------------------------------------------------
>ERX140516.278723
------------------------------------------------------------------------------------------------------------------------------------------------TTT-----TG-T-CCA-TGC-AC---A--TGTG-TTGTT-CTT-GG--ACAAAACT-ATGCATCCCAGCTCTTCTACA-TTACATTCGT-ACTGTT-CGAAAATAATAGGCCA-TTTCGAGTGGCG-C-AAAATGGCTC-GT-GGGCGCG-AGCAAGTTA-CCCTGGAAGCCGGA-TTCACGATA-T-CCCTCGTTGCTA-AAA--TCCA-TTT-GAGGTGTA-TCCATAG--AACGACCGTA-CCTTGG-CCA-----------------------------TACGAACTCCG-TTT-GGGCT-CCATGACCTG-CC-AAAA-CGACCACAGCG---AAAATCCGT-AT-CCTTCTGTCAC-A-CACTACGTCTT-TTTAGG-AATAATTT-TGG-AGG-CCG-AAAACGGCTT-GCAT-AATTGA-G-TATC--GGATTA-TTTAGTGGTT-GGCGTGA-ACTC-TTCTA--GCGTCTA-CC-ACCCTA-CCGT-GAGCTC--ACCC-----A-C-GGACTGATACTGCG-ACAATGACGTG-CAGAAC-AATGTTACATGACTCTATTTCTGCACCAAAAGNGCCCCTACATGCTAGTC-TGGCTGAGAC-------------------------------------------------
>ERX140512.267562
-----------------------------------------ATGGAAGGAGAAGCCTCTT-CGGTCGCACCGAACACCC--AAAAC-TTGCCG-TTTTGC-ATGGTTTATC-A-CCCATTACCGCTACCACCCTACA-T-----TTT-----TG-T-CCA-TGC-AC---A--TGTG-TTGTT-CTT--GG-ACAAAACT-GTGCATACCAGCTCTTCTACA-TTACATTCGT-ACTGTT-CGAAAAT-ATAGGCCA-TTTCGAGTGGCG-C-AAAATGGCTC-GT-GGGCGCG-AGCAAGTTACCCCTGGAAGCCGAA-TTCACGATA-T-CCCTCGTTGCTG-AAA--TCCA-TTT-GAGGTGTA-TCCGTAG--AACTACCGTA-ACCTGG-CCA-----------------------------TACGAACTCCA-TTT-GGGCT-CCATGACCTG-CC-AAAA-CGACCGCAGCA---AAAATTCGT-AT-CCTTCTGTCAC-A-CACTTCGTCTG-TTTCGG-AATAATTT-CGG-AGG-CCG-AAAACGGCTT-GCAG-AATTGA-G-TTTC--AAATGA-TTTAGTGGTT-GGCGTGC-ACTC-TTCTA--GCGTTTA-CC-ACCCTA-TCGT-GAGCTC-A-CCC-----A-CGGA-CAGAT----------------------------------------------------------------------------------------------------------------------------------------
>ERX140512.1558387
----------------------------------------------------------------------------------------------------------------G---------------------GCA-G-----TCT-----CA-G-CCA-TGC-AC---A--TGTG-TTGTT-CTT--GG-ACAAAACT-GTGCATACCAGCTCTTCTACA-TTACATTCGT-ACTGTT-CGAAAATAATAGGCCA-TTTCGAGTGGCG-C-AAAATGGCTC-GT-GGGCGCG-AGCAAGTTA-CCATGGAAGTCGGA-TTCACGATA-T-CCCTCGTTGCTG-AAA--TCGA-TTT-GAGGTGTA-CCCGTAG--AACGACCGTA-CCCTGGCCCA-----------------------------TACGAACTCCG-TTTGGGGCT-CCATGACCTG-CC-AAAA-CGACCGCAGCG---AAAATTCGT-AT-CCTTCTGTCAC-A-CACTACGTCTG-TTTCGG-AATAATTT-CGG-AGG-CCG-AAAACGGCTT-GCAG-AATTGA-G-TTTC--GGATGA-TTTAGTGGTT-GGCGTGG-ACTC-TTCTA--GCGTCTA-CC-ACCCTA-CCGT-GAGCTC-A-CCC-----A-C-GGACAGATACTGCGAC-AATGACGTG-CACAAC-AATGTTACATGACTCTA---------------------------------------------------------------------------------------------
>ERX140512.293186
----------GTCTCAGAACAAGCCCTACATGCTAGTCTGGATGGAAGGAGAAGCCTCAT-CGGT-GCACCGAACNCCC-AAAAAC-TTGCCG-TTTTGC-ATGGTTTATC-A-CCCA-TACCGCTACCACCC-ACA-T-----TTT-----TG-T-CCA-TGC-AC---A--TGTG-TTGTT-CTT--GG-ACAAAACT-GTGCATACCAGCTCTTATACA-TTACATTCGT-ACTGTT-CGAAAATAATAGGCCA-TTTCGAGTGGCG-C-AAAATGGCTC-GT-GGGCGTG-AGCAAGTTA-CCCTGGAAGCCGGA-TTCACGATA-T-CCCTCGTTGCTG-AAA--TCCA-TTT-GAGGTGTA-TCTGTAG--AACGACCGTACCCCTGG-CCA-----------------------------TACGAACTCCG-TTT-GGGCT-CCATGACCTG-CC-AAAA-CTACCGCAGCA---AAAATTCGT-AT-CCTTCTATCAC-A-AACTTCGTCTG-TTTCGG-AATAATTT-CGG-AGG-CCG-AAAACGGCTT-GCAG-AATTGA-G-TTTC--GGATGA-TTTAGTGGTT-G---------------------------------------------------------------------------------------------------------------------------------------------------------------------------------------------------------------
>ERX140512.1454744
-----------------------------------------------------------------------------CC-AAAAAC-TTGCTG-TTTTGC-ATGGTTTATC-A-CCCA-TACCGCTATCACCC-TCA-T-----TTT-----TG-T-CCA-TGC-AC---A--TGTG-TTGTT-CTT--GG-ACAAAACT-GTGCATACCAGCTCTTCTACA-TTACATTCGT-ACTGTT-TGAAAATAATAGGCCA-TTTCGAGTGGCG-C-AAAATGGCTC-GT-GGGCGCG-AGCAAGTTA-CCATGGAAGCCGGA-TTCACGATA-T-CCCTCGTTGCTG-AAA--TCCA-TTT-GAGGTGTA-TCCGTAG--AACGACCGTA-CCCTGG-CCA-----------------------------TACGAACTCCG-TTT-GGGCT-CCATGACCTG-CC-AAAA-CGACCGCTGCA---AAAATTCAT-AT-CCTTCTGTCAC-A-TACTTCGTCTG-TTTCGG-AATAATTT-CGG-AGG-CCG-AAAACGGCTT-GTAG-AATTGA-G-TTTC--AGATGA-TTTAGTGGTT-GGCGTGC-ACTC-TTCTA--GCGTCTA-CC-ACCCTA-CCGT-GAGCTC-A-CCC-----A-C-GGACAGATACTGCGAC-AATGACGTG-CAGAAC---------------------------------------------------------------------------------------------------------------
>ERX140521.1114435
------------------------------GTCTCAGCTGGATGGAAGGAGAAGCCTCTT-CGGT-GCACCGAACACCC-AAAAAC-TTGCCG-TTTTGC-ATGGTTTATC-A-CCCA-TACCGCTACCACCC-ACATT-----TTT-----TG-T-CCA-TGC-AC---A--TGTG-TTGTT-CTT--GG-ACAAAACT-GTGCATACCAGCCCTTCTACA-TTACATTCGT-ACTGTT-TGAAAATAATAGGCCA-TTTCGAGTGGCG-C-AAAATGGCTC-GT-GGGCGCG-AGCAAGTTA-CCCTTGAAGCCGGA-TTCAAGATA-T-CCCTCATTGCTT-AAA--TCCA-TTT-GAGGTGTA-TCCGTAG--AAAGACCGTA-CCCTGG-ACA-----------------------------TATGAACTCCG-TTT-GGGCT-CCATGACCTG-CC-AAAA-CGACCGTTGCA---AAAATCCGT-AT-CGTTCTGTCAC-A-GACTTCGTCTG-TTTCGG-AATAATTT-CGG-AGG-CCG-AAAACGGCTT-GCAG-GATTGA-G-TTTC--GGATGA-TTTAGTGGTT-GGCGTGC-ACTC-TTCTA--GCGTCTA-CC-ACCCTA-CCGT-GAGCTC---------------------------------------------------------------------------------------------------------------------------------------------------------------
>ERX140516.1541520
------------------------------------------------------CCTCTT-CGGT-GCATCGAACACCC--AAAAC-TTGCCG-TTTTGC-ATGGTTTATC-A-CCCA-TACCGCTACCACCC-ACA-T-----TTT-----TG-T-CCA-TGC-AC---A--TGTG-TTGTT-CTT--GG-ACAAAACA-ATGCATACTAGCTCTTCTACA-TTACATTCGT-ACTGTT-CGAAAATAATAGTCCA-TTTCGAGTGGCG-C-AAAATGGCTC-GT-GGGCGCG-AGCAAGTTA-CCTTGGAAGCCGGA-TTCACGATA-T-AGCTCGTTGCTG-AAA--TCCA-TTT-GAGGTGTA-TCCGCAG--AACGAACGTA-ACCTGG-CCA-----------------------------TACGAACTCCG-TTT-GGGCT-CCATGACCTG-CC-AAAA-CGACCGCAGCG---AAAATTCGT-AT-CCTCCTGTCAC-A-CACTTCGTCTG-TTTTGG-AATAATTT-CCG-AGG-CCG-AAAACGGCTT-GTAG-AATTGA-G-TTTC--GGATGA-TTTAGTGGTT-GGCGTGC-ACTC-TTCTA--GCGTCTA-CC-ACCCTA-CCGT-GAGCTC-A-CCC-----A-CGGA-CAGATATTGCGAC-AATAAGGTG-CAG------------------------------------------------------------------------------------------------------------------
>ERX140516.212780
----------------------------------------------------------------------------------------------------------------------------------------------------------------------------------------------G-ACAAAACT-GTGCATACCAGCTCTTCTACA-TTACATTCGT-ACTGTT-CGAAAATAATAGGCCA-TTTCAAGTGGCG-C-AAAATGGCTC-GT-GGGCGCG-AGCAAGTTA-CCCTGGAAGCCGGA-TTCACGATA-T-CCCTCGTTGCTG-AAA--TCCA-TTT-GAGGTGTA-TCCGTAG--AACGATCGTA-CCCTGG-CCA-----------------------------TACAAACTCCG-TTT-GGGCT-CCATGACCTG-CC-AAAA-CGACCGCAGCG---AAAATTCGT-AT-CCTTCTGTGAC-A-CACTTCGTCTG-TTTCGG-AATAATTT-CGG-AGG-CCG-AAAACGACTT-GCAG-AATTGA-G-TTTC--GGATGA-TTTAGTGGTT-GGCGTGC-ACTC-TTCTA--GCGTCTA-CC-ACCCTA-CCGT-GAGCTC-A-CCC-----A-CGGA-CAGATACTGCGAC-AATGACGTG-CAGAAC-AATGTTACATGACTCTAATTCTGCACCAGCAAGCCCTACATGCTAGTCTGGATGGA------------------------------------------------------
>ERX140516.834764
-------------------------------------------------------------------------------------------------------------TC-A-CCCA-TAGCGCTGCCACCC-ACA-------TTT-----TG-T-CCA-TGC-AC---GATGGTG-TTGTT-CTT-GG--A-AAAACT-ATGCATACCAGCTCTTCTACA-TTACATTCGT-ACTGTT-CGAAAATAATAGGCCA-TTTCGAGTGGCG-C-AAAATGGCTC-GT-GGGCGCG-AGCAAGTTA-CCCTGGAAGCCGGA-TTCACTATA-T-CCCTCGTTGCTG-AAA--TCCA-TTT-GAGGTGTA-TCCGTAG--AACGACCGTA-CCCTGG-CCA-----------------------------TACGAACTCCG-TTT-GGGCT-CCATGACCTG-CC-AAAT-CGACCGCAGCG---AAAATTCGT-AT-CCTTCTGTCAC-A-AACTTCGTCAG-TTTCGG-AATAATTT-TGG-AGG-CCG-AAAACGGCTT-GCAG-AATTGA-G-TTTC--GGATGA-TTTAGTGGTT-GGCGTGC-ACTC-TTCTA--GCGTCTA-CC-ACCCTA-CCGT-GATCTC-A-CCC-----A-T-GGACAGATACTGCG-ACAATGACTTG-CAGAAC-AATGTTACATGACTCTATTTCTGCACCAGCAAG-C---------------------------------------------------------------------------
>ERX140516.1211838
-------------------------------------------------------------------------TGGCAG-TCTCAG-TTGCCG-TTTTGC-ATGGTTTATCACCCCAT-ACCCGCTACCACCCCACA-T-----TTT-----TG-TCCCA-TGC-AC---A--TGTG-TTGTT-CTT--GG-ACAAAACT-GTGCATACTAGCTCTTCTACA-TTACATTCGT-ACTGTT-CTAAAATAATAGGCCA-TTTCTAGTGGCG-C-AAAATGGCTC-GT-GGGCGCG-AGCAAGTTA-CCCTGGAAGCCGGA-TTCACGATA-T-CCCTCGTTGCTG-AAA--TACA-TTT-GAGGTGTA-TCCGTAG--AACGACCGTA-CCCTGG-CCA-----------------------------TACGAACTCCG-TTT-GGGCT-CCATGACCTG-CC-AAAA-CGACCGCTGCG---ATAATTCGT-AT-CCTTCTGTCAC-A-CACTTCGTCTG-TTTCGG-AATAATTT-CGG-AGG-CCG-AAAACGGCTT-GCAG-AATTGA-G-TTTC--GGATGA-TTTAGTGGTT-GGCGTGC-ACTC-TTCTA--GCATCTA-CC-ACCCTA-CCGT-GAGCTC-A-CCC-----A-C-GGACAGATACTGCGAC-AAT----------------------------------------------------------------------------------------------------------------------------
>ERX140515.1398733
------------------------------GTGTGCCTTGGCAGTCTCAGGAAGCCTCTT-CGGT-GCACCGAACACCC-AAAAAC-TTGNCGTTTTTGC-ATGGTTTATC-A-CCCATTACCGCTACCACCC-ACA-T-----TTT-----TG-T-CCA-TGC-AC---A--TGTG-TTGTT-CTT--GG-ACAAAACC-GTGCATACCAGCTCTTCTACA-TTACATTCGT-ACATTT-CGAAAATAATAGGCCA-TTTCGAGTGGCG-C-AAAATGGCTC-GT-GGGCGCG-AGCAAGTTA-CCCTGGAAGCCGGA-TTCACAATA-T-CCCTCGTTGCTG-AAA--TCCA-TTT-GAGGTGTA-TCCATAG--AACGACCGTA-CCCTGG-CCA-----------------------------TACGAACTCCG-TTT-GGGCT-CCATGCCCTG-CC-AAAA-CGACCGCAGCG---AAAATTCGT-AT-CCTTCTGTCAC-A-AACTTCGTCTG-TTTCGT-AATAATTT-CGG-AGG-CCG-AAAACGGCTT-GCAG-AATTGA-G-TTTC--GGATGA-TTTAGTGGTT-GGCGTGC-ACTC----------------------------------------------------------------------------------------------------------------------------------------------------------------------------------------------------
>ERX140514.593359
-----------------------------------------------------------------------------------------------------------TATC-A-CCCA-TACCGCTACCACCC-AC-AT-----TTT-----TG-T-CCA-TGC-AC---A--TGTG-TTGTT-CTT-GG--ACAAAACT-GTGCATACCAGCTAGTCTACA-TTACATTCGT-ACTGTT-CGAAAATAATAGGCCA-TTTCGGGTGGCG-C-AAAATGGCTC-GT-GGGTGCG-AGCAAGTTA-CCCTGGAAGCCGGA-TTCACGATA-T-CCCTCGTTTCTG-AAA--TCCA-TTT-GAGGTGTA-CCCGTAG--AACGTCCGTA-CCCTGG-CCA-----------------------------TACGAACTCCG-TTT-GGGCT-CCATGACCTG-CC-AAAA-TGACCGCAGCA---AAAATTAGT-AT-CCTTCTGTCAC-A-CACTTCGTCTG-TTTCGG-AATAATTT-CGG-AGG-CCG-AAAACGGCTT-GCAG-AATTGA-G-TTTC--AGATGA-TTTAGTGGTT-GGCGTGC-ACTC-TTCTA--GCGTCTA-CC-ACCCTA-CCGT-GAGCTC--ACCC-----A-C-GGACAGATACTGCG-ACAATGACGTA-CAGAAC-AATG-TACATGACTCTATTTCTGCACCA----------------------------------------------------------------------------------
>ERX140512.2069570
---------------------------------------------------------------------------ACCC-AATAAC-TTGCCG-TTTTGC-ATGGTTTATC-A--CCA-TACCACTACCACCC-ACA-T-----TTT-----TG-T-CCA-TGC-AC---A--TGTG-TTGTT-CTT--GG-ACAAAACT-GTGCATACCAGCTCTTCTACA-TTACATTCGT-ACTGTT-CGAAAATAATAGGCCA-TTTCGAGTGGCG-C-AAAATGGCTC-GT-GGGCGCG-AGCAAGTTA-CCCTGGAAGCCGGA-TTCACGATA-T-CCCTCGTTGCTG-AAA--TCCA-TTT-GAGGTGTA-TCCGTAG--AACGACCGTA-ACCTGG-CCA-----------------------------TATGAACTCCG-TTT-GGGCT-CCATGACCTG-CC-AAAA-CGACAGCAGCG---AAAATTCGT-AT-CCTTCTGTCAC-A-AACTTCGTCTG-TTTCGG-ATTAATTT-CGG-AGG-CCG-AAAACGGCTT-GCAG-AATTGA-G-TTTC--GGATGA-TTTAGTGGTT-GGCATGC-ACTC-TTCTA--GCGTCTA-CC-ACCCTA-CCGT-GAGCTC-A-CCC-----A-C-GGACAGATACTGCGAC-AACGACGTG-CAGAAT-AATGTTACATGACTCTAT--------------------------------------------------------------------------------------------
>ERX140512.716324
------------------------------------------------------------------------------------------------------------------------------------------T-----TTT-----TG-T-CCA-TGC-AC---A--TGTG-TTGTT-CTT-GC--ACTAAACT-ATGCATACCAGCTCTTCTACA-TTACATTCGT-ACTGTT-CGAAAATAATAGGCCA-TTTCGAGTGGCG-C-AAAATGGCTC-GT-GGGCGCG-AGCAAGTTA-CCCTGGAAGCCGGA-TTCACGATA-T-CCCTCGTTGCTG-AAA--TCCATTTT-GAGGTGTA-TCCGTAG--AACGACCGTA-CCCTGG-CCA-----------------------------TACGAACTCCG-TCT-GGGCT-CCATGACCTG-CC-AAAA-CGACCGCAGCG---AAAATTTGT-AT-CATTCTGTCAC-A-AACTTCGTCTG-TTTCGG-AATAATTT-CGG-AGG-CCG-AAAACGGCTT-GCAG-AATTGA-G-TTTC--GGATGA-TTTAGCGGTT-GGCGTGC-ACTC-TTCTA--GCTTCTA-CC-ACCCTA-CCGT-GAGCTC--ACCC-----A-C-GGACAGATACTGCG-ACAATGACTTG-CAGAAC-AATGTTACATGACTCTATTTCTGCACCAGCAAG-CCCT-ACATGCTAGTC-TGGATGGA---------------------------------------------------
>ERX140514.2436913
------------------------------------------------GAGAAGCCTCTT-CGGT-GCACCGAACACCC-AAAAAC-TTGCCG-TTTTGC-ATGGTTTATC-A-CCCA-TACCGCTACCACCC-ACA-T-----TTT-----TG-T-CCA-TGC-AC---A--TGTG-TTGTT-CTT--GG-ACAAAAAT-GTGCATACCAGCTCTTCTACA-TTACATTCGT-ACTGTT-CGGAAATAATAGGCCA-TTTCGAGTGGCG-C-AAAATGGCTC-GT-GGGCGCG-AGCAAGTTA-CCCTGGAAGCCGGA-TTCACGATA-T-CCCTCATTGCTG-AAA--TCCA-TTT-GAGGTGTA-TCCGTAG--AACGACTGTA-CCCTGG-CCA-----------------------------TACGAACTCCG-TTT-GGGCT-CCATGACCTG-CC-AAAA-CGACCGCAGCG---AAAATTCGT-AT-CCTTCTGTCAC-A-AACTTTGTCTG-TTTCGG-AATAATTT-CGG-AGT-CCGAAAAACGGCTT-GCAG-AATTGA-G-TTTC--GGATGA-TTTAGTGGTT-GGCGTGC-ACTC-TTCTA--GCGTC---------------------------------------------------------------------------------------------------------------------------------------------------------------------------------------
>ERX140515.1690443
------------------------------------------------GAGAAGCCTCTT-CGGT-GCACCGAACACCC-AAAAAC-TTGCCG-TTTTGC-ATGGTTTATC-A-CCCA-TACCACTACCACCC-ACA-T-----TTT-----TG-T-CCA-TGC-AC---A--TGTG-TTGTT-CTT--GG-ACAAAACT-GTGCATACCAGCTCTTCTACA-TTACATTCGT-ACTGTT-CGAAAATAATAGGCCA-TTTTGAGTGGCG-C-AAAATGGCTC-GT-GGGCGCG-AGCAAGTTA-CCCTGGAAGCCGGA-TTCACGATA-T-CCCTCGTTGTTG-AAA--TCCA-TTT-GAGGTGTA-TCCGTAG--AACGACCGTA-CCCTGG-CCA-----------------------------TACGAACTCTG-TTT-GGGCT-CCATGACCTG-CC-AAAA-CGACCGCAGCG---AAAATTCGT-AT-CCTTCTGTCAC-A-CACTTCGTCTG-TTTTGG-AATAATTT-CGG-AGG-CCG-AAAACGGCTT-GCAG-AATTGA-G-TTTC--GGATGA-TTTAGTGGTT-GCCGTGC-ACTC-TTCTA--GCGTCTA-CC-ACCCTA-CCGT-GAGCTC-A-CCC-----A-CGGA-CAGATACTGCGAC-AATGACGTG-C--------------------------------------------------------------------------------------------------------------------
>ERX140512.91386
----------------------------------------------------------------------------------------------------------------------------------------------------------------------------------------CTT-GG--ACAAAACT-GTGCATACCAGCTCTTCTACA-TTACATTCGT-ATAGTT-CGAAAATAATAGGCCA-TTTCGAGTGGCG-C-AAAATGGCTC-GT-GGGCGCG-AGCAAGTTA-CCCTGGAAGCCGGA-TTCACGATA-T-GCCTCGTAGCTG-AAA--TCAA-TTT-GAGGTGTA-TCCGTAG--AACGACCGTA-CCCTGG-CCA-----------------------------TACGAACTCCG-TTT-GGGCT-CCATGACCTG-CC-AAAA-CGACCGCAGCG---AAAATTCGT-AT-CCTTCTGCCAC-A-AACTTCGTCTG-TTTCGG-AATAATTT-CGG-AGG-CCG-AAAACGGCGT-GCAG-AATTGA-G-TTTC--GGATGA-TTTAGTGGTT-GGCGTGC-ACTC-TTCTA--GCGTCTA-CC-ACCCTA-CCGT-GAGCTC--ACCC-----A-C-GGATAGATACTGCG-ACAATGACGTG-CAGAAC-AATGTTACATGACTCTATTTCTGCACCAACAAG-CCCT-ACATGCTAGTC-TGGATGGA---------------------------------------------------
>ERX140512.2261463
---------------------------------------------------------------------------------------------------------------------------------------CACA-----TTT-----TG-T-CCA-TGC-AC---A--TGTG-TTGTT-CTT-GG--ACAAAACT-GAGCATACCAGCTCTTCTACA-TTACATTCGT-ACTGTT-TGAAAATAATAGGCCA-TTTCGAGTGGCG-C--AAATGGCTC-GT-GGGCGCG-AGCAAGTTA-CCCTGGAAGCCGGA-TTCACGATA-T-CCCTCGTTGCTG-AAA--TCCA-TTT-GAGGTGTA-TCCGTAG--AACGACCATA-CCCTGG-CCA-----------------------------TACGAACTCCG-TTT-GGGCT-CCATGACCTG-CC-AAAA-CGACCGCAGCG---AAAATTCGT-AT-CCATCTGTCAC-A-CACTTTGTCTG-TTTCGG-AATAATTT-CGG-AGG-CCG-AAAATGGCTT-GCAG-AATTGA-G-TTTC--GGATGA-TTTAGTGGTT-GGCGTGC-ACTC-TTCTA--GCGTCTA-CC-ACCCTA-CCGT-GAGCTC--ACCC-----A-C-GGACAGATACTGCG-ACAATGACGTG-CAGAAC-AATGTTACATGACTCTATTTCTGCACCAACAAG-CCCT-ACATGCTAGTC-TGGATGGA---------------------------------------------------
>ERX140516.404153
-------------------------------------------------------------------------------------------------------------------------CCGCTACCACCC-ACA-T-----TTT-----TG-T-CCA-TGC-AC---A--TGTG-TTATT-TGT-GG--ACAAAACT-GTGCATACTAGCTCTTCTACA-TTACATTCGT-ACTGTT-CGAAAATAATAGGCCA-TTTCGAGTTGCG-C-AAAATGGCTC-GT-GGGCGCG-AGCAAGTTA-CCCTGGAAGCCGGA-TTCACGATA-T-CCCTCGTTGCTG-AAA--TCCA-TTT-GAGGTGTA-TCCGTAG--AACGACCGTA-CCCTGG-CCA-----------------------------TACGAACTCCG-TTT-GGGCT-CCATGACCTG-CC-AAAA-CGACCGCAGCG---AAAATTCGT-AT-CCTTCTGTCAC-A-CACTTCGTCTG-TTTCGG-AATAATTT-CGG-GGG-CCG-AAAACGGCTT-GCAG-AATTGA-G-TTTC--AGATGA-TTTAGTGGTT-GGCGTGC-ACTC-TTCTA--GCATCTA-CC-ACCCTA-CCGT-GAGATC-A-CCC-----A-C-GGACAGATACTGCG-ACAATGACGTG-CAGAAC-AATGTTACATGACTCTATTTCTGCACCAGCAAG-CCCT-ACA--------------------------------------------------------------------
>ERX140519.276880
----------------------------------------------------------------------------------------------------------------------------------CTC-AGT-T-----TTT-----TG-T-CCA-TGC-AC---A--TGTG-TTGTT-CTT--GG-ACAAAACT-GTGCATACCAGCTCTTCTACA-TTACATTCGT-ACTGTT-TGAAAATAATAGGCCA-TTTCGAGTGGCG-C-AAAATGGCTC-GT-GGGTGCG-AGCAAGTTA-CCCTGGAAGCCGGA-TTCACGATA-T-CCCTCGTTGCTG-AAA--TCCA-TTT-GAGGTGTA-TCCGTAG--AACGACCGTA-CCCTGG-CCA-----------------------------TACGAACTCCG-TTT-GGGCT-CCATGACCTG-CC-AAAA-CGACTGCAGCG---AAAATTCGT-AT-CCTTCTGTCAC-A-AACTTCATCTG-TTTCGG-AAT-ATTT-CGG-AGG-CCG-AAAACGGCTT-GCAG-AATTGA-G-TTTC--GGATGA-TTTAGTGGTT-GGCGTGC-ACTC-TTCTA--GCGTCTA-CC-ACCCTA-CCGT-GAGCTC-A-CCC-----A-C-GGACAAATACTGCGAC-AATGACGTG-CAGAAC-AATGTTACATGACTCTATTTCTGCACCAGCAAGCCCTAC-----------------------------------------------------------------------
>ERX140514.513511
------------------------------------------------------------------------------------------------------------------------------------C-ACA-T-----TTT-----TG-T-CCA-TGC-AC---A--TGTG-TTGTT-CTT--GG-ACAAAACT-GTGCATACCAGCTCTTCTAAA-TTACATTCGT-ACTGTT-CGAAAATAATAGGCCA-TTTCGAGTGGCG-C-AAAATGGCTC-GT-GGGCGCG-AGCAACTTA-CCCTGGAAGCCGGA-TTCACGATA-T-CCCTCGTTGCTG-AAA--TCCA-TTT-GAGGTGTA-TCCATAG--AACGACCGTA-CCCTGG-CCA-----------------------------TACGAACTCCG-TTT-GGGCT-CCATGACCTG-CC-AAAA-CGACCGCACCG---AAAATTCGT-AT-CCTTCTGTCAC-A-AACTTCCTCTG-TTTCAG-AATAATTT-CGG-AGG-CCG-AAAACGGCTT-GCAG-AATTGA-G-TTTC--GGATGA-TTCAGTGGTT-GGCGTGC-ACTC-TTCTA--GCGTCTA-CC-ACCCTA-TCGT-GAGCTC-A-CCC-----A-CGGA-CAGATACTGCAAC-AATGACGTG-CAGAAC-AATGTTACATGACTCTATTTCTGCACCAACAAGCCCTACATGCTAGTCTGGATGGA------------------------------------------------------
>ERX140521.141468
--------------------------------------------------------------------------------------------------------------------------------------------------------------------------------G-TTGTT-CTT-GG--ACAAAACT-GTGCATAGCAGCTCTTCTACA-TTACATTCGT-ATTGTT-CGAAAATAATAGGCCA-TTTCGAGTGGCG-C-AAAATGGCTC-GT-GGGCGCG-AGCAAGTTA-CCCTGGAAGCCGGA-TTCACGATA-T-CCCTCGTTGCTG-AAA--TCCA-TTT-GAGGTGTA-TCCGTAG--AACGACCGTA-CCCTGG-CCA-----------------------------TACGAACTCCG-TTT-GGGCT-CCATGACCTG-CC-AAAA-CGACCAGAGTG---AAAATTCGT-AT-CCTTCTGTCAC-A-CACTTCGTCTG-TTTCGG-AATAATTT-CGG-AGG-CTG-AAAACGGCTT-GCAG-AATTGA-G-TTTC--GGATGA-TTTAGTGGTT-GGCGTGC-ACTC-TTCTA--GCGTCTA-CC-ACCCTA-CCGT-GAGCAT--ACCC-----A-C-GGACAGATACTGCG-ACAATGACGTG-CAGAAC-AATGTTACATGACTCTATTTCTGTACCAACAAG-CCCT-ACATGCTAGTC-TTGATGGA---------------------------------------------------
>ERX140516.1101505
---------------------------------------------------------------CTTGGCAGTCTCAG-----------TGCCG-TTTTGC-ATGGTTTATC-A-CCCA-TACCGCTACCACCC-ACA-T-----TTT-----TG-T-CCA-TGC-AC---A--TGTG-TTGTT-CTT--GG-ACAAAACT-GTGCATACCAGCTCTTCTACA-TTACATTCGT-ACTGTT-CGAAAATAATAGGCCA-TTTCGAGTGGCG-C-AAAATGGCTC-GT-GGGCGCG-AGCAAGTTA-CCCTGGAAGCCGGA-TTCACGATA-T-CCCTCGTTGCTG-AAA--TCCA-TTT-GAGGTGTA-TCCGTAG--AACGACCGTA-CCCTGG-CCA-----------------------------TACGAACTGCG-TTT-GGGCT-CCATGACCTG-AC-AAAA-CGACCGCAGCA---AAAATTCGA-AT-CCTTCTGTAAC-A-AACTTCCTCTG-TTTCGG-AATAATTT-CGG-AGG-CCG-AAAACGGCTT-GCAG-AATTGA-G-TTTC--GGATGA-TTTAGTGGTT-GACGTGC-ACTC-TTCTA--GCGTCTA-CC-ACCCTA-CCGT-GAGCTC-A-C-----------------------------------------------------------------------------------------------------------------------------------------------------------
>ERX140515.597744
------------------------------------------------------------------------------------------------------TGGTTTATC-A-CCCA-TACCGCTACCACCC-ACA-------TTT-----TG-T-CCA-TGC-AC---A--TGTG-TTGTT-CTT-GG--ACAAAACT-GCGCATACCAGCTCTTCTACA-TTACATTCGT-ATTGTT-CGAAAATAATAGGCCA-TTTCGAGTGGCG-C-AAAATGGCTC-GT-GGGCGCG-AGCAAGTTA-CCCTGGAAGCCGGA-TTCACGATA-T-CCCTCGTTGCTG-AAA--TCCA-TTT-GAGGTGTA-TTCGTAG--AACGATCGTA-CCCTGG-CCA-----------------------------TACGAACTCCG-TTT-GGGCT-CCATGACCTG-CC--AAA-CGACCGCAGCG---AAAATTCGT-AT-CCTTCTGTGAC-A-AACTTCGTCTG-TTTCAG-AATAATTT-CGG-AGG-CCG-AAAACGGCTT-GCAG-AATTGA-G-TTTT--GGATGA-TTTAGTGGTT-GGCGTGC-ACTC-TTCTA--GCGTCTA-CC-ACCCTA-CCGT-GAGCTC-A-CCC-----A-C-GGACAGATACTGCG-ACAATGACGTG-CAG-AC-AANGTTACATGACTCTATTTCTGCACCAGCAAG-CCC-------------------------------------------------------------------------
>ERX140512.101829
------------------------------------------------------------------------------------------------------------------------------------C-ACA-T-----TTT-----TG-T-CCA-TGC-AC---A--TGTG-TTGTT-CTT-GG--ACAAAACT-GTGCATACCAGCTCTTCTACA-TTACATTCGT-ACTGTT-CGAAAATAATAGGCCA-TTTCGAGTGGCG-C-AAAATGGCTC-GT-GCGCGCG-AGCAAGTTA-CCCTGGAAGCCGGA-TTCACGATA-T-CCCTCCTTGCTG-AAA--TCCA-TTT-GAGGTGTA-TCCGTAG--AACGACCGTA-CCCTGG-CCA-----------------------------TACGAACTCCG-TTT-GGGCT-CCATGACCTG-CC-AAAA-CGACCGCAGTG---AAAATTTGT-AT-CCTTCTGTCAC-A-AACTTCGTCTG-TTTCGG-AATAATTT-CGG-AGG-CCG-AAAACGGCTT-GCAG-AATTCA-G-TTAC--GGATGA-TTTAGTGGTT-GGCGTGC-ACTC-TTCTA--GCGTCTA-CC-ACCCTA-CCGT-GAGCTC-A-CTC-----A-C-GGACAGATACTGCC-ACAATGACGTG-CAGAAC-AATGTTACATGACTCCATTTCTGCACCAACAAG-CCCT-ACATGCT----------------------------------------------------------------
>ERX140515.1836964
-----------------------------------------------------------------------------------------------------------------------------------------NA-----TTT-----TG-T-CCA-TGC-AC---A--TGTG-TTGTT-CTTAGG--NCAAAACT-GTGCATACCAGCTCTTCTACA-TTACATTCAT-ACTGTTACGAAAATAATAGGCCA-TTTCGAGTGGCG-C-AAAATGGCTC-GT-GGGCGCG-AGCAAGTTA-CCCTGGAAGCCGGA-TTCACGATA-T-CCCTCGTTGCTG-AAA--TCCA-TTT-GAGGTGTA-TCTGTAG--AACGACCGTA-CCCTGG-CCA-----------------------------TACGAACTCCG-TTT-GGGCT-CCATGACCTG-CC-AAAA-CGACCGCAGCG---AAAATTCGT-AT-CCTTCTGTCAC-A-CACTTCGTCAG-TTTCGG-AATAATTT-TGG-AGG-CCG-AAAACGGCTT-GCAG-AATTGA-G-TTTC--GGATGA-TTTAGTGGTT-GCCGTGC-ACTC-TTCTA--GCGTCTA-CC-ACCCTA-CCGT-GAGCTC--ACCC-----A-C-GGACAGATACTGCG-ACAATGACATG-CAGAAC-AATGTTACATGACTCTATTTCTACACCAACAAG-CCCT-ATATGCTAGTC-TGGATG-----------------------------------------------------
>ERX140519.288843
-----------------------------------------------------------------------------------------------------------------------------TGGCAGTC-TCAGT-----TTT-----TG-T-CCA-TGC-AC---A--TGTG-TTGTT-CTT-GG--ACAAAACT-GTGCATACCATCTCTTCTACA-TTACATTCGT-ACTGTT-CGAAAATAATAGGCCA-TTTCGAGTGGCG-C--AAATGGCTC-GT-GGGCGCG-AGCAAGTTA-CCCTGGAAGCCGGA-TTCACGATA-T-CCCTCGTTGCTG-AAA--TCCA-TTT-GAGGTGTA-TCCGTAG--AACGACCGTA-CCCTGG-CCA-----------------------------TACGAACTCCG-TTT-GGGCT-CCATGACCTG-CC-AAAA-CGACCGCAGCA---AAAATTCGT-AT-CCTTCTGTCAC-A-CACTTCGTCTG-TTTCAG-AATAATTT-CGG-AGG-CCG-AAAACGGCTT-GCAG-AATTGA-G-TTTT--GGATGA-TTTAGTGGTT-GGCGTGC-ACTC-TTCTA--GCGTCTA-CA-ACCCTA-CCGT-GAGCTC--ACCC-----A-C-GGACGGATACTGCG-ACAATGACGTG-CAGAAC-AATGTTACATGAC-------------------------------------------------------------------------------------------------
>ERX140512.2136450
--------------------------------------------------------------------------------------------------------------------------------------------------------------------------------G-TTGTT-CTT-GG--ACAAAACT-GTGCATACCAGCTCTTCTACA-TTACATTCGT-ACTGTT-CGAAAATAATAGGCCA-TTTCGAGTGGCGGC-AAAATGGCTC-GT-GGGCGCG-AGCAAGTTA-CCCTGGAAGCCGGA-TTCACGATA-T-CCCTCGTTGCTG-AAA--TCCA-TTT-GAGGTGTA-TCCGTAG--AACGACCGTA-CCCTGG-CCA-----------------------------TACGAACTCCG-TTT-GGGCT-CCATGACCTG-CC-AAAA-CGACCGCAGCG---AAAATTCGT-AT-CCTTCTGTCAC-A-AACTTTGTCTG-TTTCCG-AAAAATTT-CGG-AGG-CCG-AAAATGGCTT-GCAG-AATTGA-G-TTTC--AAATGA-TTTAGTGGTT-GGCGTGC-ACTC-TTCTA--GCGTCTA-CC-ACCCTA-CCGT-GAGCTC-A-CCT-----A-C-GGACAGATACTCCG-ACAATGATGTG-CAGAAC-AATGTTACATGACTCTATTTTTGCACCAACAAG-CCCT-ACACGCTAGTCTGGATGGAAGG-------------------------------------------------
>ERX140520.627356
------------------------------------------------------------------------------------------------------------------------------------------------------------------------------------------------------------------AGCTCTTCTACA-TTACATTCGT-ACTGTT-CGAAAATAATAGGCGG-TTTGGAGTGGCG-C-AAAATGGCTC-GT-GGGCGCG-AGCAAGTTA-CCCTGGAAGCC--A-TTCACGATA-T-CCCTCGTTGCTG-AAA--TCCA-TTT-GAGGTATA-TCCGTAG--AACGACCGTA-CCCTGG-CCA-----------------------------TACGAACTCCG-TTT-GGGCT-CCATGACCTG-CC-AAAA-CGACCGCAGCG---AAAATTCGT-AT-ATTTCTGTCAC-A-AACTTCATCTG-TTTCGG-AATAATTT-CGG-AGG-CCA-AAAATGGCTT-GCAG-AATTGA-G-TTTC--GGATGA-TTTAGTGGTT-GGCGTGC-ACTC-TTCTA--GCATCTG-CC-ACCCTA-CCGT-GAGCTC-A-CCC-----A-CGGA-TAGATACTGCGAC-AATGACGTG-CATAAC-AATGTTACATGACTCTATTTCTGCACCAACAAGCTCTACATGCTAGTCTGGATGGAAGGAGAAGCCTCTTCGGTGCACCGAA----------------------------
>ERX140515.1100655
---------------------------------------------------------------------------------------------------------------------------------------------------------------------------------------------------AAACA-ATGCATACCAGCTCATCTACA-TTACATTCGT-ACTGTT-CGAAAAT-ATAGGTCA-TTTCGAGTGGCG-C-AAAATGGCTC-GT-GGGCGCG-AGCAAGTTA-CCTTGGAAGCCGGA-TTCACGATA-T-CCCTCGTTGCTG-AAA--TCCA-TTT-GAGGTGTA-TCCGTAG--AACGACCGTA-ACCTGG-CCA-----------------------------TACGAACTCCG-TTT-GGGCT-CCATGACCTG-CC--AAA-CGACCACAGCG---AAAATTCGT-AT-CCTTTTGTCAC-A-CACTTCGTCTG-TTTCGG-AATAATTT-CCG-AGG-CCG-AAAACGGCTT-GCAG-AATTGA-G-TTTC--GGATGA-TTTAGTGGTT-GGCGTGC-ACTC-TTCTA--GCGTCTA-CC-ACCCTA-CCGT-GAGCTC--ACCC-----A-C-GGACAGATACTGCG-AAAATGACGTG-CAGAAC-AATGTTACATGACTCTATTTCTGCACCAACAAG-CCCT-ACATGCTAGTC-TGGACGGAAGGAGAAGCCTCTTCGGTGCACCGA--------------------------
>ERX140521.352948
----------------------------------------------------------------------------------------------------------------------------------------------------------------------------------------------------------------------------------------------TT-CGAAAATAATAGGCCA-TTTCGAGTGGCG-C-AAAATGGCTC-GT-GGGCGCG-AGCAAGTTA-CCCTGGAAGCCGGA-TTCACGATA-T-CCCTCGTTGCTG-AAA--TCCA-TTT-GAGGTGTA-TCTGTAG--AACGACCGTA-CCCTGG-CCA-----------------------------TACGAACTCCG-TTT-GGGCT-CCATGACCTG-CC-AAAA-CGACGGCAGCG---AAAATTCGT-AT-CCTTCTGTCAC-A-AACTTCGCCTG-TTTCGG-AATAATTT-CGG-AGG-CCG-AAAACGGCTT-GCAG-AATTGA-G-TTTC--TGATGA-TTTAGTGGTT-GGCGTGC-ACTC-TTCTA--GCGTCTA-CC-ACCCTA-CCGT-GAGCTC-A-CCC-----A-C-GGACAGATACTGCG-ACAATGACATG-CAGAAC-AATGTTACATGACTCTATTTCTGCACCAGCAAG-CCCT-ACATGCTACTCTGGATGGAAGGAGAAGCCTCTTCGGTGCACCGAACACCCAAAAACTTGCC----------
>ERX140512.2067233
--------------------------------------------------------------------------------------------------------------C-A-CCCA-TACCGCTACTACCC-ACA-------TTT-----TG-T-CCA-TGC-AC---A--TGTG-TTGTT-CTT--GG-ACAAAACT-GTGCATACCAGCTCTTCTACA-TTACATTCGT-ACTGTT-CGAAAATAGTAGGCCA-TTTCGAGTGGCG-C-AAAATGGCTC-GT-GGGCGCG-AGCAAGTTA-CCCTGGAAGCCGGA-TTCACGATA-T-CCCTCGTTGCTG-AAA--TCCA-TTT-GAGGTGTA-TCCGTAG--AACGACCGTA-CCCTGG-CCA-----------------------------TACGAACTCCG-TTT-GGGCT-CCATGACCTG-CC-AAAA-CGACCGCAGGG---AAAATTCGT-AT-CCTTCTGTCAC-A-AACTTGGTATG-TTTCGG-AATAATTT-CGG-AGG-CCG-AAAACGGCTT-GCAG-AATTGA-G-TTTC--GGATGA-TTTAGTGGTT-GGCGTGC-ACTC-TTCTA--GCGTCTA-AC-CCCCTA-CCGT-GAGCTC-A-CCC-----A-C-GGACAGATACTGCGAC-AATGACGTG-CAGAAC-AATGTTACATGACTCTATTTCTGCACCAGCAAGC----------------------------------------------------------------------------
>ERX140512.902866
-----------------------------------------ATGGAAGGAGAAGCCTCTT-CGGT-GCACCGAACACCC-AAAAAC-TTGCCG-TTTTCC-ATGGTTTATC-ACCCCA-TACCGCTACCACCCTACA-T-----TTT-----TG-T-CCA-TGC-AC---A--TGTG-TTGTT-CTT--GG-ACAAAACT-GTGCATACCAGCTCTTCTACA-TTACATTCGT-ACTGTT-CGGAAATAATAGGCCA-TTTCGAGTGGCG-C-AAAATGGCTC-GT-GGGCGCG-AGCAAGTTA-CACTGGAAGCCGGA-TTCACGATA-T-CCCTCGTTGCTG-AAA--TCCA-TTT-GAGGTGTA-TCCGTAG--AACGACCGTA-CCCTGG-CCA-----------------------------TACGAACTCCG-TTT-GGGCT-CCATGACCTG-CC-AAAA-CGACCGCAGCG---ATAATTCAT-AT-CCTTCTGTCAC-A-AACTTCGTCTG-TTTCGG-AATAATTT-CGA-AGG-CCG-AAAACGGCTT-GCAG-AATTAA-G-TTTC--GGATGA-TTTAGTGGTT-GGCGTGC-ACTC-TTCTA--GCGTCTA-CC-ACCCTA-CCGT-GAGCTC-A-CCC-----A-CGGA-CAGATACTGTGA---------------------------------------------------------------------------------------------------------------------------------
>ERX140516.1555289
--------------------------------------------------------------------------------------------------------------------------------------------------------------------------------G-TTGTT-CTT--GC-AATATACT-GTGCATACCAGATCTTCTACA-TTACATTCGT-ACAGTT-CG-AAATAATAGGCCA-TTTCGAGTGGCG-C--AAATGGCTC-GT-GGGCGTG-AGCAAGTTA-CCCTGGAAGCCGGA-TTCAGGATA-T-CCCTCGTTGCTG-AAA--TAAA-TTT-GAGGTGTA-TCCGTAGAAAACGACCGTA-CCCTGG-CCA-----------------------------TACGAACTCCG-TTT-GGGCT-CCATGACCTG-CC-AAAA-CGACCGCAGCG---AAAATTCGT-AT-CCTTCTGTCAC-A-AACTTTGTCTG-TTTTGG-AATAATTT-CGG-AGG-CCG-AAAACGGCTG-GCAG-AATTGA-G-TTTC--GGATGA-TTTAGTGGTT-GGCGTGC-ACTC-TTCTA--GCGTCTA-CC-ACACTA-CCGT-GAGCTC-A-CCC-----A-C-GGACAGATACCGCGAC-AATGACGTG-CAGAAC-AATGTTACATGACTCTATTTCTGCACCAGCAAGCCCTACAT-GCTA-GTCTGGAT--GGAAGAAAAGCCTC---------------------------------------
>ERX140514.2130272
----------------------------------------------------------CTCTTCGGTGCACCGAACACC-CAAAAC-TTGCCG-TTTTGC-ATGGTTTATC-A-CCCA-TACCGCTACCACCC-ACA-T-----TTT-----TG-T-CCA-TGC-AC---A--TGTG-TTGTT-CTT--GG-AGAAAACT-GTGCATACCAGCTCTTCTACA-TTACATTCGT-ACTGTT-C-AAAATAATAGGCCA-TTTCGAGTGGCG-C-AAAATGGCTC-GT-GGGCGCG-AGCAAGTTA-CCCTGGAAGGCGGA-TTCACGATA-T-CCCTCGTTGCTG-AAA--TCCA-TTT-GAGGTGTA-CCCGTAG--AACGACCGTA-CCCTGG-CCA-----------------------------TATGAACTCCG-TTT-GGGCT-CCATGACCTG-CC-AAAA-CGACCGCAGCT---AAAATTCGT-AT-CCTTCCATCAC-A-AACTTCGTCTG-TTTCGG-AATAATTT-CGG-AGG-CCG-AAAACGGCTT-GCAG-AATTGA-G-TTTC--AGATGA-TTTAGTGGTT-GGCGTGC-ACTC-TTCTA--GCGTCTA-CC-ACCCTA-CCGT-GAGCTC-A-CCC-----A-C-GGACAGATACTGCGAC-AATGACGTG-CAGAC--AATGTT--------------------------------------------------------------------------------------------------------
>ERX140514.76353
-------------------TTGGCAGTCTCAGATGCTAGTCTGGATGGAAGGAGAAGGCTCTTCGGTGCACCGAACACCCAA-AAACTTGCCGTTTTTAA-ATGGTTTATC-A-CCCA-TTCCGCTACCACCC-ATA-T-----TTT-----TG-T-CCA-TGC-AC---A--TGTG-TTGTT-CTT-GG--ACAAAACT-GTGCATACCAGCTCTTCTACA-GTACATTCGT-ACTGTT-CGAAAATAATAGGCCA-TTTCGAGTGGCG-C-AAAATGGCTC-GT-GGGCGCG-AGCAAGTTA-CCCTGGAAGCCGGA-TTCACGATA-T-CCCTCGTTGCTG-AAA--TCCA-TTT-GATGTGTA-TCCGTAG--AACGACCGTA-CCCTGG-CCA-----------------------------TATGAACTCTG-TTT-GGGCT-CCGTGACGTG-CC-AAAA-CGACCGCAGCG---AAAATTCGT-AT-CCTTCTGTCAC-A-CACTTCGTCTG-TTTCGG-AATAATTT-CGG-AGG-CC--AAAATGGCTT-GCAG-AATTGA-G-TTTC--GGATGA-TT-------------------------------------------------------------------------------------------------------------------------------------------------------------------------------------------------------------------------
>ERX140512.770519
-------------------------------------------------------------CGGT-GCACCGAACACCC--AAAAC-TTGCCG-TTTTGC-ATGGTTTATC-A-CCCA-TACCGCTACCACCC-ACA-------TTT-----TG-T-CCA-TGC-AC---A--TGTG-TTGTT-CTT--GG-ACAAAACT-GTGCATACCAGCTCTTCTACA-TTACATTCGT-ACTGTT-CGAAAATAATAGGCCA-TTTCGAGTGGCG-C-AAAATGGATC-GT-GGGCGCG-AGCAAGTTA-CCCTGGAAGCCGGA-TTCACGATA-T-CCCTCGTTGCTG-AAA--TCCA-TTT-GAGGTGTA-TCCGTAG--AACGACCGTA-CCCTGG-CCA-----------------------------TACGAACTCCG-TTT-GGGCT-CCATGACCTG-CG-AAAA-CGACTGCAGCG---AAAATCCGT-AT-CCTTCTGTCAC-A-AACTTTGTCTG-TTTCGG-AATAATTT-CGG-TGG-CCG-AAAACGGCTT-GCAG-AATTGA-G-TTTC--GGATGA-TTTAGTGGTT-GGCGTGC-ACTC-TTCTA--GCGTCTA-CC-ACCCTA-CC------------------------------------------------------------------------------------------------------------------------------------------------------------------------
>ERX140514.952617
------------------------------------------------------------------------------------------------------------------------------------------------------------------------------GCG-TTGTT-CTT-GG--ACAAAACT-GTGCATACCAGCTCTTCTACA-TTACATTCAT-AATGTT-CGAAAATAATAGGCCA-TTTCGAGTGGCG-C-AAAATGGCTC-GT-GGGCGCG-AGCAAGTTA-CCCTAGAAGCCGGA-TTCACGATA-T-CCCTCGTTGCTG-AAA--TCCA-TTT-GAGGTGTA-TCCGTAG--AACGACCGTA-CCCTGG-CCA-----------------------------TACGAACTCCG-TTT-GGGCT-CCATGACCTG-CC-AAAA-CGACCGCAGTG---AAAATTCGT-AT-CCTTCTCTCAC-A-CACTTCATCTG-TTTCGG-AATAATTT-TGG-AGG-CCG-AAAACGGCTT-GCAG-AATTGA-G-TTTC--GGATGA-TTTAGTGGTT-GGCGTGC-ACTC-TTCTA--GCGTCTA-CC-ACCCTA-CCGT-GAGCTC--ACCC-----A-C-GGACAGATACTGCG-ACAATGACGTG-GAGAAC-AATGTTACATGACTCTATTTCTACACCAACAAG-CCCT-ACATGCTAGTC-TGGATGGAAGGAGAAGCCTC---------------------------------------
>ERX140521.286198
-------------------------------------------------------GACTCTTCGGTGCACCGAACACCG-AAAAAC-TTGCCG-TTTTGC-ATGG-TTATC-A-CCCA-TACCGCTACCACCC-ACATT-----TTT-----TG-T-CCA-TGC-AC---A--TGTG-TTGTT-CTT--GG-ACAAAACT-GTGCATACCAGCTCTTCTACA-TTACATTCGT-ACTGTT-CGAAAATAG-AGGCCA-TTTCGAGTGGCG-C-AAAATGGCTC-GT-GGGCGCG-AGCAAGTTA-CCCTGGAAGCCGGA-TTCACGATA-T-CCCTCGTTGCTG-AAA--TCCA-TTT-GAGGTTTA-TCCGTAG--AACGACCATA-CCCTGG-CCA-----------------------------TACGAACTCCG-TTT-GGGCT-CCATGACCAG-CC-AAAA-CGACCGCAGCG---AAAATTCGT-AT-CCTTCTGTCAC-A-CACTTCGTCTG-TTTCGG-AATAATTT-CGG-AGG-CCG-AAATTGGCTT-GCAG-AATTGA-G-TTTC--AGATGA-TTTAGTGGTT-GGCGTGC-ACTC-TTCTA--GCGTCTA-CC-ACCCTT-CCGT-GAGCTC-A-CCC-----A-C-GGACAGATACTGCGAC-AATGACGTG-CAGAAC-AA------------------------------------------------------------------------------------------------------------
>ERX140515.1027052
--------------------------------------------------------------------------------------------------------------------------------CCACC-CACAT-----TTT-----TG-T-CCA-TGC-AC---A--TGTG-TTGTT-CTT-GG--ACAAAACT-GTGCATACCAGCTCTTCTACA-TTACATTGGT-ACTGTT-CGAGAATAATAGGCCA-TTTCGAGTGGCG-C-AAAATGGCTC-GT-GGGCGCG-AGCAAGTTA-CCCTGGAAGCCGGA-TTCACGATA-T-CCCTCGTTGCTG-AAA--TCCA-TTT-GAGGTGTA-TCCGTAG--AACGACCGTA-CCCTGG-CCA-----------------------------TACGAACTCCG-TTT-GGGCT-CCATGACCTG-CC-AAAA-CGACCGCAGCG---AAAATTCGT-AT-CCTTCTATCAC-A-AACTTCGTCTG-TTTCGG-ATTAATTT-CGG-AGG-CCG-AAAACGGCTT-GCAG-AATTGA-G-TTTC--GGATGA-ATTAGTGGTT-GGCGTGC-ACTC-TTCTA--GCGTCTA-CC-ACCCTA-CCGT-GAGCTC--ACCC-----A-C-GGACAGATACTGCG-ACAATGACGTG-CAAAAC-AATGTTACATGACTCTATTTCTGCACCAACAAT-TCCT-AC---------------------------------------------------------------------
>ERX140520.190757
---------------------AGCCCTACATGCTAGTCCGGATGGAAGGAGAAGCCTCTT-CGGT-GCACCGAACACCC-AAAAAC-TTGCCG-TTTTGC-ATGGTTTATC-A-CCCA-TACCGCTACCACCC-ACATT-----TTT-----TG-T-CCA-TGC-AC---A--TGTG-TTGTT-CTT--GG-ACAAAACT-GTGCATACCAGCTCTTCTACA-TTACATTCGT-ACTGTT-CGAAAATAATAGGCCA-TTTGGAGTGGCG-C-AAAATGGCTC-GT-GGGCGCG-AGCAAGTTA-CCCTGGAAGCCGGA-TTCGCGATA-T-CCCTCGTTGCTG-AAA--TCCA-TTT-GAGGTATA-TCCGTAG--AACGACCGTA-CCCTGG-CCA-----------------------------TACGAACTCCG-TTT-GGGCT-CCATGACCTG-CC-AAAA-CGACCGCAGCG---AAAATTCGT-AT-ATTTCTGTCAC-A-AACTTCATCTG-TTTCGG-AATAATTT-CGG-AGG-CCG-AAAACGGCTT-GCGG-AATTGA-G-TTTC--GGATGA-TTTAGTGGTT-GGCGTGC-ACTC-TTCTA--GCGTCTA-CC-ACCC-----------------------------------------------------------------------------------------------------------------------------------------------------------------------------
>ERX140512.2179922
-----------------------------------------ATGGAAGGAGAAGCCTCTT-CGGT-GCACCGAACACCC-AAAAAC-TTGCCG-TTTTGC-ATGGTTTATC-A-CCCA-TACCGCTACGACAC-ATA-T-----TTT-----TG-T-CCA-TGC-AC---A--TGTG-TTGTT-CTT--GA-ACAAAACT-TTGCATACCAGCTCTTCTACA-TTACGTTCGT-ACTGTT-CGAAAATAATAGGCCA-TTTCGAGTGGCG-C-AAAATGGCTC-GT-GCGCGCG-AG-AAGTTA-CCCTGGAAGCCGGA-TTCACGATA-T-CCCTCCTTGCTG-AAA--TCCA-TTT-GAGGTGTA-TCCGTAG--AACGACCGTA-CCCTGG-CCA-----------------------------TACGAACTCCG-TTT-GGGCT-CCATGACCTG-CC-AAAA-CGACCGCAGCG---AAAATTCGT-AT-CCTTCTGTCAC-A-CACTTCGTCTG-TTTCGG-AATAATTT-CGG-AGG-CCG-AAAACGGCTT-GCAG-AATTGA-G-TTTC--AGATGA-TTTAGTGGTT-GGCGTGC-ACTC-TTCTACGCGTCCTA-CC-ACCCTA-CCGTCGTACCG-TCACC-----A-CGGA-CAGATACTGCGA---------------------------------------------------------------------------------------------------------------------------------
>ERX140516.1763115
------------------------------------------------------------------------------------AC-TTGCCG-TTTTGC-ATGGTTTATC-A-CCCA-TACAGCTACCACCC-ACA-T-----TTT-----TG-T-CCA-TGC-AC---A--TGTG-TTGTT-CTT--GG-ACAAAACT-ATGCATACCAGCTCTTATACA-TTACATTCGT-ACTGTT-CGAAAATAATAGGCCA-TTTCGAGTGGCG-C-AAAATGGCTC-GT-GGGCGCG-AGCAAGTTA-CCCTGGAAGCCGGA-TTCACGATA-T-CCCTCGTTGCTG-AAA--TCCA-TTT-GAGGTGTA-TCCGTAG--AACGACCGTA-CCCTGG-CCA-----------------------------TACGAACTCCG-TTT-GGGCT-CCATGACCTG-CC-AAAA-CGACCGCAGCG---AAAACTCGT-AT-CCTTCTGTCAC-A-CACTTCGTTTG-TTTCGG-TATAATTT-CGG-AGG-CCG-AAAACGGCTT-GCAG-AATTGA-G-TTTC--GGATGA-TTTAGTGGTT-GGCGTGC-ACTC-TTCTA--GCGTCTA-CC-ACCCTA-CCGT-GATCTC-A-CCC-----A-T-GGACAGATACTGCGAC-AATGACGTG-CAGAAC-AACGTTACATGACTCTATT-------------------------------------------------------------------------------------------
>ERX140521.61899
-----------------------------------------------------------T-CGGT-GCACCGAACACCC-AAAAAC-TTGCCG-TTTTGC-AAGGTTTATC-A-CCCA-TACCGCTACCACCC-ACA-T-----TTT-----TG-T-CCA-TGC-AC---A--TGTG-TTGTT-CTT--GG-ACAAAACT-GTGCATACCAGCTCTTCTACA-TTACATTCAT-ATTGTT-TGAAAATAATAGGCCA-TTTTGAGTGGCG-C-AAAATGGCTC-AT-GGGCGCG-AGCAAGTTA-CCCTGGAAGCCGGA-TGCACGATA-T-CCCTCGTTGCTG-AAA--TCCA-TTT-GAGGTGTA-TCCGTAG--AACGACCGTA-CCCTGG-CCA-----------------------------TACGAACTCCG-TTT-GGGCT-CCATGACCTG-CC-AAAA-TGACCGCAGCG---AAAATTCGT-AT-CCTTCTGTCAC-A-CACTTCGTCTG-TTTCGG-AATAATTT-CGG-AGG-CCG-AAAACGTCTT-GCAG-AATTGA-G-TTTC--GGATGA-TTTAGTGGTT-GGCGTGC-ACTC-TTCTA--GCGTCTA-CC-ACCCTA-CCGT-GAGCTC-A-CCC-----A-CG------------------------------------------------------------------------------------------------------------------------------------------------
>ERX140515.806005
------------------------------------------------------------------------------------------------------------------CCCA-TACCGCTACCACCC-ACA-T-----TTT-----TG-T-CCA-TGC-AC---A--TGTG-TTGTT-CTT--GG-AAAAAACT-GTGCATACCAGCTCTTCTACA-TTACATTCGT-ACTATT-TGAAAATAATAGGCCA-TTTCGAGTGGCG-C-AAAATGGCTC-GT-GGGCGCG-AGCAAGTTA-CCCTGGAAGCCGTA-TTCACGATA-T-CCCTCGTTGCTG-AAA--TCCA-TTT-GAGGTGTA-TCCGTAG--AACGACCGTA-CCCTGG-CCA-----------------------------TACGAACTCCG-TTT-GGGCT-CCATGACATG-CC-AAAA-CGACCGCAGTG---AAAATCCGT-AT-CCTTCTGTCAC-A-AACTTCGTCTG-TTTCAG-AATAATTT-CGG-AGG-CCG-AAAATGGCTT-GCAG-AATTGA-G-TTTC--GGATGA-TTTAGTGGTT-GGCGTGC-GCTC-TTCTA--GCGTCTA-CC-ACCCTA-CCGT-GAGCTC-A-CCC-----A-C-GGACAGATACTGCGAC-AATGACGTG-CAGAAC-AATGTTACATGACTCTATTTCTGCACCAACAAGCCTTACAT---------------------------------------------------------------------
>ERX140515.1653199
------------------------------------------------------------------------------------------------------------------------------------------------------------------------------------------T-GG--ATAAAACT-GTGCATACCAGCTC-TCTACA-TTACATTCGT-ACTGTT-CGAAAAT-ATAGGCCA-TTTCGAGTGGCG-C--AAATGGATC-GT-GGGCGCG-AGCAAGTTA-CCCTGGAAGCCGGA-TTCACGATA-T-CCCTCGTTGCTG-AAA--TCCA-TTT-GAGGTGTA-TCCGTAG--AACGACCGTA-CCCTGG-CCA-----------------------------TACGAACTCCG-TTT-GGGCA-CCATGACCTG-CC-AAAA-CGACCACAGCG---AAAATTCGT-AT-CCTTCTGTCAC-A-AACTTCGTCTG-TTTCGG-AATAATTT-CGG-AGG-CCG-AAAACGGCTT-GCAG-AATTGA-G-TTTC--GGATGA-TTTAGTGGTT-GGCGTGC-ACTC-TTCTA--GCGTCTA-CC-ACCCTA-CCGT-GAGCTC-A-CCC-----A-C-GGGCAGATACTGCG-ACAATGACGTG-CAGAAC-AATGTTACATGACTCTATTTCTGCACCAGCAAG-CCCT-ACATGCTAGTCTGGATGGAAGGAGAAGCCTCTTCGGTGCA-------------------------------
>ERX140519.333994
---------------------------------------------TGGAAGGAGAAGCCTCTCGGTGCACCGAACACCC-AAAAAC-TTGCCG-TTTTGC-ATGGTTTATC-A-CTCA-TACGGCTACCACCC-ACA-T-----TTT-----TG-T-CCA-TGC-AC---A--TGTG-TTGTT-CTT--GG-ACAAAACT-GTGCATACCAGCTCTTCTACA-TTACATTTGT-ACTGTT-CAAAAATAATAGGCCA-TTTCGAGAGGCG-C-AAAATGGCTC-GT-GGGCGCG-AGCAAGTTA-CCCTGGAAGCCGGA-TTCACGATA-T-CCCTCGTTGCTG-AAA--TCCA-TTT-GAGGTGTA-TCCGTAG--AACGACCGTA-CCCTGG-CCA-----------------------------TACGAACTCCG-TTT-GGGCT-CCATGACCTG-CC-AAAA-CGACCGCAGCA---AAAATTCGT-AT-CCTTCTATCAC-A-AAATTCGTTTG-TTTCGG-AATAATTT-CGG-AGG-CCG-AAAACGGCTT-GCAG-AATTGA-G-TTTC--GGATGA-TTTAGTGGTT-GGCGTGC-ACTC-TTCTA--GCGTCTA-CC-ACCCTA-CCGT-GAGCTC-A-CCC-----A-T-GGACAGATACTGCG----------------------------------------------------------------------------------------------------------------------------------
>ERX140515.1417926
------------------------------------------------GAGAAGCCTCTT-CGGT-GCACTGAACACCC-AAAAAC-TTGCCG-TTTTGC-ATGGTTTATC-A-CCCA-TACCGCTATCACCC-ACA-T-----TTT-----TG-T-CCA-TGC-AC---A--TGTG-TTGTT-CTT--GG-ACAAAACT-TTGCATACCAGCTCTTCTTCA-TTACATTCGT-ACTGTT-CGAAAATAATAGGCCA-TTTCGAGTGGCG-C-AAAATGGCTC-GT-GGGCGCG-AGCAAGTTA-CCCTGGAAGCCGGA-TTCACGATA-T-CCCTCGTTGCTG-AAA--TCCA-TTT-GAGGTTTA-TCCGTAG--AACGACCGTA-CCCTGG-CCA-----------------------------TACGAACTCCG-TTT-GGGCT-CCATGACCTG-CC-AAAA-CGACCGCAGCG---AAAATTTGT-AT-CCTTCTGTCAC-A-AACTTTGTCTG-TTTCGG-AATAATTT-CGG-AGG-CCG-AAAACGGCTT-GCAG-AATTGA-G-TTTC--GGATGA-TTTAGTGGTT-GGCGTGC-ATTC-TTCTA--GCGTCTA-CC----------------------------------------------------------------------------------------------------------------------------------------------------------------------------------
>ERX140512.557246
---------------------------------------------------------------------------------------------------C-ATGGTTTATC-A-CCCA-TACCGCTACCACCC-ACA-T-----TTT-----TG-T-CCA-TGC-AC---A--TGTG-TTGTT-CTT--GG-ACAAAACT-GTGCATACCAGCTCTTCTACA-TTACGTTCGT-ACTATT-CGAAAACAATAGGACA-TTTCGAGTGGCG-C-AAAATGGCTC-GT-GCGCGCG-AGCAAGTTA-CCCTGGAAGCCGGA-TTCACGATA-T-CCCTCCTTGCTG-AAA--TCCA-TTT-GAGGTGTA-TCCGTAG--AACGACCGTA-CCCTGG-CCA-----------------------------TACGAACTCCG-TTT-GGGCT-CCATGACCTG-CC-AAAA-CGACCGCAGCG---AAAATTCGT-AT-CCTTCTGTCAC-A-CACTTCGTCTG-TTTCGG-AATAATAT-CGG-AGG-CCG-AAAACGGCTT-GCAG-AATTGA-G-TTTC--GGATCA-TTTAGTGGTT-GGCATGC-ACTC-TTCTA--GCGTCTA-CC-ACCCTA-CCGT-GAGCTC-A-CCC-----A-C-GGACAGATACTGCGAC-AATGACGTG-CAG-AC-AATGTTACATGACTCTATTTCTGCACCA----------------------------------------------------------------------------------
>ERX140515.2749226
---------------------------------------------------------------------------------------------------------------------G-TGCCTTGGCAGT-------C-----TCA-----GG-T-CCA-TGC-AC---A--TGTG-TTG-T-CTT--GG-ACAAAATT-GTGCATACCAGCTCTTCTACG-TTACATTCGT-ACTGTT-CGAAAATAATAGGCCA-TTTCGAGTGGCG-C-AAAATGGCTC-GT--GGCGTG-AGCAAGTTA-CCCTGGAAGCCGGA-TTCACGATA-T-CCCTCGTTGCTG-AAA--TCCA-TTT-GAGGTGTA-TCCGTAG--AACGACCGTA-CCCTGG-CCA-----------------------------TACGAACTCCG-TTT-GGGCT-CCATGACCTG-CC-AAAA-CGACCACAGTG---AAAATTCGT-AT-CCTTCTGTCAC-A-CACTTCGTCTG-TTTCGG-AATAATTT-CGG-AGG-CCG-AAAACGGCTT-GCAG-AATTAA-G-TTTC--GGATGA-TTTAGTGGTT-GGCGTGC-ACTC-TTCTA--GCGTCTA-CC-ACCCTA-CCGT-GAGCTC-A-CCC-----A-C-GGACAGATACTGCGAC-AATGACATG-CAGAAC-AATGTTACATGACTCTATTTCTGCACCAAGAA------------------------------------------------------------------------------
>ERX140516.331744
-------------------------------------------------------------------------------------------------------------------------TATCCCCTGTGT-GCCTT-----GGC-----AG-T-CTC-AG-------------G-TTGTT-CTT-GG--ACAAAACT-CTGCATACCAGCTCTTCTACA-TTACATTCGT-ACTGTT-CGAAAATAATAGGCCA-TTTCGAGTGGCG-C-AAAATGGCTC-GT-GGGCGCG-AGCAAGTTA-CCCTGGAAGCCGGA-CTCACGATA-T-CCCTCGTTGCTG-AAA--TCCA-TTT-GAGGTGTA-TCCGTAG--AACGACCGTA-CCCTGG-CCA-----------------------------TACGAACTCCG-TTT-GGGCT-CCATGACCTG-CC-AAAA-CGACCTCAGCG---AAAATTCGT-AT-CCTTCTGTCAC-A-AACTTTGTCTG-TTTTGG-AATAATTT-CGG-AGG-CCG-AAAACGGCTT-GCAG-AATTGA-G-TTTC--GGATGA-TTTAGTGGTT-GGCGTGC-ACTC-TTCTA--GCGTCTA-CC-ACCCTA-CCGT-GAGCTC--ACCC-----A-C-GGATAGATACTACA-ATAATGACGTG-CAGAAC-AATGTTACATGACTCTAT--------------------------------------------------------------------------------------------
>ERX140515.3374864
-------------------------------------------------------------------------------------------------------------------------------CCACCC-ACA-T-----TTT-----TG-T-CCA-TGC-AC---A--TGTG-TTGTT-CTT-GG--ACAAAACT-GTGCATACCAGCTCTTCTACA-TTACGTTCGT-ACTGTT-CGAAAATAATAGGCCA-TTTCGAGTGGCG-G-AAAATGGCTC-GT-GGGCGCG-AGCAAGTTA-CCCTGGAAGCCGGA-TTCACGATA-T-CGCTCGTTGCTG-AAA--TCCA-TTT-GAGGTGTA-TCCGTAG--AACGACCATA-CCCTGG-CCA-----------------------------TACGAACTCCG-TTT-GGGCT-CCATGACCTG-CC-AAAA-CGACCGCAGCG---AAAATTTGT-AT-CCTTCCGTCAC-A-TACTTTGTCTG-TTTTGG-AATAATTT-CGG-AGG-CCG-AAAACGGCTT-GCAG-AATTGA-G-TTTC--GGATGA-TTTAGTGGTT-GGCGTGC-ACTC-TTCTA--GCGTCTA-CC-ACCCTA-CCGT-GAGCTC-A-CCC-----A-C-GGACAGATACTGCG-ACAATGACGTG-CAGAAC-AATGTTACATGACTCTATTTCTGCACCAACAAG-CCCT-ACATGCTAGTCTGGATGGA----------------------------------------------------
>ERX140521.282959
---------------------------------------------------------------------------------------TTGCCG-TTTTGC-ATGGTTTATC-A-CCCA-TACCGCTATCACCC-AC-AT-----TTT-----TG-T-CCA-TGC-AC---A--TGTG-TTGTT-CTT-GG--ACAAAACT-ATGCATACCATCTCTTCTACA-TTACATTCGT-ACTGTT-GGAAAATAATAGGCCA-TTTCGAGTGGTG-C-AAAATGGCTC-GT-GGGCGCG-AGCAAGTTA-CCCTGGAAGCCGGA-TTCACGATA-T-CCCTCGTTGCTG-AAA--TCCA-TTT-GAGGTGTA-TCCGTAG--AACGACCGTA-CCCTGG-CCA-----------------------------TACGAACTCGG-TTT-GGCCT-CCATGACCTG-CC-AAAA-CGACCCCAGCG---AAAATCTAT-AT-CCTTCTGTCAC-A-GACTTCGTCTG-TTTCCG-AATAATTT-CGG-AGG-CCG-AAAACGGCTT-GCAG-AATTGA-G-TTTC--GGATGA-TTTAGTTGTT-GGTGTGC-ACTC-TTCTA--GCGTCTA-CC-ACCCTA-CTGT-GAGCTC--ACCC-----A-C-GGACAGATACTGCG-ACAATGACGTG-CAGAAC-AATGTTACATGACTCTA---------------------------------------------------------------------------------------------
>ERX140514.1516018
--------------------------------------------------------------------------------------------------------------------------------------------------G-----TC-T-CAG-TGC-AC---A--TGTG-TTGTT-CTT-GG--ACAAAACT-GTGCATACCAGCTCTTCTACA-TTACACTCGT-ACTGTT-CG-AAATAATAGGCCA-TTTCGAGTGGCG-C-AAAATGGCTC-GT-GGGCGCG-AGCAAGTTA-CCCTGGAAGCCGGA-TTCACGATA-T-CCCTCGTTGCTG-AAA--TCCA-TTT-GAGGTGTA-TCCGTAG--AACGACCGTA-CCCTGG-CCA-----------------------------TACGAACTCCG-TTT-GGGCT-CCATGACCGG-CA-AAAA-CGACCGCAGCG---AAAATTCGT-AT-CCTTCTGTCAC-A-AACTTCGTCTG-TTTCAG-AATAATTT-CGG-AGG-CCG-AAAATGGCTT-GCAG-AATTGA-G-TTTC--GGAAGA-TTTAGTGGTT-GGCGGGC-ACTC-TTCTA--GCGTCTA-CC-ACCCTA-CCGT-GAGCTC--ACCC-----A-C-GGACAGATACTGCG-ACAATGACGTG-CAGAAC-AATGTTACATGAATCTATTTCTGCACCAGCAAG-CCCT-ACATGCTAGTC------------------------------------------------------------
>ERX140516.3044187
--------------------------------------------------GAAGCCTCTT-TGGT-GCACCGAACACCC-AAAAAC-TTGCCG-TTTTGC-ATGGTTTATC-A-CCCA-TACCGCTACCACCC-ACA-T-----TTT-----TG-T-CCA-TGC-AC---A--TGTG-TTGTT-CTT--GG-ACCAAACT-GTGCATACCAGCTCTTCTACA-TTACATTCGT-ACTGTT-CGAAAATAATAGGCCA-TTTCGAGTGGCG-C-AAAATGGCTC-GT-GGGCGCG-AGCAAGTTA-CCCTGGAAGCCGGA-TTCACGATA-T-CCCTCGTTGCTG-AAA--TCCA-TTT-GAGGTGTA-TCCGTAG--AACGACCGTA-CCCTGG-CCG-----------------------------TACGAACTCCG-TTT-GGGCT-CCATGACCTG-CC-AAAA-CGACCGCAGCG---AAAATTCGT-AT-GCTTCTGTCAC-A-AACTTCGTCTG-TTTCGG--ATAATTT-CGG-AGG-CCG-AAAACGGCTT-CCAG-AATTGA-G-TTTT--GGATGA-TTTAGTGGTT-GGCGTGC-ACTG-CTCTA--GCGTCTA-CC-ACCCTA-CCGT-GAGCTC-A-CCC-----A-CGGA-CAGATACTGCGAC-AATGACGTG-CAGAAC-ATGTT---------------------------------------------------------------------------------------------------------
>ERX140515.655852
----------------------------------------------------------------------------------------------------------------------------------------------------------------------------------------CTT-GG--ACAAAACA-ATGCATACCAGCTCTTCTACA-TTACATTCGT-ACTGTT-CGAAAATAATAGGCCA-TTTCGAGTGGCG-C-AAAATGGCTC-GT-GGGCGCG-AGCAAGTAA-CCTTGGAAGCCGGA-TTCACGATA-T-CCCTCGTTGCTG-AAA--TCCA-TTT-GAGGTGTA-TCCGTAG--AACGACCGTA-ACCTGG-CCA-----------------------------TACGAACTCCG-TTT-GGGCT-CCATGACCTG-CC-AAAA-CGACCGCAACG---AAAATTCGT-AT-CCTTTTGTAAC-A-AACTTTGTCTG-TTTCGG-AATAATTT-CCG-AGG-CCG-AAAATGGCTT-GCAG-AATTGA-G-TTTC--GGATGA-TTTAGTGGTT-GGCGTGC-ACTC-TCCTA--GCGTCTA-CC-ACCCAA-CCGT-GAGCTA--ACCC-----A-C-GGACAGATACTGCG-ACAATGACGTG-CAGAAC-AATGTTACATGACTCTATTTCTGCACCAACAAG-CCCT-ACATGCTAGTC-TGGATGG----------------------------------------------------
>ERX140519.584206
----------------------------------------------------------------------TGGCAGTCTCAG----------------GC-ATGGTTTATC-A-CCCA-TACCGCTACCACCC-ACA-T-----TTT-----TG-T-CCA-TGC-AC---A--TGTG-TTGTT-CTT-GG--ACAAAACT-GTGCATACCAGCTCTTCTACA-TTACATTCGT-ACTGTT-CGAAAATAATAGGCCA-TTTCGAGTGGCG-C-AAAATGGCTC-GT-GGGCGCG-AGCAAGTTA-CCCTGGAATCCGGA-TTCATGATA-T-CCCTCGTTGCTG-AAA--TCCA-TTT-GAGGTGTA-TCCGTAG--AACGACCGTA-CCCTGG-CCA-----------------------------TACGAACTCCG-TTT-GGGCT-CCATGACCTG-CC-AAAA-CGACCGCAGGG---AAAATTCGT-AT-CCTTCTGTCAC-A-AAGTTCGTCTG-TTTCGG-AATAATTT-CGG-AGG-CCG-AAAACGGCTT-GCAG-AATTGA-G-TTTC--AGATGA-TTTAGTGGTT-GGCGTGC-ACTC-TTCTA--CCGTCTA-CC-ACCCTA-TCGT-GAGCTC-A-CCC-----A-C-GGACAG------------------------------------------------------------------------------------------------------------------------------------------
>ERX140512.114722
--------------------------------------------------------------------------------------------------------------------CA-TACCGCTACCACCC-AC-AT-----TTT-----TG-T-CCA-TGC-AC---A--TGTG-TTGTT-CTT-GG--A-AAAACT-GTGCATACCAGATCTTCTACA-TTACATTCCT-ACTATT-TGAAAATAATAGGCCA-TTTCGAGTGGCG-C-AAAATGGCTC-GT-GAGCGCG-AGCAAGTTA-CCCTGGAATCCGGA-TTCACGATA-T-CCCTCGTTGCTG-AAA--TCCA-TTT-GAGGTGTA-TCCGTAG--AACGACCGTA-CCCTGG-CCA-----------------------------TATGAACTCCG-TTT-GGGCT-CCATGACCTG-CC-AAAA-CGACCGCAGCG---AAAATCCGT-AT-CCTTCTGTCAC-A-AACTTTGTCTA-TTTTGG-AATAATTT-CAG-AGG-CCG-AAAACGGCTT-GCAG-AATTGA-G-TTTT--GGATGT-TTTAGTGGTT-GGCGTTC-ACTC-TTCTA--GCGTCTA-CC-ACCCTA-CCGT-GAGCTC--ACCC-----A-C-GGACCGATACTGCG-ACAATGATGTG-CAGAAC-AATGTTACATGACTCTATTTATGCACCAACAAG------CCCCTANATGC------------------------------------------------------------
>ERX140519.533827
--------------------------------------------------------------------------------------------------------------------------CGCTACCACCC-ACA-T-----TTT-----TG-T-CCA-TGC-AC---A--TGTG-TTGTT-CTT-GG--AAAAAACA-GTGCATACCAGCTCTTCTACA-TTACATTCGT-ACTGTT-CGAAAATAATAGGCCA-TTTCGAGTGGCG-C-AAAATGGCTC-GT-GGGCGCG-AGCAAGTTA-CCCTAGAAGCCGGA-TTCACTATA-T-CCCTCGTTGCTG-AAA--TCCA-TTT-GAGGTGTA-TCCGTAG--AACGACCGTA-CCTTGG-CCA-----------------------------TACGAACTCCG-TTT-GGGCT-CCATGACCTG-CC-AAAA-CGACCGCAGCA---AAAATTCGT-AT-CCTTCTGTCAC-A-CACTTCGTCTG-TTTCGG-AATAATTT-CGG-AGG-CCG-AAAACGGCTT-GCAG-AATTGA-G-TTTC--GGATGA-TTTAGTGGTT-GGCGTGC-ACTC-TTCTA--GCGTCTA-CC-ACCCTA-CCGT-GATCTC-A-CCC-----A-CGGGACAGATACTGTG-ACAATGACTTG-CAGAAC-AATGTTACATGACTCTATTTCTGCACCAGCAAG-CCCT-ACATGC-----------------------------------------------------------------
>ERX140512.777976
------------------------------------------------------------------------------------GTCTCAG------GCT-ATGGTTTATC-A-CCCA-TACCGCTACCACCC-ACNAT-----TTT-----TG-T-CCA-TGC-AC---A--TGTG-TTGTT-CTT-GG--ACAAAACT-ATGCATACCAGCTCTTCTACA-TTACATTCGT-ATTGTT-CGAAAATAATAGGCCA-TTTTGAGTGGCG-C-AAAATGGCTC-GT-GGGCGCG-AGCAAGTTA-CCCTGGAAGCCGGA-TTCACGATA-T-CCCTCGTTGCTG-AAA--TCCA-TTT-GAGGTGTA-TCCGTAG--AACTACCGTA-TCCTGG-CCA-----------------------------TACGAACTCCG-TTT-GGGCT-CCATGACCTG-CC-AAAA-TGACCGCAGCG---AAAATTCGT-AT-CCTTCCGTCAC-A-AACTTTGTCTG-TTTTGG-AATAATTT-CGG-AGG-CCG-AAAACGGCTT-GCAG-AATTGA-G-TTTC--GGATGA-TTTAGTGGTT-GGCGTGC-ACTC-TTCTA--GCGTCTA-CC-ACCCTA-CTGT-GAGATC--ACCC-----A-C-GGACAGATACTGCG-ACAATGATGTG-CAGAAC-AAT-----------------------------------------------------------------------------------------------------------
>ERX140512.860355
-------------------------------------------------------------------------AACNCCCAA-AAACTTGCCG-TTTTGC-ATGGTTTATC-A-CCCA-TACCGCTACCACCC-ACA-T-----TTT-----TG-T-CCA-TGC-AC---A--TGTG-T--GT-CTT-GG--ACAAAACT-GTGCATACCAGCTCTTCTACA-TTACATTCGT-ACTGTT-CGAAAATAATAGGCCA-TTTCGAGTGGCG-C-AAAATGGCTC-GT-GGGCGCG-AGCAAGTTA-CCCTGGAAGCCGGA-TTCACGATA-T-CCCTCGTTGCTG-AAA--TCCA-TTT-GAGGTGTA-TCCGTAG--AACGACCGTA-CCCTGG-CCA-----------------------------TACGAACTCCG-TTT-GGGCT-CCATGACCTG-CC-AAAA-TGACCCCAGCA---AAAATTCGT-AT-CCTTCTGTCAC-A-AACTTTGTCTG-TTTCGG-AATAATTT-TGG-AGG-CCG-AAAACGGCTT-GCAG-AATTGA-G-TTTC--GGATGA-TTTAGTGGTT-GGCGTGC-ACTC-TTCTA--GCGTCTA-CC-ACCATA-CCGT-GAGCTC-A-------------CGGTAGG-----------------------------------------------------------------------------------------------------------------------------------------
>ERX140516.488022
------------------------------------------------GAGAAGCCTCTT-CGGT-GCACCGAACACCC-AAAAAC-TTGCCG-TTTTGC-ATGGTTTATC-A-CCCA-TACCGCTACCACCC-ACA-T-----TTT-----TG-T-CCA-TGC-AC---A--TGTG-TTGTT-CTT--GG-ACAAAACT-GTGCATACCAGCTCTTCTACA-TTACATTCGT-ACTGTT-CGAAAATAATAGGCCA-TTTCGAGTGGCG-C-AAAATGGCTC-GT-GGGCGCG-AGCAAGTTA-CCCTGGAAGCTGGA-TTCATGATA-T-CCCTCGTTGCTG-AAA--TCCA-TTT-GAGGCGTA-TCCGTAG--AACGACCGTA-CCCTGG-CCA-----------------------------TACGAACTCCG-TTT-GGGCT-CCATGACCTG-CC-AAAA-CGACCGCAGCG---AAAATTCGT-AT-CCTTCTGTCAC-A-AACTTTGTCTG-TTTCGG-AATAATTT-CGG-AGG-CCG-AAAACGGCTT-GCAG-AATTGA-G-TTTT--GGATGA-TTTAGTGGTT-GGCGTGC-ACTC-TTCTA--GCGGCTA-CC-ACCCTA-CCGT-GAGATC-A-CCC-----A-CGGA-CAGA-----------------------------------------------------------------------------------------------------------------------------------------
>ERX140516.282359
-------------------------------------------------------------------------------------------------------------------------------------------------------------------------------------------------CAAAACG-GTGCATACCAGCTCTTCTACA-TTACATTCGT-ACTGTT-CGAAAATAATAGGCCA-TTTCGAATGGCG-C-AAAATGGCTC-GG-GGGCGCG-AGAAAGTTA-CCTTGGAAGCCGGA-TTCACGATA-T-CCCTCGTTGCTG-AAA--TCCA-TTT-GAGGTGTA-TCCGTAG--AACGACCGTA-ACCTGG-CCT-----------------------------TACGAACTCCG-TTT-GGGCT-CCATGACCTG-CC-AAAA-CGACCGCAGCG---AAAATTCGT-AT-ACTTCTGTCAA-A-AACCT-GTCTA-TTTCGT-AATAATTT-CCG-AGG-CCG-AAAATGGCTT-GCAG-AATTGA-G-TTTC--GGATGA-TTTACTGGTT-GGCGTGC-ACTC-TTCTA--GCGTCTA-CC-ACCCTA-CCGT-GAGCTC--ACCC-----A---GGACAGATACTGCG-ACAATGACGTG-TAGAAC-AATGTTACATGACTCTATTTCTGCACCAACAAG-CCCT-ACATGCTAGTC-TGGATGGA---------------------------------------------------
>ERX140515.839991
------------------------------------------------GAGAAGCCTCTT-CGGT-GCACCGAACACCC-AAAAAC-TTGCCG-TTTTGC-ATGGTTCATC-A-CCCA-TACCGCTACCACCC-ACA-T-----TTT-----TG-T-CCA-TGC-AC---A--TGTG-TTGTT-CTT--GG-ACAAAACT-CTGCATACCAGCTCTTCTACA-TTACATTCGT-ACTGTT-CGAAAATAATAGGCCA-TTTCGAGTGGCG-C-AAAATGGCTC-GT-GGGCGCG-AGCAAGTTA-CCCTGGAAGCCGGA-TTCACGATA-T-CCCTCCTTGCTG-AAA--TCCA-TTT-GAGGTGTA-TCCGTAG--AGCGACCGTA-CCCTGG-CCA-----------------------------TACGAACTCCG-TTT-GGGCT-CCATGACCTG-CC-AAAA-CGACCGCAGCG---AAAATTTGT-AT-CCTTCTGTCAC-A-AACTTTGTCTG-TTTCAG-AATAATTT-TGG-AGG-CCG-AAAACGGCTT-GCAG-AATTGA-G-TTTC--GGATGA-TTTAGTGGTT-GGCGTGC-ACTC-TTCTA--GCGTCTA-CC-ACCCTA-CCGA-GAGCTC-A-CCCCANGGA-CAGAT---------------------------------------------------------------------------------------------------------------------------------------------
>ERX140516.2479435
----------------------------------------------------------------AGTCTCAGACNCCCA-AAAACT-TTGCCG-TTTTGC-ATGGTTTATC-A-CCCA-TACCGCTACCACCC-ACA-T-----TTT-----TG-T-CCA-TGA-AC---A--TGTG-TTATT-CTT--GG-ACAAAACT-GTGCATACCAGCTCTTCTACA-TTACATTCGT-ACTGTT-CGAAAATAATAGGCCA-TTTCGAGTGGCG-C-AAAAAGGCTC-GT-GGGCGCG-AGCAAGTTA-CCCTGGAAGCCGGA-TTCACGATA-T-CCCTCGTTGTTG-AAA--TCCA-TTT-GAGGTGTA-TCCGTAG--GACGACCGTA-CCCTGG-CCA-----------------------------TACGAACTCCG-TTT-GGGCT-CCATGACCTT-CC-AAAA-CGACCGCAGCG---AAAACCCGT-AT-CCTTCTGTCAC-A-CACTTCGTCTG-TTTCGG-AATAATTT-CGG-AGG-CCG-AAAACGGCTT-GCAG-AATTGA-G-TTTC--GGATGA-TTTAGTGGAT-GGCGTGC-ACTC-TTCTA--GCGTCTA-CC-ACCCTA-CCGT-GAGCTC-A-CCC-----A-C-GGACAGATACTGCGAC-AATGACGTG-CAGAAC-AATGTTACATGA--------------------------------------------------------------------------------------------------
>ERX140514.1158797
-------------------------------------------------------------------------------------------------------TNAC-------CCCA-TACCGCTACCACCC-ACA-T-----TTT-----TG-T-CCA-TGC-AC---A--TGTG-TTGTT-CTT--GG-ACAAAACT-GTGCATACCAGCTCTTCTACA-TTACATTCGT-ACTGTT-CGAAAATAATAGGCCA-TTTCGAGTGGCG-C-AAAATGGCTC-GT-GGGCGCG-AGCAAGTTA-CCCTGGAAGCCGGA-TTCACGATA-T-CCCTCGTTGCTG-AAA--TCCA-TTT-GAGCTGTA-TCCGTAG--AACGACCGTA-CCCTGG-CCA-----------------------------TACGAACTCCG-TTT-GGGCT-CCATGACCTG-CC-AAAA-CGACCGCAGCG---AAAATTCGT-AT-CCTTCTGTCAC-A-CACTTTGTCTG-TTTGGG-AATAAATT-CGG-AGG-CCG-AAAACGGCTT-GCAG-AATTGA-G-TTTC--GGATGA-TTTAGTGGTT-GGCGTGC-ACTC-TTCTA--GCGTCTA-CC-ACCCTA-CCGT-GAGCTC-A-CCA-----A-C-GGACAGATACTGCGAC-AATGACGTG-CAGAAC-AATGTTACATGACTCTATTTTTGCACCAGCAAGCCC--------------------------------------------------------------------------
>ERX140516.1956777
---------------------------------------------------GAGAAGCCTCTTCGGTGCACCGAAAACCCAA-AAACTTGCCG-TTTTGC-ATGGTTTATC-A-CCCA-TAGCGCTACCGCCC-ACA-T-----TTT-----TG-T-CCA-TGC-AC---A--TGTG-TTGTT-CTT-GG--ATAAAACA-GTGCATACCAGCTCTTCTACA-TTACATTCGT-ACAGTT-CGAAAATAATAGGCCA-TTTCGAGTGGCG-C-AAAATGGCTC-GT-GGGCGCG-AGCAAGTTA-CCCTGGAAGCCGGA-TTCACTATA-T-CCCTCGTTGCTG-AAA--TCCA-TTT-GATGTGTA-TCCGTAG--AACGACCGTA-CCCTGG-CCA-----------------------------TACGAACTCCG-TTT-GGGCT-CCATGACCTG-CC-AAAA-CGACCGCAGCG---AAAATTCGT-AT-CCTTCTGTCAC-A-CACTTCGTCTG-TTTCGG-AATAATTT-CGT-AGG-CCG-AAAACGGCTT-GCAG-AATTGA-G-TTTT--GGATGA-TTTAGTGGTT-GGCGTGC-ACTC-TTCTA--GCGTCTA-CC-ACCCTA-CTGT-GAGCTC-A-CCC-----A---------------------------------------------------------------------------------------------------------------------------------------------------
>ERX140512.1605504
------------------------------------------------GAGAAGCCTCTT-CGGT-GCACCGAACACCC-AAAAAC-TTGTTG-TTTTGC-ATGGTTTATC-A-CCCA-TACCGCTACCATCC-ACA-T-----TTT-----TG-T-CCA-TGC-AC---A--TGTG-TTGTT-CTT--GG-ACAAAACT-ATGCATACCAGCTCTTCTACA-TTACATTCGT-ACTATT-CGAAAATAATAGGCCA-TTTCGAGTGGCG-C-AAAATGGCTC-GT-GGGCGCG-AGCAAGTTA-CCCTGGAATCCGGA-TTCACGATA-T-CCCTCGTTGCTG-AAA--TCCA-TTT-GAGGTGTA-TCCGTAG--AACGACTGTA-CCCTGG-CCA-----------------------------TACGAACTCCG-TTT--GGCT-CCATGACCAG-CC-AAAA-CGACCGCAGCG---AAAATTCGT-AT-CCTTTTGTCAC-A-CACTTCGTCTA-TTTCGG-AATAATTT-CAG-AGG-CCG-AAAACGACTT-GCAG-AATTGAGG-TTTC--GGATGA-TTTAGTGGTT-GGCGTGC-ACTC-TTCTA--GCGTCTA-CC-ACCCTA---------------------------------------------------------------------------------------------------------------------------------------------------------------------------
>ERX140514.2276044
-------------------------------------------------------------------------------------------------------------------------------CCACCC-ACA-T-----TTT-----TG-T-CCA-TGC-AC---A--TGTG-TTGTT-CTT-GG--AAAAAACT-GTGCATACCAGCTCTTCTACA-TTACATTCGT-ACTGTT-CGAAAATAATAGGCCA-TTTCGAGTGGCG-C-AAAATGGCTC-TT-GGGCGCG-AGCAAGTTA-CCCTGGAAGCCGGA-TTCACTATA-T-CCCTCGTTGCTG-AAA--TCCA-TTT-GATGTGCT-TCCGTAG--AACGACCGTA-CCCTGG-CCA-----------------------------TACGAACTCCG-TTT-GGGCT-CCATGACCTG-CC-AAAA-CGACCGCAGCG---AAAATTCGT-AT-CCTTCTGTCAC-A-AACTTCGTCTG-TTTCAG-AATAATTT-CGG-AGG-------------TT-GCAG-AATTGA-G-TTTC--GGATGA-TTTAGTGGTT-GGCGTGC-ACTC-TTCTA--GCGTCTA-CC-ACCCTA-CCGT-GATCTC-A-CCC-----A-C-GGACTGATACTGCA-ACAATGACATG-CAGAAC-AATGTTACATGACTCTATTTCTGCACCAGCAAG-CCCT-ACAT-------------------------------------------------------------------
>ERX140516.857555
-----------------------------------------------------------------------------------------GGCAGTCTCAG-------TATC-A-CCCA-TAGCGCTACCACCC-ACA-T-----TTT-----TG-T-CCA-TGC-AC---A--TGTG-TTGTT-CTT-GG--AAAAAACT-GTGCATACCAGCTCTTCTACA-TTACATTCGT-ACTGTT-GGAAAATAATAGGCCA-TTTCGAGTGGCG-C-AAAATGGCTC-TT-GGGCGCG-AGCAAGTTA-CCCTGAAAGCCGGA-TTCACTATA-T-CCCTCGTTGCTG-AAA--TCCA-TTT-GATGTGCT-TCCGTAG--AACGACCGTA-CCCTGG-CCA-----------------------------TACGAACTCCG-TTT-GGGCT-CCATGACCTG-CC-AAAA-CGACCGCAGCG---AAAATTCGT-AT-CCTTCTGTCAC-A-AACTTCGTCTG-TTTCGC-AATAATTT-CGG-AGG-CCG--AAACGGCTT-GCAG-AATTGA-G-TTTC--GGATGA-TTTAGTGGTT-GGCGTGC-ACTC-TTCTA--GCGTCTA-CC-ACCCTA-ATGT-GATCTC-A-CCC-----A-C-GGACAGATACTATA-ACAATG---------------------------------------------------------------------------------------------------------------------------
>ERX140521.222407
------------------------------------------------GAGAAGCCTCTT-CGGT-GCACCGAACACCC-AAAAAC-TTGCCG-TTTTGC-ATGGTTTATC-A-CCCA-TTCCGCTACCACCG-ACA-T-----TTT-----TG-C-CCA-TGC-AC---A--TGAG-TTGTT-CTT--GG-ACAAAACT-GTGCATACTAGCTCTTCTACA-TTACATTCGT-ACTGAT-CAAAAATAATAGGCCA-TTTCGAGTGGTG-C-AAAATGGCTC-GT-GGGCGCG-AGCAAGTTA-CCCTGGAAGCCGGA-TTCACGATA-T-CCCTCGTTGCTG-AAA--TCCA-TTT-GAGGTGTA-TCCGTAG--AACGACCGTA-CCCTGG-CCA-----------------------------TACGAACTCCG-TTT-GGGAT-CCATGACCTG-CC-AAAA-CGACCGCAACG---AAAATTCGT-AT-CCTTCCATCAC-A-AACTTCATATG-TTTCGG-ATTAATTT-CGG-AGG-CCG-AAAACGACTT-GCAG-AATTGA-G-TTTC--GGATGA-TTTAGTGGTT-GGCGTGC-ACTC-TTCTA--GCGTCTA-CC-ACCCTA-CCGT-GAGCTC-A-CCC-----A--GGA-CAGATAC--------------------------------------------------------------------------------------------------------------------------------------
>ERX140512.1596985
-------------------------------------------------AAGGAGAAGCCTCTTCGGTTCACCGAACAC-CAAAAC-TTGCCG-TTTTGC-ATGGTTTATC-A-CCCA-TACCGCTAGCACCC-ACA-T-----TTT-----TG-T-CCA-TGC-AC---A--TGTG-TTGTG-CTT--GG-ACAAAACT-TTGCATACCAGCTCTTCTACA-TTACATTCGT-ACTGTT-CGAAAATAATAGGCCA-TTTCGAGTGGCG-C-AAAATGGCTC-GT-GGGCGCG-AGCAAGTTA-CCCTGGAAGCCGGA-TTTACGATA-T-CACTCGTTGCTG-AAA--TCCA-TTT-GAGGTGTA-TCCGTAG--AACGACCGTA-CCCTGG-CCA-----------------------------TACGAACTCCG-TTT-GGGCT-CCATGACCTG-CC-AAAA-CGACCGCAGCG---AAAATTCGA-AT-CCTTCTGTCGC-A-AACTTCGTCTG-TTTCGG-AATAATTT-CGG-AGG-CCG-AAAACGGCTT-GCAG-AATTGA-G-TTTC--GGATGA-TTTAGTGGTT-GACGTGC-ACTC-TTATA--GCGTCTA-CC-ACCCTA-CCGT-GAGCTC-A-CCC-----A-C-GGACAGATACCGCGAC-AATGACGTG-CAG------------------------------------------------------------------------------------------------------------------
>ERX140512.1531602
-----------------------------------------------------------------------------------AAACTTGTCG-TTTTGC-ATGGTTTATC-A-CCCA-TAGCGCTACCACCC-ACA-T-----TTT-----TG-T-CCA-TGC-AC---A--TGTG-TTGTT-CTT-GG--A-AAAACT-GTGCATACCAGCTCTTCTACA-TTACATTCGT-ACGGTT-CGAAAATAATAGGCCA-TTTCGAGTGGCG-C-AAAATGGCTC-GT-GGGCGCG-AGCAAGTTA-CCCTGGAAGCCGGA-TTCACTATA-T-CCCTCGTTGCTG-AAA--TCCA-TTT-GATGTGTT-TCCGTAG--AACGACCGTA--CCTGG-CCA-----------------------------TACGAACTCCG-TTT-GGGCT-CCATGACCTG-CC-AAAA-CGACCGCAGCG---AAAATTCGT-AT-CCTTCTGTCAC-A-AACTTCGTCTG-TTTCGG-AATAATTT-CGG-AGG-CCG-AAAACGGCTT-GCAG-AATTGA-G-TTTC--GGATGATTTTAGAGGTT-GGCGTGC-ACTC-TTCTA--GCGTCTA-CC-ACCCTA-CCGT-GATCTC-A-CCC-----A-C-GGACAGATACTGCG-AC-------------------------------------------------------------------------------------------------------------------------------
>ERX140512.1670757
------------------------------------------------------------------------------------------------------------------------------------------------TTT-----TG-T-CCA-TGC-AC---A--TGTG-TTGTT-CTTAGG--ACAAAACT-GTGCATACCAGCTCTTCTACA-TTACATTCGT-ATTGTT-CGAAAATAATAGGCCA-TTTCGAGTGGCG-C-AAAATGGCTC-GT-GGGCGCG-AGCAAGTTA-CCCTGGAAGCCGGA-TTCACGATA-T-CCCTCGTTGCTG-AAA--TGCA-TTT-GAGGTATA-TCCGTAG--AACGACCGTA-CCCTGG-CCA-----------------------------TACGAACTCCG-TTT-GGGCT-CCTTGACCTG-CC-AAAA-CGACCGCAGCG---AAAATCCGT-AT-CCTTCTGTCAC-A-CACTTCGTCTG-TTTCGG-AATAACTT-CGG-AGG-CCG-AAAACGGCTT-GCAC-AATTGA-G-TTTC--GGATGA-TTTAGTGGTT-GGCGTGC-ACTC-TTCTA--GCGTCTA-CC-ACCCTA-CCGT-GAGCTC--ACCC-----A-C-GGACAGATACTGCG-ACAATGACGTG-CAGAAC-AATGTTACATGACTCTATTTCTGCACCAGCAAG-CCCT-ACATGCTAGTC-TGGATGGAAG-------------------------------------------------
>ERX140512.233645
--------------------------------------------------------------------------------------ACTTGCCGTTTTGC-ATGGTTTATC-A-CCCA-TAGCGCTACCACCC-ACA-T-----TTT-----TG-T-CCA-TGC-AC---A--TGTG-TTGTT-CTT-GG---AAAAACA-GTGCATACCAGCTCTTCTACA-TTACATTCGT-ACTGTT-CGAAAATAATAGGCCA-TTTCGAGTGGCG-C-AAAATGGCTC-GT-GGGCGCG-AGCAAGTTA-CCCTGGAAGCCGGA-TTCACTATA-T-CCCTCGTTGCTG-AAA--TCCA-TTT-GAGGTGTA-TCCGTAG--AACGACCGTA-CCCTGG-CCA-----------------------------TACGAACTCCG-TTT-GGGCT-CCATGACCAG-CC-AAAA-CGACCGCAGCG---AAAATTCGT-AT-CCTTCTGTCAC-A-CACTTCGTCTG-TTTCGG-AATAATTT-CGG-AGG-CCG-AAAACGGCTT-GCAA-AATTGA-G-TTTC--GGATGA-TTTAGTGGTT-GGCGTGC-ATTC-TTCTA--GCGTCTA-CC-ACCCTA-CCGT-GAGCTC-A-CCC-----A-C-GGACAGATACTGCG-ACAATGACTTG-CAGAAC-AATGTTACATGACTCTATTTCTGCACCA----------------------------------------------------------------------------------
>ERX140512.920677
-----------------------------------------------------------------------------------------------------------------------------------------------------------------------------TGTG-TTGTT-CTT-GG--ACAAAACT-GTGCATACCAGCTCTTCTACA-TTATGATCAT-ACTGTT-CGAAAATAATAGGCCA-TTTCGAGTGGCG-C-AAAATGGCTC-GT-GCGCGCG-AGCAAGTTA-CCCTGGAAGCCGGA-TTCACGATA-T-CCCTCCTTGCTG-AAA--TCCA-TTT-GAGGTGTA-TCCGTAG--AACGACCGTA-CCTTGG-CCA-----------------------------TACGAACTCCG-TTT-GGGCT-CCATGACCTG-CC-AAAA-CGACCGCAGCG---AAAATTCGT-AT-CTTTCTGTCAC-A-CACTTCGTCTG-TTTCGG-AATAATTT-TTG-AGG-CCG-AAAACGGCTT-GCAG-AATTGA-G-TTTC--GGATGA-TTTAGTGGTT-GGCGTGC-ACTC-TTCTA--GCGTCTA-CC-ACCGTA-CCGT-GAGCTC-A-CCC-----A-C-GGACAGATACTGCG-ACATTGACGTG-CAGAAC-AATGTTACATGACTCTATTTCTGCACCAACAAG-CCCT-ACATGCTAGTCTGGATGGA----------------------------------------------------
>ERX140514.2427606
-------------------------------------------------------------------------------------------------------------TC-A-CCCA-TACCGCTACCACCC-ACA-T-----TTT-----TG-T-CCA-TGC-AC---A--TGTG-TTGTT-CTT-GG--ACAAAACT-GTGCATACCAGCACTTCTACA-TTGCATTCGT-ACTGTT-CGAAAATAATAGGCCA-TTTCGAGTGGCG-C-AAAATGGCTC-GT-GGGCGCG-AGCAAGTTA-CCCTAGAAGTCGGA-TTCACGATA-T-CCCTCGTTGCTG-AAA--TCAA-TTT-GAGGTGTA-TCCGTAG--AACGACCGTA-CCCTGG-CCA-----------------------------TACGAACTCTG-TTT-GTGCT-CCATGACCTG-CC-AAAA-CGACCGCAGCG---AAAATTCGT-AT-CCTTCTATCAG-A-AACTTCGTCTG-TTTCGG-AATAATTT-CGG-AGG-CCG-AAAATGGCTT-GCAG-AATTGA-G-TTTC--GGATGA-TTTAGTGGTT-GGCGTGC-ACTC-TTCTA--GCGTCTA-CC-ACCCTA-TCGT-GAGCTC-A-CCC-----A-C-GGACAGATACCGCG-ACAATGACGTG-CAGAAC-AATG----------------------------------------------------------------------------------------------------------
>ERX140512.2132808
-------------------------------------------------------------------------------------------------TGC-ATGGTTTATC-A-CCCA-TACCGCTACCACCC-ACA-T-----TTT-----TG-T-CCA-TGC-AC---A--TGTC-TTGTT-CTT--GC-ACTAAACT-ATGCATACCAGCTCTTCTACA-TTACATTCGT-ACTGTT-CGAAAATAATAGGCCA-TTTCGAGTGGCG-C-AAAATGGCTC-GT-GGGCGCG-AGCAAGTTA-CCCTGGAAGCCGGA-TTCACGATA-T-CCCTCGTTGCTG-AAA--TCCA-TTT-GAGGTGTA-TCCGTAG--AACGACCGTA-CCCTGG-CCA-----------------------------TACGAACTCCG-TCT-GGGCT-CCATGACCTG-CG-AAAA-CGACCGCAGCG---AAAATTCGT-AT-CCTTCTGTCAC-A-CACTTCGTCTG-TTTCGG-AATAATTT-CGG-AGG-CCG-AAAACGGCTG-GCAG-AATTGA-G-TTTC--GGATGA-TTTAGTGGTT-GGCGTGC-ACTC-TTCTA--GCGTCTA-CC-ACCCTA-CCGT-GAGCTC-A-CCC-----A-CGGGGCAGATACCGCGAC-AATGACGTG-CAGAAC---------------------------------------------------------------------------------------------------------------
>ERX140520.247611
-----------------------------------------------------------T-CGGT-GCACCAAACACCC-AAAAAC-TTGCCG-TTTTGC-ATGGTTTATC-A-CCCA-TACCGCTACCACCC-ACA-T-----TTT-----TG-T-CCA-TGC-AC---A--TGTG-TTGTT-CTT--GG-ACAAATCT-GTGCATACCACCTCTTCTACA-TTACATTCGT-ACTGTT-CGAAAATAATAGGCCA-TTTCGAGTGGCG-C-AAAATGGCTG-GT-GGGCGCA-AGCAAGTTA-CCCTGGAAGCCGGA-TTCACGATA-T-CCCTCGTTGCTG-AAA--TCCA-TTT-GAGGTGTA-TCCGCAG--AATGACCGTA-CCCTGG-CCA-----------------------------TACGAACTCCG-TTT-GGTCT-CCATGACCTG-CC-AAAA-CGACCGCAGCG---AAAATTCGT-AT-CCTTCTGTCAC-A-CACTTTGCCTG-TTTCGG-AATAATTT-CGG-AGG-CCG-AAAACGGCTT-GTAG-AATTGA-G-TTTC--GGATGA-TTTAGTGGTT-GGCGTGC-ACTC-TTCTA--GCGTCTA-CC-ACCCTA-CCGT-GAGCTC-A-CCC-----A-CGGA-TAGATACTGCGAC-AATGACGTG-CAGAAC-AATGTTA-------------------------------------------------------------------------------------------------------
>ERX140519.607019
------------------------------------------------------------------------------------------GTCGTTTTCC-ATGGTTTATC-A-CCCA-TAGCGCTACCACCC-ACA-T-----TTT-----TG-T-CCA-TGC-AC---A--TGTG-TTGTT-CTT-GG--AAAAAACT-GTGCATACCAGCTCTTCTACA-TTACATTCGT-ACGGTT-CGAAAATAGTAGGCCA-TTTCGAGTGGCG-C-AAAATGGCTC-GT-GGGCGCG-AGCAAGTTA-CCCTGGAAGCCGGA-TTCACTATA-T-CCCTCGTTGCTG-AAA--TCCA-TTT-GAGGTGTA-TCCGTAG--AACGACCGTA-CCCTCG-CCA-----------------------------TACGAACTCCG-TTT-GGGCT-CCATGACCTG-CC-AAAACCGACCGCAGCG---AAAATTCGT-AT-CCTTCTGTCAC-A-AACTTTGTCTG-TTTCGG-AATAATTT-CGG-AGG-CCG-AAAACGGCTT-GCAG-AATTGA-G-TTTC--GAATGA-TTTAGTGGTT-GGTGTGC-ACTC-TTCTA--GCGTCTA-CC-ACCCTA-CCGT-GAGCTC-A-CCC-----A-C-GGACAGATACTGTG-ACAATGACGTG-CAGAAC-AATGTTACATGACTCTATTTCTGCACCAGCAA------------------------------------------------------------------------------
>ERX140512.746613
------------------------------------------------------------------------------------------------------------------------------------------------------------------------------------------------ACAAAACT-GTGCATACCAGCTCTTCTACA-TTACATTCGT-ACTGTT-CGAAAATAATAGGCCA-TTTCGAGAGGCG-C-AAAATGGCTC-GT-GGGCGCG-AGCAAGTTA-CCCTGGAAGCCGGA-TTCACGATA-T-CCCTCGTTGGTG-AAA--TCCA-TTT-GAGGTGCA-TCCGTAG--AACGACCGTA-CCCTGG-CCA-----------------------------TACGAACTCCG-TTT-GGGCT-CCCTGACCTG-CC-AAAA-TGACCGCAGCG---AAAATTCGT-AT-CCTCATGTCAC-A-AACTTCGTCTG-TTTCGG-AATAATTT-CGG-AGG-CCG-AAAACGGCTT-GCAG-AATTGA-G-TTTC--GGATGA-TTTAGTGGTT-GGCGTGC-ACTC-TTCTA--GCGTCTA-CC-ACCCTA-CCGT-GAGCTC--ACCC-----A-T-GGACAGATACTGCG-ACAATGACGTG-CAGAAC-AATGTTACATGACTCTATTTCTGCACCAGCAAG-CCCT-ACATGCAAGTC-TGGATGGAAGG------------------------------------------------
>ERX140515.1553237
------------------------------------------------------------------------------------------------------------------CCCA-TACCGCTACCACCC-AC-AT-----TTT-----TG-T-CCA-TGC-AC---A--TGTG-TTGTT-CTT-GG--ACAAAACA-ATGCATACCAGCTCTTCTACA-TTACATTCGT-ACTGTT-CGAAAATAATGGGCCA-TTTCGAGTGGCG-C-AAAATGGCTC-GT-GGGCGCG-AGCAAGTTA-CCTTGGAAGCCGGA-TTCACGATA-T-CCCTCGTTGCTG-AAA--TCCA-TTT-GAGGTGTA-TCCGTAG--AACTACCGTA-ACCTGG-CCA-----------------------------TACGAACTCCG-TTT-GAGCT-CCATGACCTG-CC-AAAA-CGACCGCAGCG---AAAATTCGT-AT-CCTTCTGTCAC-A-AACTTCGTCTA-TTTCGG-AATACTTT-CCG-AGG-CCG-AAAATGGCTT-GCAG-AATTGA-G-TTTC--GGATGA-TTTAGTGGTT-GGCGAGC-ACTC-TTCTA--GCGTCTA-CG-ACCCTA-CCGT-GAGCTC--ACCC-----A-C-GGACAGATACTGCG-ACAATGACGTG-CAGAAC--ATGTTACATGACTCTAT--------------------------------------------------------------------------------------------
>ERX140512.1157584
---------------------------------------------------GAGAAGCCTCTTCGGTGCACCGAACACCCAA-AAACTTGCCG-TTTTGC-ATGGTTTATC-A-CCCA-TAGCGCTGCCACCC-ACA-T-----TTT-----TG-T-CCA-TGC-AC---A--TGTG-TTGTT-CTT-AG--AAAAAACT-GTGCATACCAGCTCTTCTACA-TTACATTCAT-ACTGTT-CGAAAATAATAGGCCA-TTTCGAGTGGCG-C-AAAATGGCTC-GT-GGGCGCG-AGCAAGTTA-CCCTGGAAGCCGGA-TTCACTATA-T-CCCTCGTTGCTG-AAA--TCCA-TTT-GAGGTGTA-TCCGTAG--AACGACCGTA-CCCTGG-CCA-----------------------------TACGAACTCCG-TTT-GGGCT-CCATGACCTG-CC-AAAA-CGACCGCAGCG---AAAATTCGT-AT-CCTTCAGTCAC-A-AACTTTG-CTG-TTTCGG-AATAATTT-CGG-AGG-CCG-AAAACGGCTT-GCAG-AATTGA-G-TTTG--GGATGA-TTTAGTGGTT-GGCGTGC-ACTC-TTCTA--GCGTCTA-CC-ACCCTA-CCAT-GAGCTC-A-C-----------------------------------------------------------------------------------------------------------------------------------------------------------
>ERX140515.1887781
----------------------------------------------------------------------------------------------------------------------------------------------------------------------C---A--TGTG-TTGTT-CTT-GG--ACAAAACT-GTGCATACCAGCTCTTCTACA-TTACATTCGT-ACTGTT-CGAAAATAATAGGGCA-TTTCGAGTTGCG-C-AAAATGGATC-GT-GGGCGCG-AGCAAGTTA-CCCTGGAAGCCGGA-TTCACGATA-T-CCCTCGTTGCTG-AAA--TCCA-TTT-GAGGTGTA-TCCGTAG--AACGACCGTA-CCCTGG-CCA-----------------------------TACGAACTCCG-TTT-GGGCT-CCATGACCTG-CG-AAAA-CGACCGCAGCG---AAAATTCGT-AT-CCTTCTGTCAC-A-AACTTCGTCTG-ATTCGG-AATAATTT-CGG-AGG-CCG-AAAACGGCTT-GCAG-AATTGA-G-TTTC--GGATGA-TTTAGTGGTT-GGCGTGC-ACTC-TTCTA--GCGTCTACCC-ACCCTA-CCGT-TAGCTC-A-CCC-----A-C-GGACAGATACTGCG-ACAATGACGTG-CAGAAC-AATGTTACATGACTCTATTTCTGCACCAGCAAG-CCCT-ACATGCTAGTCTGGATGGA----------------------------------------------------
>ERX140512.2019215
-------------------------------------------------------------------------------------------------------------------------------------------CCACATTT-----TG-T-CCA-TGC-AC---A--TGTG-TTGTT-CTT-GG--ACAAAACT-GTGAATACCAGCTCTTCTACA-TTACATTCGT-ACTAAT-CGAAAATAATAGGCCA-TTTCGAGTGGCG-C-AAAATGGCTC-GT-GGGCGCG-AGCAAGTTA-CCCTGGAAGCCGGA-TTCAAGATA-T-CCCTCGTTGCTG-AAA--TCCA-TTT-GAGGTGTA-TCCGTAG--AACGACTGTA-CCCTGG-CCA-----------------------------TACGAACTCCG-TTT-GGGCT-CCATGACCTG-CC-AAAA-CGACCGCAGCG---AAAATTCGT-AT-CCTTCTGTCAC-A-CACTTCGTCTG-TTTTGG-AATAATTT-CGG-AGG-ACG-AAAACGGCTT-GCAG-AATTGA-G-TTTC--GGATGA-TTTAGTGGTT-GGCGTAC-ACTC-TTCTA--GCGTCTA-CC-ACCCTA-CCGT-GAGCTC--ACCC-----ACC-GGATAGATACTGCG-ACAATGACGTG-CAGAAC-AA---TACATGACTATATATCTGCACCAACAAG-CCCT-AC---------------------------------------------------------------------
>ERX140521.236607
---------------------------------------------------------CTT-CGGT-GCACCGAACACCC--AAAAC-TTGCCG-TCTTGC-ATGGTTTATC-A-CCCA-TAGCGCTACCACCC-ACA-T-----TTT-----TG-T-CCA-TGC-AC---A--TGTG-TTGTT-CTT--GG-ACAAAACT-GTGCATACCATCTCTTCTACA-TTACATTCGT-ACTGTT-CGAAAATAATAGGCCA-TTTCGAGTGGCG-C-AAAAAGACTC-GT-GGGCGCG-AGCAAGTTA-CCCTGGAAGCCGGA-TTCACGATA-T-CCCTCGTTGCTG-AAA--TCCA-TTT-GAGGTTTA-TCCGTAG--AACAACCGTA-CCCTGG-CCA-----------------------------TACGAACTACG-TTA-GGGCT-CCATGACCTG-CC-AAAA-CGACCGCAGCG---AAAATTCGT-AT-CCTTCTGTCAC-A-AACTTCATCTG-TTTCAG-AATAATTT-CGG-AGG-CCG-AAAACGGCTT-GCAG-AATTGA-G-TTTC--GGATGA-TTTAGTGGTT-GGCATGC-ACTC-TTCTA--GCGTCTA-CC-ACCCTA-CCTT-GAGCTC-A-CCC-----A-TGGA-CAGATACTGC-----------------------------------------------------------------------------------------------------------------------------------
>ERX140521.911965
--------------------------------------------------------------------------------------------------------------------------------------------------G-----TC-T-CAG-TGC-AC---A--TGTG-TTGTT-CTT-GG--ACAAAACT-GTGCATACCAGCTCTTCTACA-TTACATTCGT-ACTGTT-TGAAAATAATAGGCCA-TTTCGAGTGGCG-C-AAAATGGCTC-GT-GGGCGCG-GGCAAGTTA-CCCTGGAAGCCGGA-TTCACGATA-T-CCCTCGTTGCTG-AAA--TCCA-TTT-GAGGTTTA-TCCGTAG--AACGACCGTA-CCATGG-CCA-----------------------------TACGAACTCCG-TTT-GGGCT-CCATGACCTG-CC-AAAA-CGACCGCTGCA---AAAATCTGT-AT-CCTTCTGTCAC-A-AACTTCGCCTG-TTTCGG-AATAATTT-CGG-AGG-CCG-AAAACGGCTT-GCAG-AGTTGA-G-CTTC--GGATGA-TTTAGTGGTT-GGCGTGC-ACTC-TTCTA--GCGTCTA-CC-ACCCTA-CCGT-GAGCTC--ACCC-----A-T-AGACAGATACTGCG-ACAATGACGTG-CAGAAC-AATGTTACATGGCTCTATTTCTGCACCAACAAG-CCCT-ACAT-------------------------------------------------------------------
>ERX140514.1667775
-------------------------------------------------------------------------------------------------------------------------------------------------------------------------------------------------------------ATACCAGCTCTTCTACA-TTACATTCGT-ACTGTT-TGAAAATAATAGGCCA-TTTCGAGTGGCG-C-AAAATGGCTC-GT-GGGCACG-AGCAAGTTA-CCCTGGAAGCCCGA-TTCACGATA-T-CCCTCGTTGCTG-AAA--TCCA-TTT-GAGGTGTA-TCCGTAG--AACGACCGTA-CCCAGG-CCA-----------------------------TACGAACTCCG-TTT-GGGCT-CCATGACCTG-CC-AAAA-CGACCGCAGCG---AAAATTCGT-AT-CGTTCTGTCAC-A-CACTTTGTCTG-TTTCGG-AATAATTT-CGG-AGG-CCG-AAAACGGCTT-GCAG-AATTGA-G-TTTT--GGATGA-TTTAGTGGTT-GGCGTGC-ACTC-TTCTA--GCGTCTA-CC-ACCCTA-CCGT-GAGCTC--ACCC-----A-C-GGACAGATACTGCG-ACAATGACGTG-CAGAAC-AATGTTACATGACTCTATTTCTGCACCAACAAG-CCCT-ACATGCTAGTC-TGGATGGAAGGAGAAGCCTCTTCGGTGCACCGA--------------------------
>ERX140519.625793
------------------------------------------------------------------CTCAGCGAAGCCCAAA-AAACTTGCCGTTTTTGC-ATGGTTTATC-A-CCCA-TAGCGCTACCACCC-ACA-T-----TTT-----TG-T-CCA-TGC-AC---A--TGTG-TTGTT-CTT-GG--AAAAAACT-GTGCATACCAGCTCTTCTACA-TTACATTTAT-ACTGTT-CGAAAATAATAGGCCA-TTTCGAGTGGCG-C-AAAATGGCTC-GT-GGGCGCG-AGCAAGTTA-CCCTGGAAGCCGGA-TTCACTATA-T-CCCTCGTTGCTG-AAA--TCCA-TTT-GAGGTGTA-TCCGTAG--AACGACCGTA-CCCTGG-CCA-----------------------------TACGAACTCCG-TTT-GGGCT-CCATGACCTG-TC-AAAA-CGGCCGCAGCG---AAAATTCGT-AT-CCTTCTATCAC-A-AACTTCGTCTG-TTTCGG-AATAATTT-CGG-AGG-CCG-AGAACGGCTT-GCAG-AATTGA-G-TTTC--GGATGA-TTTAGTGGTT-GGCGTGC-ACTC-TTCTA--GCGTCTA-CC-ACCCTA-CCGT-GA-------------------------------------------------------------------------------------------------------------------------------------------------------------------
>ERX140512.52619
-------------------------------------------------------------------------------------------------------------TC-A-CCCA-TACCGCTACCACCC-ACA-------TTT-----TG-T-CCA-TGC-AC---A--TGTG-TTGTT-CTT--GG-ACAAAACT-GTGCATACCAGCTCTTCTACA-TTACATTCGT-ACTGTT-CGAAAATAATAGGCCA-TTTCGAGTGGCG-C-AAAATGGCTC-GT-GGGCGTG-AGCAAGCTA-CCCTGGAAGCCGGA-TTCACGATA-T-CCCTCGTTGCTG-AAA--TCCA-TTT-GAGGTGTA-TCCGTAG--AACGACCGTA-CCCTGG-CCA-----------------------------TACGAACTCCG-TTT-GGGCT-CCATGACCTG-CC-AAAA-CGACCGCAGTG---AAAATTCAT-AT-CCTTCTGTCAC-A-AACATCGTCTA-TTTCGG-AATAATTT-CGG-AGG-CCG-AAAACGGCTT-GCAG-AATTGA-G-TTTTCGGAAGAT-TTTAGTGGTT-GGCGTGC-ACTC-TTCTA--GCGTCTA-CC-ACCCTA-CCGT-GAGCTC-A-CCC-----A-C-GGATAGATACTGCGAC-AATGACGTG-CAGAAC-AATGTTACATGACTCTATTCTG----------------------------------------------------------------------------------------
>ERX140521.1205072
-------------------------------------------------------------------------------------------------------------------CCA-TACCGCTACCACCC-ACA-T-----TTT-----TG-T-CCA-TGC-AC---A--TGTG-TTGTT-CTT-GG--ACAAAACT-GTGCATACCAGCTCTTCTACA-TTACATTCGT-ACTGTT-CGAAAATAATAGGCCA-TTTCGAGTGGCG-C-AAAATGGCTC-GT-GGGCGCG-AGCAAGTTA-CCCTGGAAGCCGGA-TTCACGATA-T-CCCTCGTTGCTG-AAA--TCCA-TTT-GAGGTGTA-TCCGTAG--AACGACCATA-CCCTGG-CCA-----------------------------TACGAACTCTG-TTT-GGGCT-ACATGACCTG-CC-AAAA-CGACTGCAGCG---AAAATTCGT-AT-CCTTCTGTCAC-A-AACTTTGTCTG-TTTCGG-AATAATTT-CGG-AGG-CCG-AAAACGGCTT-CCAG-AATGGA-G-TTTC--AGATGA-TTTAGTGGTT-GGCGTGC-ACTC-TTCTA--GCGTCTA-CC-ACCCTA-CCGT-GAGCTC-A-CCC-----A-C-GGACAGATACTGCG-ACAATGACGTG-GAGAAC--ATGTTACATGACTCTATTTCTGCACCAGCAAG-C---------------------------------------------------------------------------
>ERX140515.3422172
-----------------------------------------------------------------------------------------------------------------------------TACCACCC-ACA-T-----TTT-----TG-T-CCA-TGC-AC---A--TGTG-TTGTT-CTT--GG-ACAAAACT-GTGCATACCAGCTCTTCTACA-TTACATTCGT-ACTGTT-CGAAAATAATAGGCCA-TTTCGATTGGCG-C-AAAATGGCTC-GT-GGGCGCG-AGCAAGTTA-CCCTTGAAGCCGGA-TTCACGATA-T-CCCTCGTTGCTG-AAA--TCCA-TTT-GAGGTGTA-TCCGTAG--AACGACCGTA-CCCTGG-CCA-----------------------------TACGAACTCCG-TTT-GGGCT-CCATGACCTG-CC-AAAA-TGACCGCAGCA---AAAATTCGT-AT-CCTTCTGTCAC-A-CACTTCGTCTT-TTTCGG-AATAATTT-CGG-AGG-CCG-AAAACGGCTT-GCAG-AATTGA-G-TTTC--GGATGA-TTTAGTGGTT-GGCGTGC-ACTC-TTCTA--GCGTCTA-CC-A-CCTA-CCGT-GAGCTC-A-CCC-----A-C-GGACAGATACTGCGAC-AATGACGTG-CAGAAC-AATGTTACATGACTCT----------------------------------------------------------------------------------------------
>ERX140512.1342705
-------------------------------------------------------------------------------------------------------GGTTTATC-A-CCCA-TACCGCTACCACCC-ACA-------TTT-----TG-T-CCA-TGC-AC---A--TGTG-TTGTT-CTT--GG-ACAAAACT-GTGCATACCAGGTCTTCTACA-TTACATTCGT-ATTGTT-CGAAAATAATAGGCGA-TTTCGAGTGGCG-C-AAAATGGCTC-GT-GGGCGCG-ACCAAGTTA-CCCTGGAAGCCGGA-TTCACGATA-T-CCCTCGTTGCTG-AAA--TCCA-TTT-GAGGTGTA-TCCGTAG--AACGACCGTA-CCCTGG-CCA-----------------------------TACGAACTCCG-TTT-GGGCT-CCATGACCTG-CC-AAAA-CGACCGCAGCG---AAAATTCGT-AT-CCTTCTGTCAC-A-AACTTCGTCTG-TTTCGC-AATAATTT-TGG-AGG-CCG-AAAACGGCTT-GTAG-AATTGA-G-TTTC--GGATGATTTTAGTGGTT-GGCGTGC-ACTC-TTCTA--GCGTCTA-CC-ACCCTA-CCGT-GAGCTC-ACCCC-----A-CGGA-CAGATACTGCGAC-AATGATGTG-CAGAAC-AATGTTACCTGA--------------------------------------------------------------------------------------------------
>ERX140515.1307858
--------------------------------------------------------AGCCTCTTCGGTACACCGAACACCCAAAAACTTGTCG-TTTTGC-ATGGTTTATC-A-CCCA-TACCGCTACCACCC-AC-AT-----TTT-----TG-A-CCA-TGC-AC---A--TGTG-TTGTT-CTT-GG--AAAAAACT-GTGCATACCAGCTCTTCTACA-TTACATTCGT-ACTATT-TGAAAATAATAGGCCA-TTTCAAGTGGCG-C-AAAATGGCTC-GT-GGGCGCG-AGCAAGTTA-CCCTGGAAGCCGGA-TTCACGATA-T-CCCTCGTTGCTG-AAA--TCCA-TTT-GAGGTGTA-TCCGTAG--AACGACCGTA-CCCTGG-CCA-----------------------------TACGAACTCCG-TTT-GGGCT-CCATGACCTG-CC-AAAA-CCACCGCAGTG---AAAATCCGT-AT-CCTTCTGTCAC-A-AACTACGTCTG-TTTCAG-AATAATTT-TGG-AGG-CCG-AAAACGGCTT-GCAG-AATTGA-G-TTTC--GGATGT-TTTAGTGGTT-GGCGTGC-ACTC-TTCTA--GCGTCTA-CC-ACCCTA-CCGT-GAGCTC--ACCC-----A-C-GGACAGATACTGCG-ACAATGACGTG-CAGAAC-AATGTTACATGACTC-----------------------------------------------------------------------------------------------
>ERX140514.423651
-----------------------------------------------------GAAGCCTCTTCGGTGCACCGAACACCCAA-AAACTTGCCG-TTTTGC-ATGGTTTATC-A-CCCA-TAGCGCTACCACCC-ACA-T-----TTT-----TG-T-CCA-TGC-AC---A--TGTG-TTGTT-CTT-GG--AAAAGACA-GTGCATACCAGCTCTTCTACA-TTACATTCGT-ACTGTT-CGAAAATAATAGGCCA-TTTCGAGTGGCG-C-AAAATGGCTC-GT-GGGCGCG-AGCAAGTTA-CCCTGGAAGCCGGA-TTCACTATA-T-CCCTCGTTGCTG-AAA--TCCA-TTT-GAGGAGTA-TCCGTAG--AACGACCGTA-CCCAGG-CCA-----------------------------TACGAACTCCG-TTT-GGGCT-CCATGACCTG-CC-AAAA-CGACCGCAGCG---AAAATTCGT-AT-CCTTCTGTGAC-A-CACTTCGTCTA-TTTCGG-AATAATTT-CGG-AGG-CCG-AAAACGGCTT-GCAG-AATTGA-G-TTT---GGATGA-TTTAGTGGTT-GGCGTGC-ACTC-TTCTA--GCGTCTA-CC-ACCCTA-CCGT-GATCTC-A-CCC-----A-C-GGACAGATACTG------------------------------------------------------------------------------------------------------------------------------------
>ERX140520.697833
--------------------------------------------------------------------------------------------------------------------------------------------------------------------------------------------------------------------------------------CGT-ACAGTT-CGAAAATAATAGGCCA-TTTCGAGTGGCG-C-AAAATGGCTC-GT-GGGCGCG-AGCAAGTTA-CCCTANAAGCCGGA-TTCACGATA-T-CCCTCGTAGCTG-AAA--TCAA-TTT-GATGTGTA-TCCGTAG--AACGACCGTA-CCCTGG-CCA-----------------------------TACGAACTCCG-TTT-GGGCT-CCATGACCTG-CC-AAAA-CGACCGCAGCG---AAAATTTGT-AT-CCTTTTGTCAG-A-AACTTCGTCTG-TTTCGG-AATAATTT-CGG-AGG-CCG-AAAACGGCGT-GCAG-AATTGA-G-TTTC--GGATGA-TTTAGTGGTT-GGCGTGC-ACTC-TTCTA--GCGTCTA-CC-ACCCTA-CCGT-GAGCTC-A-CCC-----A-C-GGACAGATACCGCGAC-AATGACGTG-CAGAAC-AATGTTACATGACTCTATTTCTGCACCAACAAGCCCTACAT-GCTA-GTCTGGAT--GGAAGGAGAAGCCTCTTCGTTGCACCGAACACCCAAAAACTTGCC--------
>ERX140516.846623
--------------------------------------------------------------------------------------------------------------------------------------------------------------CA-TGC-AC---A--TGTG-TTGTT-CTT-GG--ACAAAACT-ATGCATACCATCTCTTCTACA-TTACATTCGT-ACTGTT-CGAAAATAATAGGCCA-TTTCGAGTGGCG-C-AAAATGGCTC-GT-GGGCGCG-AGCAAGTTA-CCCTGGAAGCCAGA-TTCACGATA-T-CCCTCGTTGCTG-AAA--TCCA-TTT-GATGTCTA-TCCGTAG--AACGACCGTA-CCCTGG-CCA-----------------------------TACGAACTCCG-TTT-GGGCT-CCATGACCTG-CC-AAAA-CAACCGCATTG---AAAATTCGT-AT-CCTTCTGTCAC-A-AACTTCGTCTG-TTTCGA-AATAATTT-CGG-AGG-CCG-AAAACGGCTT-GCAG-AATTGA-G-TTTC--GGATGA-TTTAGTGGTT-GGCGTGC-ACTG-TTCTA--GCGTCTA-CC-ACCATA-CCGA-GAGCTC--ACCC-----A-C-GGACAGATACTGCG-ACAATGACGTG-CAGAAC-AATGTTACATGACTCTATTTCTGCACCAACAAG-CCCT-ACATGCTAGTC-TGGATGGA---------------------------------------------------
>ERX140512.1716905
------------------------------------------------GAGAAGCCTCTT-CGGT-GCACCGAACACCC-AAAAAC-TTGCCG-TTTTGC-ATGGTTTATC-A-CCCA-TACCGCTACCACCC-ACA-T-----TTT-----TG-T-CCA-TGC-AC---A--TGTG-TTGTT-CTT--GG-ACAAAACT-GTGCATACCAGCTCTTCTACA-TTACATTCTT-ACTGTT-CGAAAATAATAGGCCA-TTTCGAGTGGCG-C-AAAATGGCTC-GT-GGGCGCG-AGCAAGTTA-CCCTGGAAGCCGGA-TTCACGGTA-T-CCCTCGTTGCTG-AAA--TCCA-TTT-GAGGTGTA-TCCGTAG--AACGACCGTA-CCCTGG-CCA-----------------------------TACGAACTCTA-TTT-GGTCT-CCATGACCTG-CC-AAAA-TGACCGCAGCG---AAAATTCGT-AT-CGTTCTGTCAC-A-TACTTCATCTG-TTTCGG-AATAATTT-CGG-AGG-CCA-AAAACGTCTT-GCAA-AATTGA-G-TTTC--GGATGA-TTTAGTGGTT-GGCGTGC-ACTC-TTCTA--GCGTCTA-CC-ACCCTA-CC------------------------------------------------------------------------------------------------------------------------------------------------------------------------
>ERX140514.2892253
-------------------------------------------------------------------------------------------------------------------------CCGCTACCACCC-ACA-T-----TTT-----TG-T-CCA-TGC-AC---A--TGTG-TTGTT-CTT-GG--ACAAAACT-GTGCATACCAGGTCTTCTACA-TTACATTCGT-ACTGTT-CGAAAATAATAGGCCA-TTTCGAGTGGCG-T-AAAATGGCTC-GT-GGGCGCG-AGCAAGTTA-CCCTAGAAGCCGGA-TTCACGATA-T-CCCTCGTTGCTG-AAA--TCCA-TTT-GAGGTGTA-TCCGTAG--AACGATCGTA-CCCTAG-CCA-----------------------------TACGAACTCCG-TTT-GGGCT-CCATGACCTG-CC-AAAA-CG-CCGCAGCG---AAAATTCTT-AT-CCTTCTGTCAC-A-AACTTCGTCTG-TTTCGG-AATAATTT-CGG-AGG-CCG-AAAACGGCTT-GCAG-AATTGA-G-TTTC--GGATAA-TTTAGTGGTT-GGCGTGC-ACTC-TTCTA--GCGTCTA-CC-ACCCTA-CCGT-GAGCTC-A-CCC-----A-C-GGACAGATACTGCG-ACAATGACGTG-CAG-AC-AATGTTACACGACTCTATTTCTGCACCAGCAAG-CCCT-ACATGCTAGTCTGGATGG-----------------------------------------------------
>ERX140512.1391583
-------------------------------------------------------------------------------CCCAAAACTTGCCG--TTTGC-ATGGTTTATC-A-CCCA-TACCGCTACGACCC-ACA-------TTT-----TG-T-CCT-TGC-AC---A--TGTG-TTGTT-CTT-GG--ACAAAACT-GTGCATACCAGCTCTTCTACA-TTACATTCGT-ACTGTT-CGAAAATAATAGGCCA-TTTCTAGGGGCG-C-AAAATGGCTC-GT-GCGCGTG-AGCAAGTTA-CCCAGGAAGCTGGA-TTCACGATA-T-CCCTCCTTGCTG-AAA--TCCATTTT-GAGGTGTA-TCCGTAG--AACGACCGTA-CCCTGG-CCA-----------------------------TACGAACTCCG-TTT-GGGCT-CCATGACCTG-CC-AAAA-CGACCGCAGCG---AAAATTCGT-AT-CCTTCTGTCAC-A-TACTTCGTCTG-TTTCGG-AATAATTT-CGG-AGG-CCG-AAAACGGGTT-GCAG-AATTGA-G-TTTC--GGATGA-TTTAGTGGTT-GGCGTGC-ACTC-TTCTA--GCGTCTA-CC-ACCCTA-CCGT-GAGCTC-A-CCC-----A-C-GGACAGATACTGTG-ACAATGACATG-CAGAAC-AATGTTACATGACT------------------------------------------------------------------------------------------------
>ERX140514.252311
----------------------------------------------------------------------------CCC-AAAAAC-TTGCCG-TTTTGC-ATGGTTTATC-A-CCCA-TACCGCTACCACCC-ACA-T-----TTT-----AG-T-CCA-TGC-AC---A--TGTG-TTGTT-CTT--GG-ACAAAACT-ATGCATACCAGCTCTTCTACA-TTACATTCGT-ACTGTT-CGAAAATAATAGGCCA-TTTCGAGTGGCG-C-AAAATGGCTC-GT-GGGCGCG-AGCAAGTTA-CCCTTGAAGCCGGA-TTCACGATA-T-CCCTCGTTGCTG-AAA--TCCA-TTT-GAGGTGTA-TCCGTAG--AACGACCGTA-CCCTGG-CCA-----------------------------TACGAACTCCG-TTT-GGGCT-CCATGACCTG-CC-AAAA-CGACCGCAGCG---AAAATTCGT-AT-CCTTCTGTCAC-A-AACTTCCTCTA-TTTTGG-AATAATTT-CCG-AGG-CCG-AAAACGGCTT-GCAG-AATTGA-G-TTTC--GGATGA-TTTAGTGGTT-GGCGTGC-ACTC-TTCTA--GCGTCTA-CC-ACCATA-CCAT-GAGCTC-A-CCC-----A-C-GGACAGATACTGCGAC-AATGACGTG-CAGAAC-AATGTTACATGACTCTATTTCTGCAC------------------------------------------------------------------------------------
>ERX140512.98933
------------------------------------------------GAGAAGCCTCTTCGGT--GCACCGAACACCC-AAAAAC-TTGCCG-TTTTGC-ATGGTTTATC-A-CCCA-TACGGCTACCACCC-ACA-------TTT-----TG-T-CCA-TGC-AC---A--TGTG-TTGTT-CTT--GG-ACAAAACT-GTGCATACCAGCTCTTCTACA-TTACATTCGT-ACTGTT-CGAAAATAATAGGCCA-TTTCGAGAGGCG-C-AAAATGGCTC-GT-GGGTGCG-AGCAAGTTA-CCCTGGAAGCCGGA-TTCACGATA-T-CCCTCGTTGCTG-AAA--TCCA-TTT-GAGGTGTA-TCCGTAG--AACGACCGTA-CCCTAG-CCA-----------------------------TACGAACTCCG-TTT-GGGCT-CCATGACCTG-CC-AAAA-CGACCGCAGCG---AAAATTCGT-AT-CCTTCTATCAC-A-AACTTCGTCTA-TTTCGG-AATAATTT-CGG-AGG-CCG-AAAACGGCTT-GCAG-AATTGA-G-TTTC--GGATGA-TTTAGNGGTT-GGCGTGC-ACTC-TTCTA--GCGTCTA-CC-ACCCTA-CCGT-GAGCTC-A-CCC-----A-T-GGACAGAT----------------------------------------------------------------------------------------------------------------------------------------
>ERX140515.428185
-----------------------------------------------------------------------------------------------------------TCCC-C-TGTG-TGCCTTGGCAGTCT-CA--------GTT-----TT-T-CCA-TGC-AC---A--TGTG-TTGTT-CTT-GG--ACAAAACT-ATGCATACCAGCTCTTCTACA-TTACATTCGT-ACTGTT-CGAAGATAATAGGCCA-TTTCGAGTGGCG-C-AAAATGGCTC-GT-GGGCGCG-AGCAAGTTA-CCCTGGAAGACGGA-TTCACGATA-T-CCCTCGTTGCTG-AAA--TCCA-TTT-GAGGTGTA-TCCGTAG--AACGACCGTA-CCCTGG-CCA-----------------------------TACGAACTCCG-TTT-GGGCT-CCATGACCTG-CC-AAAA-CGACCGCAGCG---AAAATTTGT-AT-CCTTCTGTCAC-A-AACTTTGTCTG-TTTCGG-AATAATTT-CGG-GGC-CCG-AAAACGGCTT-GCAG-AATTGA-G-TTTC--GGCTGA-TTTAGTGGTT-GGCGTGC-ACTC-TTCTA--GCGTCTA-CC-ACCCTA-CCGT-GAGCTC--ACCC-----A-C-GGACAGATACTGCG-ACAATGATGTG-CAGAAC-AA------------------------------------------------------------------------------------------------------------
>ERX140514.2105548
-----------------------------------------------------------------------------------------------------------------------------------TTGGCAGT-----CTC-----AG-T-CCA-TGC-AC---A--TGTG-TTGTT-CTT--GG-ACAAAAAT-GTGCATACCAGCTCTTCTACA-TTACATTCGT-ACTGTT-CGAAAATAATAGGCCA-TTTCGAGTGGCG-C-AAAATGGCTC-GT-GGGCGCT-AGCAAGTTA-CCATGGAAGCCAGA-TTCACGATA-T-CCCTCGTTGCTG-AAA--TCCA-TTT-GAGGTGTA-TCCGTAG--AACGACCGTA-CCCTGG-CCA-----------------------------TACGAACTCCG-TTT-GGGCT-CCATGACCTG-CC-AAAA-CGACCGCAGCA---AAAATTTGT-AT-CCTTCTGTCGC-A-CACTTCGTCTG-TTTCGG-AAAAATTT-CGG-AGG-CCA-AAAACGGCTT-GGAG-AATTGA-G-TTTC--GGATGA-TTTAGTGGTT-GGCGTGC-ACTC-TTCTA--GCGTCTA-CC-ACCCTA-CCGT-GAGCTC-A-CCC-----A-C-GGACAGATACTGCGAC-AATGACGTG-CAGAAC-AATGTTACATGACTCTATTTCTGC--------------------------------------------------------------------------------------
>ERX140512.993154
-----------------------------------------------------------------------------------------TGCCGTTTTGC-ATGGTTTTTC-A-CCCA-TTCCGCTACCACCC-ACA-T-----TTT-----TG-T-CCA-TGC-AC---A--TGTG-TTGTT-CTT-GG--ACAAAACT-GTGCATACCAGCTCTTCTACA-TTACATTCGT-ACTGTT-CGAAAATAATAGGCCA-TTTCGAGTGGCG-C-AAAATGGCTC-GT-GGGCGCG-AGCAAGTTA-CCCTGGAAGCCGGA-TTCACGATA-T-CCCTCGTTGCTG-AAA--TCCA-TTT-GAGGTGTA-TCCGTAG--AACGACCGTA-CCCTGA-CCA-----------------------------TACGAACTCCG-TTT-GGGCT-CCATGACCTT-CC-AAAA-CGACCGGAGCA---AAAATTTGT-AT-CCTTCTGTCAC-A-AACTTTGTCTG-TTTCGG-AATAATTT-CGG-AGG-CCG-AAAACGGCTT-GCAG-AATTGA-G-TTTC--GGATGA-TTTAGTGGTT-GGCGTGC-ACTC-TTCTA--GCGTATA-CC-ACCCTA-CCGT-GAGCTC-A-CCC-----A-T-GGACAGATACTGCG-ACAATGACATG-CAGAAC-AATGTTACATGACTCTATTTCTGCACCA----------------------------------------------------------------------------------
>ERX140512.1669754
-----------------------------------------------------------------------------------------------------------------------------------------------------------------------------------------------------------------------------------------------T-CGAAAATAATAGGCCA-TTTCGAGTGGCG-C-AAAATGGCTC-GT-GCGCGCG-AGCAAGTTA-CCCTGGAAGCCGGA-TTCACGATA-T-CCCTCCTTGCTG-AAAATCCAT-TTT-GAGGTGTA-TCCGTAG--AACGACCGTA-CCCTGG-CCA-----------------------------TACGAACTCCG-TTT-GGGCT-CCATGACCTG-CC-AAAA-CGACCGCAGCG---AAAATTCGT-AT-CCTTCTATCAC-A-TACATCGTCTA-TTTCGG-AATAATTT-CGG-AGG-CCA-AAAACGGCTT-GCAG-AATTGA-G-TTTC--GGATGA-TTTAGTGGTT-GGCGTGC-ACTC-TTCTA--GCGTCTA-CC-ACCCTA-CCGT-GAGCTC-A-CCC-----A-C-GGACAGATACTGCG-ACAATGACGTG-CAGAAC-AATGTTACATGACTCTATTTCTACACCAACAAG-CCCT-ACATGCTAGTCTGGATGGAAGGAGAAGCCTCTTTGGTGCACCGAACACCCAAAAACTTGCCGT--------
>ERX140512.1427738
---------------------------------------------------------------------------------------------------C-ATGGTTTATC-A-CCCA-TACCGCTACCACCC-ACA-------TTT-----TG-T-CCA-TGC-AC---A--TGTG-TTGTT-CTT--GG-ACAAAACT-GTGCATACCAGCTCTTCTACA-TTACATTCGT-ACTGTT-CGAAAATAATAGGCCA-TTTCGAGTGGCG-C-AAAATGGCTC-GT-GGGCGCG-AGCAAGTTA-CCCTGGAAGCCGGA-TTCACGATA-T-CCCTCGTTGCTG-AAA--TCCA-TTT-GAGGTGTA-TCCGTAG--AACGACCGTA-CCCTGG-CCA-----------------------------TACGAACTCCG-TTT-GGGCT-CCATGACCTG-CC-AAAA-CGACCTCAGCG---AAAATTCGT-AT-CCTTCTGTCAC-A-CACTTCATCTG-TTTCGT-AATAATTT-CGGTAGG-CCG-AAAACGGCTT-GCAG-AATTGA-G-TTTC--GGATGA-TTTAGTGGTT-GGCGTGC-ACTC-TTCTA--GCGTCTA-CC-ACCCTA-CCGT-GAGCTC-A-CCC-----A-C-GGACAGATACTGCAAC-AATGACGTG-CAGAAC-AATGTTACATGACTCTATTTCTGCACCAGCAA------------------------------------------------------------------------------
>ERX140512.1537682
-------------------------------------------------------------------------------------------CG-TTTTGC-ATGGTTTATC-A-CCCA-TACCGCTACCACCC-ACA-T-----TTT-----TG-T-CCA-TGC-AC---A--TGTG-TTGTT-CCT--GG-ACAAAACT-GTGCATACCAGCTCTTCTACA-TTACATTCGT-ACTGTT-CGAAAATAATAGGACA-TTTCGAGTGGCG-C-AAAATGGCTC-GT-GGGCGCG-AGCAAGTTA-CCCTGGAAGCCGGA-TTCACGATA-T-CCCTCGTTGCTG-AAA--TCCA-TTT-GAGGTGTA-TCCGTAG--AACGACCGTA-CCCTGG-CCA-----------------------------TACGAACTCCG-TTT-GGGCT-CCATGACCTG-GC-AAAA-CGACCGCAGCG---AAAATTCGT-AT-CCTTCTGTCAC-A-CACTTCGTCTG-TTTCGG-AATAATTT-CGG-AGG-TCG-AAAACGGCTT-GCAG-AATTGA-G-TTTC--GGATGA-TTTAGTGGTT-GGCGTGC-ACTC-TTCTA--GCGTCTA-CC-ACCCTA-CCGT-GAGCTC-A-CCC-----A-TGGGACAGATACTGCGAC-AATGACGTG-CAGGAC-AATGTTACATGACTCTATTTCTGCCCCA----------------------------------------------------------------------------------
>ERX140515.1987067
------------------GTGTGCCTTGGCAGTCTCAGTCTGGATGGAAGGAGAAGCCTCATCGGTGCACCGAACNCCC-AAAAAC-TTGCCG-TTTTGC-ATGGTTTATC-A-CCCT-TACCGCTACCACCC-ACA-T-----TTT-----TG-T-CCA-CGC-AC---A--TGTG-TTGTT-CTT--GG-TCAAAACT-GTGCATACCAGCTCTTCTACA-TTATATTCGT-ACTGTT-CGAAAATAATAGGCCA-TTTCGAGTGGCG-C-AAAATGGCTC-GT-GGGCGCG-AGCAAGTTA-CCCTGGAAGCCGGA-TTGACGATA-T-CCCTCGTTGCTG-AAA--TCCA-TTT-GAGGTGTA-TCCGTAG--AACGACCGTA-CCCTGG-CCA-----------------------------TACGAACTCCG-TTT-GACCT-CCATGACCTG-CC-AAAA-CGACCGCAGCG---AAAATTTGT-AT-CCTTCTGTCAC-A-AACTTCGTCTG-TTTCGG-AATAATTT-CGG-AGC-CCG-AAAACGGCTT-GCAG-AATTAA-G-TTTC--GGATGA-TTTAGTGGTT-GGCGTGC-ACTC-TTCTA--GCGTCT--------------------------------------------------------------------------------------------------------------------------------------------------------------------------------------
>ERX140512.2017411
------------------------------------------------GAGAAGCCTCTT-CGGT-GCACCGAACACCC-AAAAAC-TTGCCG-TTTTGC-ATGGTTTATC-A-CCCA-TACCGCTACCACCC-ACA-T-----TTT-----TC-T-CCA-TGC-AC---A--TGTG-TTGTT-CTT--GG-ACAAAACT-GTGCATACCAGCTCTTCTACA-TTACATTCGT-ACTGTT-CGAAAATAATAGGCCA-TTTTGAGTGGCG-C-AAAATGGCTC-GT-GGGCGCG-AGCAAGTTA-CCCTGGAATCCGGA-TTCACGATA-T-CCCTCGTACCTG-AAA--TCCA-TTT-GAGGTGTA-TCCGTAG--AACGACCGTA-CCCAGG-CCG-----------------------------TACAAGCTCCG-TTT-GGGCT-CCATGACCTG-CC-AAAA-CGACCGCAGCG---AAAATTTGT-AT-CCTTCTGTCAC-A-AACTTCGTCTG-TTTCGG-AATAATTT-CGG-A-G-CCG-AAAACAGCTT-GCAG-AATTGA-G-TTTC--GGATGA-TTTAGTGGTT-GGCGTGC-ACTC-TTCTA--GCGTCTA-CC-ACCCTA-TCGT-GAGCTC-A-TCC-----A-CGGA-CAGA-----------------------------------------------------------------------------------------------------------------------------------------
>ERX140514.1602675
------------------------------------------------GAGAAGCCTCTT-CGGT-GCACCGAACACCC-AAAAAC-TTGCCG-TTTTGC-ATGGTTTATC-A-CCCA-TACCGCTACCACCC-ACA-T-----TTT-----TG-T-CCA-TGC-AC---A--TGTG-TTGTT-CTT--GG-ACAAAACT-GTGCATACCAGCTCTTCTACA-TTACATTCGT-ACTGTT-CAAAAATAATAGGCCA-TTTCGAGTGGCG-C-AAAATGGCAC-GT-GGGCGCG-AGCAAGTTA-CCCTGGAAGCCGGA-TTCACGATA-T-CCCTCATTGCTG-AAA--TCCA-TTT-GAGGTGTA-TCCTTAG--AACGACCGTA-CCCTGG-CCA-----------------------------TACGAACTCCG-TTT-GGGCT-CCATGACCTG-CC-AAAA-CGACCACAGCG---AAAATTCGT-AT-CCTTCTGTCAC-A-AACTTTGTCTG-TTTCGG-AATAATTT-CAG-AGG-CCG-AAAACGGCTT-GCAG-AGTTGA-G-TTTC--GGATGA-TTTAGTGGTT-GGCGTGC-ACTC-TTCTA--GCGTCTA-CC-ACCCTA-CCGT-GAGCTC-A-CCC-----A-CGGA-CAGA-----------------------------------------------------------------------------------------------------------------------------------------
>ERX140512.1382215
------------------------------------------------------------------------------------------------------------------------GTCTCAGCCACCC-ATA-------TTT-----TG-T-CCA-TGC-AC---A--TGTG-TTGTT-CTT--GG-ACAAAACT-GTGCATACCAGCTCTTCTACA-TTGCATTCGT-ACAGTT-CGAAAATAATAGGCCA-TTTCGAGTGGCG-C-AAAATGGCTC-GT-GGGCGCG-AGCAAGTTA-CCCTGGAAGCCGGA-TTCACGATA-T-CCCTCGTAGCTG-AAA--TCAA-TTT-GAGGTGTA-TCCGTAG--AACGACCGTA-CCCTGG-CCA-----------------------------TACGAACTCCGTTTT-GGGCT-CCATGACCTG-CC-AAAA-CGACCGCAGCG---AAAATTCGT-AT-CCTTCTGTCAC-A-AACTTTGTCTG-TTTCGG-AATAATTT-CGG-AGG-CCG-AAAAGGGCTT-GCAG-AATTGA-G-TTTC--GGATGA-TTTAGTGTTT-GGCATGC-ACTC-TTCTA--GCGTCTA-CC-ACCCTA-TCGT-GAGCTC-A-CCC-----A-C-GGACAGATACCGCGAC-AATGACGTG-CAGAAC-AATGTTACATGACTCTATTTCTGCACCAAAA-------------------------------------------------------------------------------
>ERX140521.1085251
------------------------------------------------GAGAGGCCTCTT-CGGT-GCACCGAACACCC-AAAAAC-TTGCCG-TTTTGC-ATGGTTTATC-A-CCCA-TACCGCTACCACCC-ACA-T-----TTT-----TG-T-CCA-TGC-AC---A--TGTG-TTGTT-CTT--GG-ACAAAACT-TTGCATACCAGCTCTTCTACA-TTACAATCGT-ACCGTT-CAAAAATAATAGGCCA-TTTCGAGTGGCG-C-AAAATGGCTC-GT-GGGCGCG-AGCAAGTTA-CCCTGGAAGCCGGA-TTCACGATA-T-CCATCGTTGGTG-AAA--TCCA-TTT-GAGGTGTA-TCCGTAG--AACGACCGTT-CCCTGG-CCA-----------------------------TACGAACTCCG-TTT-GGGCT-CCATGACCTG-CC-AAAA-CGACCGCAGCG---AAAATTCGT-AT-CCTTCTATTAC-A-CACTTCGTCTG-TTTCGG-AATAATTT-CGG-AGG-CCG-AAAACGGCTT-GCAG-AATTGA-G-TTTC--GGATGA-TTTAGTGGTT-GGCGTGC-ACTC-TTCTA--GCGTCT--------------------------------------------------------------------------------------------------------------------------------------------------------------------------------------
>ERX140521.1101181
--------------------------------------------------------------------------------------------------------------------------------------------------------------------------------------T-CTT-GG--ACAAAACT-GTGCATACCAGCTCTTCTACA-TTACATTCGT-ACCGTT-CGAAAATAATAGGCCA-TTTCGAGTGGCG-C-AAAATGGCTC-GT-GGGCGCG-AGCAAGTTA-CCCTGGAAGCCGGA-TTCACGATA-T-CCCTCGTTGCTG-AAA--TCCA-TTT-GAGGTGTA-TCCGTAG--AACGACCGTA-CCCTGG-CCA-----------------------------TACAAACTCCG-TTT-GGGCT-CCATGACCTG-CC-AAAA-CGACCGCAGCA---AAAATTCGT-AT-CCTTCTGTCAC-A-AACTTCGTTTG-TTTCAG-AATAATTT-CGG-AGG-CCG-AAAACGGCTC-GCAG-GATTGA-G-TTTC--GGATGA-TTTAGTGGTT-GGCGTGC-ACTC-TTCTA--GCGTCTA-CC-ACCCTA-CCGT-GAGCTC--ACCC-----A-C-GGACAGATACTGCG-ACAATGACGTG-CAGAAC-AATGTTACATGACTCTATTTCTGCACCAGCAAG-TCCT-ACATGCTAGTC-TGGATGGA---------------------------------------------------
>ERX140515.1978330
----------------------------------------------------------CCCTGTGTGCCTTGGCAGTCT-CAG-----TGCTG-TTTTGC-ATGGTTTATC-ACCCCA-TACCGCTACCACCC-ACA-T-----TCT-----TG-T-CCA-TGC-AC---A--TGTG-TTGTT-CTT--GG-AC-AAACT-GTCAATACCGGCTCTTCTACA-TTACATTCGT-ACTGTT-CGAAAATAATAGGCCA-TTTCGAGTGGCG-C-AAAATGGCTC-GT-GGGCGCG-AGCAAGTTA-CCCTGGAAGCCGGA-TTCACGATA-T-CCCTCGTTGCTG-AAA--TCCA-TTT-GAGGTGTA-TCCGTAG--AACGACCGTA-CCCTGG-CCA-----------------------------TACGAACTCCG-TTT-GGGTT-CCATGACCTG-CC-AAAA-CGACCGCAGCG---AAAGTTCGT-AT-CCTTCTGTCAC-A-CACTTCGTCTG-TTTCGG-AATAATTT-CGG-AGG-CCG-AAAACGGCTT-GCAG-AATTGA-G-TTTC--AGATGA-TTTAGTGGTT-GGTGTGC-ACTC-TTCTA--GCGTCTA-CC-ACCCTA-CCGT-GAGCTC-A-CCC-----A---------------------------------------------------------------------------------------------------------------------------------------------------
>ERX140521.828586
-------------------------------------------------------TTGGC-AGTC-TCAGCGAACACCC-AAAAAC-TTGCCGTTTTTGC-ATGGTTTATC-A-CCCA-TACCGCTACCACCA-ACA-T-----TTT-----TG-T-CCA-TGC-AC---A--TGTG-TTGTT-CTT--GG-ACAAAACT-TTGCATACCAGCTCTTCTACA-TTACATTCGT-ACTGTT-CGAAAATAATAGGCCA-TTTCGAGTGGCG-C-AAAATGGCTC-GT-GGGCGCG-AGCAAGTTA-CCCTGGAAGCCGGA-TTCACGATA-T-CCCTCGTTGCTG-AAA--TCCA-TTT-GAGGTGTA-TCCGTAG--AACGACCGTA-CCCTGG-CCA-----------------------------TACGAACTCCG-ATT-GGGCT-CCATGACCTG-CC-AAAA-CGACCGCAGCG---AAAATTCGA-AT-CCTTCTGTCAC-A-AACTTCGTCTG-TTTCGG-AATAATTT-CGG-AGG-CCG-AAAACGGCTT-GCAG-AATTGA-G-TTTT--GGATGA-TTTAGTGGTT-GGTGTGC-ACTC-TTCTG--GCGTCTA-CC-ACCCAA-CCGT-GAGC-----------------------------------------------------------------------------------------------------------------------------------------------------------------
>ERX140514.348615
------------------------------------------------GAGAAGCCTCTT-CGGT-GCACTGAACACCC-AAAAAC-TTACCG-TCTTGC-ATGGTTTATC-A-CCCA-TACCGCTACCACCC-ACA-T-----TTT-----TG-T-CCA-TGC-AC---A--TGTG-TTGTT-CTT--GG-ACAAAACT-GTGCATACCAGCTCTTCTACA-TTACATTCGT-ACTGTT-CGAAAATAATAGGCCA-TTTCAAGTGGCG-C-AAAATGACTC-GT-GGGCGCG-AGCAAGTTA-CCCTGGAAGCCGGA-TTCACGATA-T-CCCTCGTTGCTG-AAA--TCCA-TTT-GAGGTGTA-TCCATAG--AACGACCGTA-CCCTGG-CCA-----------------------------TACGAACTCCG-TTT-GGGCT-CCATGACCTG-CC-AAAA-CGACCGCAGAG---AAAATTCGT-AT-CCTTCTGTCAC-A-AACTTTGTCTG-TTTCGG-AATAATTT-CGG-AGG-CCG-AAAACGGCCT-GCAG-AATTGA-G-TTTC--GGATGA-TTTAGTGGTT-GGCGTGC-ACTC-TTCTA--GCGTCTA-CC-ACCCTA-CCGT-GAGTTC-A-CCC-----A-TGGA-CAGATACTGCGAC-AATGA--------------------------------------------------------------------------------------------------------------------------
>ERX140512.1075398
----------------------------------------------------------------------------------------------------------------------------------------------------------------------------------------------------------------------------------CATTCGT-ACTGTT-CGAAAATAATAGGCCA-TTTCGAGTGGCG-C-AAAATGGCTC-GT-GGGCGCG-AGCAAGTTA-CCCTGGAAGCCGGA-TTCACGATA-T-CCCTCGTTGCTG-AAA--TCCA-TTT-GAGGTGTA-TCCATAG--AACGACCGTA-CCCTGG-CCA-----------------------------TACGAACTCCG-TTT-GGGCT-CCATGACCTG-CC-AAAA-CGACCGCAGCG---AAAATTCGT-AT-CCTTCTGTCAC-A-AACATCATCAG-TTTCGG-AATAATTT-CGG-AGG-CCG-AAAACGGCTT-GCAG-AATTGA-G-TTTC--AGAAGA-TTTAGTGGTT-GGCGTGC-ACTC-TTCTA--GCGTCTA-CC-ACCCTA-CCGT-GAGCTC-A-CCC-----A-C-GGACAGATACTGCG-ACAATGACGTG-CAGAAC-AATGTTACATGACTCTATTTCTGCACCAGCAAG-CCCT-ACATGCTAGTCTGGATGGAAGGAGAAGCCTCTTCGGTGCACCGAACACCCA--------------------
>ERX140521.820124
---------------------------------------------------------------------GTCTCAGACCCAA-AAACTTGCCG-TTTTGC-ATGGTTTATC-A-CCCA-TACCGCTACCACCC-ACATT-----TTT-----TG-T-CCA-TGC-AC---A--TGTG-TTGTT-CTG-GG--ACAAAACT-TTGCATACCAGCTCTTCTACA-TTATATTCGT-ACTGTT-CGAAAATAATAGGCCA-TTTCGAGTGGCG-C-AAAATGGCTC-GT-GGGCGCG-AGCAAGTTA-CCCTGGAAGCCGGA-TTCACGATA-T-CCCTCGTTGCTG-AAA--TCCA-TTT-GAGGTGTA-TCCGTAG--AACGACCGTA-CCCTGG-CCA-----------------------------TACGAACTCCG-TTT-GGGCT-CCTTGACCTA-CC-AAAA-CGACCGCAGCG---AAAATTCGT-AT-CCTTCTGTCAC-A-AACTTCGTCTG-TTTCGG-AATAATTT-CGG-AGG-CCG-AAAACGGCTT-GCAG-AATTGA-G-TTTC--GGATGA-TTTAGTGGTT-GGCGTGC-ACTC-TTCTA--GCGTCTA-CC-ACCCTA-CCAT-GAGCTC-A-CCC-----A-C-GGACAG------------------------------------------------------------------------------------------------------------------------------------------
>ERX140516.2181427
-------------------------------------------------------------------------------------------CT-TGGCAG-TCTCAGTATC-A-TCCA-TACCGCTACCACCC-AC-AC-----TTT-----TG-T-CCA-TGC-AC---A--TGTG-TTGTT-CTT-GG--ACAAAACT-GTGCATACCAGCTCTTCTACA-TTACATTCGT-ACTGTT-CGAAAATAATAGGACA-TTTCGAGTGGCG-C-AAAATGGCTC-GT-GGGCGCG-AGCAAGTTA-CCCTGGAAGCCGGA-TTCACGATA-T-CCCTCGTTGCTG-AAA--TCCA-TTT-GAGGTGTA-TCCGTAC--AACGACCGTA-CCCTGG-CCA-----------------------------TACGAATTCCG-TTT-GGGCT-CCATGACCTC-CC-AAAA-CGACCGCAGCG---AAAATTCGT-AT-CCTTCTGTCAC-A-AACTTCGTCTG-TTTCGG-CATACTTT-CGG-AGG-CCG-AAAACGGCTT-GGAG-AATTGA-G-TTTC--GGATGA-TTTAGTGGTT-GGCGTGC-ACTC-TTCTA--GCGTCTA-CC-ACCCTA-CCGT-GAGCTC--ACCC-----A-C-GGACAGATACTGCG-ACAATGACGTG-CAGAAC-AATGT---------------------------------------------------------------------------------------------------------
>ERX140515.1463565
----------------------------------------------------------------------------------------------TTTTGC-ANGGTTTATC-A-CCCA-TACCGCTACCACCCTACA-T-----TTT-----TG-T-CCA-TGC-AG---A--TGTG-TTGTT-CTT--GC-ACTAAACT-GTGCATACCAGCTCTTCTACA-TTACATTCGT-ACTGTT-CGAAAATAATAGGCCA-TTTCGAGTGGCG-C-AAAATGGCTC-GT-GGGCGCG-AGCAAGTTA-CCCTGGAAGCCGGA-TTCACGATA-T-CCCTCGTTGCTG-AAA--TCCA-TTT-GAGGTGTA-TCCGTAG--AACGACCGTA-CCCTGG-CCA-----------------------------TACGAACTCCG-TCT-GGGCT-CCATGACCTG-CC-AAAA-TGACCGCAGCG---AAAATTTGT-AT-CCTTCTGTCAC-A-AACTTCGTCTG-TTTCAG-AATAATTT-CGG-AGG-CCG-AAAACGGCTG-ACAG-AATTGA-G-TTTC--GGATGA-TTTAGTGGTT-GGCGTGC-ACTC-TTCTA--GCATCTA-CC-ACCCTA-CCGT-GAGCTT-A-CCC-----A-C-GGGCAGATACCGCGAC-AATGACGTG-CAGAAC-AATGTTACATGACTCTATTTCTGCACCAGCAAGCCCTAC-----------------------------------------------------------------------
>ERX140514.1677924
------------------------------------------------------------------------------------------------------------------CCCA-TACCGCTACCACCC-AC-AT-----TTT-----TG-T-CCA-TGC-AC---A--TGTG-TTGTT-CTT-GG--ACAAAACT-GTGCATACCAGCTAGTCTACA-TTACATTCGT-ACTATT-CGAAAATAATAGGCCA-TTTCGGGTGGCG-C-AAAATGGCTC-GT-GGGTGCG-AGCAAGTTA-CCCTGGAAGCCGGA-TTCACGATA-T-CCCTTGTTTCTG-AAA--TCCA-TTT-GAGGTGTA-CCCGTAG--AACGACCGTA-CCCTGG-CCA-----------------------------TACGAACTCCG-TTT-GGGCT-CCATGACCTG-CC-AAAA-TGACCGCAGCA---AAAATTAGT-AT-CCTTCTGTCAC-A-CACTTCGTCTG-TTTCGG-AATAATTT-CGG-AGG-CCG-AAAACGGCTT-GAAG-AATTGA-G-TTTC--GGATGA-TTTAGTGGTT-GGCGTGC-ACTC-TTCTA--GCGTCTA-CC-ACCCTA-CCGT-GAGCTC--ACCC-----A-C-GGACAGATACTGCG-ACAATGACGTA-AAAAAC--NTGTTACATGACTC-----------------------------------------------------------------------------------------------
>ERX140516.51703
-------------------------------------------------------------------------------------------------------------------------------------------------------------------------------------------------------------------------------TTACATTCAT-A-TGTT-CGAAAATAATAGGCCA-TTTCGAGTGGCG-C-AAAATGGCTC-GT-GGGCGCG-AGCAAGTTA-CCCTGGAAGCCGGA-TTCATGATA-T-CCCTCGTTGCTG-AAA--TCCA-TTT-GAGGCGTA-TCCGTAG--AACGACCGTA-CCCTGG-CCA-----------------------------TACGAACTCCA-TTT-GGGCT-CCATGACCTG-CC-AAAA-CGACCGCCGCG---AAAATTCGT-AT-CCTTCTGTCAC-A-AACTTTGTCTG-TTTCAG-AATAATTT-CGG-AGG-CCG-AAAACGGCTT-GCAG-AATTGA-G-TTTC--GGATGA-TTTAGTGGTT-GGCGTGC-ACTC-TTCTA--GCGTCTA-CT-ACCCTA-CCGT-GAGCTC-A-CCC-----A-C-GGACAGATACTGCAAC-AATGACGTG-CAGAAC-AATGTTACATGACTCTATTTCTGCACTAGCAAGAACTACAT-GCTA-GTCTGGAT--GGAAGGAGAAGCCTCTTCGGTGCACCGAACACCCAAA----------------
>ERX140512.2251711
------------------------------------------------------------------------------------------------------GCATGGTTA-TCACCA-TACCGCTACCACC--ACA-T-----TTT-----TG-T-CCA-TGC-AC---A--TGTG-TTGTT-CTT-GG--AAAGAACT-GTGCATACCAGCTCTTCTACA-TTACATTTGT-ACTGTT-CGAAAATAATAGGCCA-TTTCGAGTGGCG-C-AAAATGGCTC-GT-GGGCGCG-AGCAAGTTA-CCCTGGAAGCCGGA-TTCACTATA-T-CCCTCATTGCTG-AAA--TCCA-TTT-GAGGTGTA-TCCGTAG--AACGACCGTA-CCGTGG-CCA-----------------------------TACGAACTCCG-TTTTGGGCT-CCATGACCTG-CC-AAAA-CGACCGCAGCG---AAAATTCGT-AT-CCTTCTGTCAC-A-AACTTTGTCTG-TTTCGG-AATAATTT-CGG-AGG-CCG-AAAACGGCTT-GCAG-AATTGA-G-TTTG--GGATGA-TTTAGTGGTT-GGCGTGC-ACTC-TTCTA--GCGTCTA-CC-ACCCTA-CCGT-GAGCTC-A-CCC-----A-C-GGACAGATACTGCG-ACAATGACGTG-CAGAAC-AATGTTACATGACTCTATTTCTGCACCAGCAAG-CCC-------------------------------------------------------------------------
>ERX140515.481976
------------------------------------------------GAGAAGCCTCTT-CGGT-GCACCGAACACCC--AAAAC-TTGCCG-TTTTGC-ATGGTTTATC-A-CCCA-TACCGCTACCACCC-ACA-T-----TTC-----TG-T-CCA-TGC-AC---A--TGTG-TTGTT-CTT--GG-ACAAAACA-ATGCATACCAGCTCTTCTACA-TTACATTCGT-ATTGTT-CGAAAATAATAGGCCA-TTTCGAGTTGCG-C-AAAATGGCTC-GT-GGGCGCG-AGCAAGTTA-ATTTGGAAGCCGGA-TTCACGATA-T-CCCTCGTTGCTG-AAA--TCCA-TTT-GAGGTGTA-TCCGTAG--AACGACCGTA-ACCTGG-CCA-----------------------------TACGAACTCCG-TTT-GGGCT-CCATGACCTG-CC-AAAA-CGACCGCAGCG---AAAATTCGT-AT-CCTTCTGTCAC-A-AACTTCGTCTG-TTTCGG-AATAATTT-CCG-AGG-CCG-AAAACGGCTT-GCAG-AATTGA-G-TTTC--GGATGA-TTTAGTGGTT-GGCGTGC-ACTC-TCCTA--GCGTCTA-CC-ACCCTA-CCGT-GAGCTA-A-CCC---------------------------------------------------------------------------------------------------------------------------------------------------------
>ERX140512.129201
---------------------------------------------------------------------------------------------------C-ATGGTTTATC-A-CCCA-TACCGCTACCACCC-AC-AT-----TTT-----TC-T-CCA-TGC-AC---A--TGTG-TTGTT-CTT-GG--AAAAAACT-ATGCATACCAGCTCTTCTACA-TTACATTCGT-ACTGTT-CGAAAATAATAGGCCA-TTTCGAGTGGCG-C-AAAATGGCTC-GT-GGGCGCG-AGCAAATTA-CCATGGAAGCCGGA-TTCACGATA-T-CCCCCGTTGCTG-AAA--TCCA-TTT-GAGGTGTA-TCCATAG--AATGACCGTA-CCCTGG-CCA-----------------------------TACGAACTCCG-TTT-GGGCT-CCATGACCTG-CC-AAAA-CGACCGCGGCG---AAAATCCGT-AT-CCTTCTGTCAC-A-AAATTCGTCTG-TTTCGG-AATAATTT-CGG-AGG-CCG-AAAATGGCTT-GCAC-AATTGA-G-TTTC--GGATGA-TTTAGTGGTT-AGGGTGC-ACTC-TTCTA--GCGTCTA-CC-ACCCTA-CCGT-GAGCTC--ACCC-----A-C-GGACATATACTGCG-ACAATGACGTG-CAGAAC-AATGTTACATGACTCTATTTCTGCACCAGCAAG------C----------------------------------------------------------------------
>ERX140516.52862
------------------------------------------------------------------------------------------------TTGC-ATGGTTTATC-A-CCCG-TACTGCTACCACCC-ACA-T-----TTT-----TG-T-CCA-TGC-AC---A--TGTG-TTGTT-CTT--GG-ACAAAACG-TTGCATACCAGCTCTTCTACA-TTACATTCGT-AATGTT-CGAAAATAATAGGCCA-TTTCGAGTGGCG-C-AAAATGGCTC-GT-GGGCGCG-AGCAGGTTA-CCCTGGAAGCCGGA-TTCACGATA-T-CCCTCGTTGCTG-AAA--TCCA-TTT-GAGGTGTA-TCCGTAG--AACGACCGTA-CCCTGG-CCA-----------------------------TACGAACTCCG-TTT-GGGCT-CCATGACCTG-CC-AAAA-CGACCGCAGTG---AAAATTCGA-AT-CCTTCTGTCAC-A-CACTTTGTCTA-TTTCGG-AATAATTT-CGG-AGG-CCG-AAAACGGCTT-GCAG-AATTGA-G-TTTC--GGATGA-TTTAGTGGTT-GGCGTGC-ACTC-TTCTA--GCGTCTA-CC-ACCCTA-CCGT-GAGCTC-A-CCC-----A-C-GGACAGATACTGCGAC-AATGACGTG-CAGAAC-AATG----------------------------------------------------------------------------------------------------------
>ERX140521.463407
------------------------------------------------GAGAAGCCTCTT-CGGT-GCACCGAACACCC-AAAAAC-TTGCCG-TTTTGC-ATGGTTTATC-A-CCCA-TACCGCTACCACCC-ACA-T-----TTT-----TG-T-CCA-TGC-AC---A--TGTG-TTGTT-CTT--GG-ATAAAACT-GTGCATACCAGCTCTTCTACA-TTACATTCGT-ACTGTT-CGAAAATAATAGGCCA-TTTCGAGTGGTG-C-AAAATGGCTC-GT-GGGCGCG-AGCAAGTTA-CCCTGGAAGCCGGA-TTCACGATA-T-CCCTCGTTGCTG-AAA--TCCA-TTT-GAGGTGTA-TCCGTAG--AACGACTGTA-CCCTGG-CAA-----------------------------TTCGAACTCCG-TTT-GGGCT-CCATGACCTG-CC-AAAA-CGACCGCAGCG---AAAATTAGT-AT-CCTTCTGTCAC-A-CACTTCGTCTG-TTTCGG-AATAATTT-CGG-AGG-CCG-AAAACGGCTT-GCAG-AATTGA-G-TTTC--GGATGA-TTTAGTGGTT-GGCGTGC-ACTC-TTCTA--GCGTCTA-CC-ACCCTA-CCGT-GAGCTC-A-C-----------------------------------------------------------------------------------------------------------------------------------------------------------
>ERX140521.1118358
------------------------------------------------GAGAAGCCTCTT-CGGT-GCACCGAACACCC-AAAAAC-TTGCCG-TTTTGC-ATGGTTTATC-A-CCCA-TACCGCTACCACCC-ACA-T-----TTT-----TT-T-CCA-TGC-AC---A--TGTG-TTGTT-CTT--GG-ACAAAACT-GTGCATACCAGCTCTTCTACA-TTACATTCGT-ACTGTT-CAAAAATAATAGGCCA-TTTCGAGTGGCG-C-AAAATGGCTC-GT-GGGCGCG-AGCAAGTTA-CCCTGGAAGCCGGA-TTCACGATA-T-CCCTCGTTGCTG-AAA--TCCA-TTT-GATGTGTA-TCCGTAG--AACGACTGTA-CCCTGG-CCA-----------------------------TACGAACTCCG-TTT-GGGAT-CCATGACCTG-CC-AAAA-CGACCGCAGCG---AAAATTCGT-AT-CCTTCTGTCAC-A-AACTTCATCTG-TTTCGG-AATAATTT-CGG-AGG-ACG-AAAACGGCTT-GCAG-AATTGA-G-TTTC--GGATGA-TTTAGTGGTT-GGCGTGC-ACTT-TTCNA--GCGTCTA-CC-ACCCTA-CC------------------------------------------------------------------------------------------------------------------------------------------------------------------------
>ERX140512.1421705
------------------------------------------------GAGAAGCCTCTT-CGGT-GCACCGAACACCC--AAAAC-TTGCCG-TTTTGC-ATGGTTTATC-A-CCCA-TACCGCTACCACCC-ACA-------TTT-----TG-T-CCA-TGC-AC---A--TGTG-TTGTT-CTT--GG-ACAAAACT-GTGCATACCAGCTCTTCTACA-TTACATTCGT-ACTGTT-CAAAAATAATAGGCCA-TTTCGAGTGGCG-C-AAAATGGCTC-GT-GGGCACG-AGCAAGTTA-CCCTGGAAGCCGGA-TTCACGATA-T-CCCTCGTTGCTG-AAA--TCCA-TTT-GAGGTGTA-CTCGTAG--AACGACCGTA-CCCTGG-CGA-----------------------------TACGAACTCCG-TTT-GGGCT-CCATGACCTG-CC-AAAA-CGACCGCAGCG--AAAAATTCGT-AT-CCTTCTGTCAC-A-AACATCGTCTG-TTTCGG-AATAATTC-CGG-AGG-CCG-AAAACGGCTT-GCAG-AATTGA-G-TTTC--AGATGA-TTTGGTGGTT-GGCGTGC-ACTC-TTCTA--GCGTCTA-CC-ACCCTA-CCG-----------------------------------------------------------------------------------------------------------------------------------------------------------------------
>ERX140512.151351
-------------------------------------------------------------------------------------------------------------------------------------------------------------------------------------------------CAAAACT-GTGCATACCAGCTCTTCTACA-TTACATTCGT-ACTGTT-CGAAAATAATAGGCCA-TTTCGAGTGGCG-C-AAAATGGCTC-GT-GGGCGCG-AGCAAGTTACCCCTGGAAGCCGGA-TTCACGATA-T-CCCTCATTGCTG-AAA--TCCA-TTT-GAGGTGTA-CCCGTAG--AACGACCGTA-CCCTGG-CCA-----------------------------TACAAACTCCG-TTT-GGGCT-CCATGACCTG-CC-AAAA-CGACCGCAGCG---AAAATTCGT-AT-CCTTCTGTCAC-A-AACTTCGTCTG-TTTCGG-AATAATTT-CGG-CGG-CCG-AAAACGGCTT-GCAG-AATTGA-G-TTTC--GGATGA-TTTAGTGGTT-GGCGTGC-ACTC-TTCTA--GCGTCTA-CC-ACCCTA-CCGT-GAGCTC-A-CCC-----A-C-GGACAGATACTGCG-ATAATGACGTG-CAGAAC-ATTGTTACATGACTCTATTTCTACACCAACAAG-CCCT-ACATGCTAGTCTGGATGGAAGGAGAAGCCTCTTCGGTGCACCGA---------------------------
>ERX140521.412901
------------------------------------------------GAGAAGCCTCTT-CGGT-GCACCGAACACCC-AAAAAC-TTGCCG-TTTTGC-ATGGTTTATC-A-CCCA-TACCGCTACCACCC-ACA-T-----TTT-----TG-T-CCA-TGC-AC---A--TGTG-TTGTT-CTT--GG-ACAAAACT-ATGCATACCAGCTCTTCTACA-TTACATTCGT-ACTGTT-CGAAAATAATAGGCCA-TTTCGAGTGGCG-C-GAATTGGCTC-GT-GGGCGCG-AGCAAGTTA-CCCTGGAAGCCGGA-TTCACGATA-T-CCCTCGTTGCTG-AAA--TCCA-TTT-GAGGTGTA-TCCGTAG--AACGACCGTA-CCCTGG-CCA-----------------------------TACGAACTCCA-TTT-GGGCT-CCATGACCTG-CC-AAAA-CGACCACAGCG---AAAATTCGT-AT-CCTTCTGTCAC-A-AACTTTGTCTG-TTTCGG-AATAATTT-CGT-AGG-CCG-AAAACGGCTT-GCAG-AAGTGA-G-TTTC--GGTTGA-TTTAGTGGTT-GGCGTGC-ACTC-TTCTA--GCGTCTA-CC-ACCCTA-CCGT-GAGCTC-A-CCC-----A-CGGA-CAGATCTGAGAC---------------------------------------------------------------------------------------------------------------------------------
>ERX140512.2203709
-------------------------------------------------------------------------------------------------------------------------------------------------------------------------------------------------------------------------------------------------TCGAAATAATAGGCCA-TTTCGAGTGGCG-C-AAAATTACTC-GT-GGGCGCG-AGCAAGTTA-CCCTGGAAGCCGGA-TTCACTATA-T-CCCTCGTTGCTG-AAA--TCCA-TTT-GAGGTGTA-TCCGTAG--AACGACCGTA-CCCAGG-CCA-----------------------------TACGAACTCCG-TTT-GGGCT-CCATGACCTG-CC-AAAA-CGACCGCAGCG---AAAATTCGT-AT-CCTTCTATCAC-A-CACTTCGTCTC-CTTCGG-AATAATTT-CGG-CTG-CCG-AAAACGGCTT-GCAG-AATTGA-G-TTTC--GGATGA-TTTAGTGGTT-GGCGTGC-ACTC-TTCTG--GCGTCTA-CC-ACCCTA-CCGT-GATCTC-A-CCC-----A-C-GGACAGATACTGCGAC-AATGACTTG-CAGAAC-AATGTTACATGACTCTATTTCTGCACCAGCAAGCCCTACAT-GCTA-GTCTGGAT--GGAAGGAGAAGCCTCTTCGGTGCACCGAACACCCAAAAACTTGCC--------
>ERX140516.2330936
------------------------------------------------GAGAAGCCTCTT-CGGT-GCACCGAACACCC-AAAAAC-TTGCCG-TTTTGC-ATGGTTTATC-A-CCCA-TACCGCTACCACCC-ACA-T-----TTT-----TGTT-CCA-TGC-AC---A--TGTG-TTGTT-CTT--GG-ACAAAACT-GTGCATACCAGCTCTTCTAAA-TTACATTCGT-ACTGTT-CGAAAATAATAGGCCA-TTTCGAGTGGCG-C-AAAATGGCTC-GT-GGGCGCG-AGCAAGTTA-CCCTGGAAGCCGGA-TTCACGATA-T-CCCTCGTTGCTG-AAA--TCCA-TTT-GAGGTGTA-TCCGTAG--AACGACCGTA-CCCTGG-CCG-----------------------------TACGAACTCCG-TTT-GGGCT-CCATGACCTG-CC--AAA-CAACCGTAGCG---AAAATTCGT-AT-CCTTCTGTCAC-A-AACTTTGCCTG-TTTTGG-AATAATTT-CGG-AGG-CCG-AAAACGGCTT-GCAA-AATTGA-G-TTTC--GGATGA-TTTAGTGGTT-GGCATGC-ACTC-TTCTA--GCGTCTA-CC-ACCCTA-CCGT-GAGCTC-A-CCC-----A-CGGA-CAGATACTGCGAC-AAT----------------------------------------------------------------------------------------------------------------------------
>ERX140516.989815
------------------------------------TTGGCAGTCTCAGAGAAGCCTCTT-CGGT-GCACCGAACNCCC-AAAAAC-TTGCCG-TTTTGC-ATGGTTTATC-A-CCCA-TACCACTACCATCC-ACA-T-----TTT-----TG-T-CCA-TGC-AC---A--AGTG-TTGTT-CTT--GG-ACAAAACT-GTGCATACCAGCTCTTCTACA-TTACATTCGT-ACTGTT-CGAAAATAATAGGCCA-TTTCGAGTGGCG-C-AAAATGGCTC-GT-GGGCGCG-AGCAAGTTA-CCCTGGAAGCCGGA-TTCACGATA-T-CCCTCGTTGCTG-AAA--TCCA-TTT-GAGGTGTA-TCCGTAG--AACGACCGTA-CCCTGG-CCA-----------------------------TAGAAACTCCG-TTT-GGGCT-CCATGACCTG-CC-AAAA-CGACCATAGCG---AAAATTCGT-AT-CCTTCTGTCAC-A-AACTTCGTCTG-TTTCGG-AATAATTT-CGG-AGG-ACG-AAAACGGCTT-GCAG-AATTGA-G-TTTC--GGATGA-TTTAGTGGTT-GGCGTGC-ACTC-T--------------------------------------------------------------------------------------------------------------------------------------------------------------------------------------------------
>ERX140515.2455497
----------------------------------------------------------------------------------------------------------TTATC-A-CCCA-TACCGCTACCACCC-ACA-T-----TTT-----TG-T-CCA-TGC-AC---A--TGTG-TTGTT-CTT--GG-ACAAAACT-GTGCATACCAGCTCTTCTACA-TTACATTCGT-ACTGTT-CGAAAATAATAGGCCA-TTTCGAGTGGCG-C-AAAATGGCTC-GT-GGGCGCG-AGCAAGTTA-CCCTGGAAGCCGGA-TTCAGGATA-T-CCCTCGTTGCTG-AAA--TAAA-TTT-GAGGTGTA-TCCGTAG--AACGACCGTA-CCCTGG-CCA-----------------------------TACGTACTCCG-TTT-GGGCT-CCATGACCTG-CC-AAAA-CGACCGCAGCG---AAAATTCGT-AT-CCTTCTGTCAC-A-CACTTTGTCTA-TTTCGG-AATAATTT-CGA-AGG-CCG-AAAACGGCTT-GCAG-AATTGA-G-TTTC--GGATGA-TTTAGTGGTT-GGCGTGC-ACTC-TTCTA--GCGTCTA-CC-ACCCTA-CCGT-GAGCTC-A-CCC-----A-C-GGACAGATACTGCGAC-AATGACGTG-CAGAAC-AATGTTACATGACTCTATTTCTG---------------------------------------------------------------------------------------
>ERX140515.2866259
---------------------------------------------------------------------------------------------------------------------------------------------------------------------------------------------G--ACAAAACT-ATGCATACCAGCTCTTCTACA-TTACATTCGT-ACTGTT-CGAAAATAATAGGCCA-TTTTGAGAGGCG-C-AAAATGGCTC-GT-GGGCGCG-AGCAAGTTA-CCCTGGAAGCCGGA-TTCACGATA-T-CCCTCGTTGCTG-AAA--TCCA-TTT-GAGGTGTA-TCCGTAG--AACAACCGTA-CCCTGG-CCA-----------------------------TACGAACTCCG-TTT-GGGCT-CCATGACCTG-CC-AAAA-TGACCGCAGCG---AAAATCCGT-AT-CCTTCTGTCAC-A-AACTTTGTCTG-TTTCGG-AATAATTT-TGG-AGG-CCG-AAAACGGCTT-GCAG-AATTGA-G-TTTC--GGATGA-TTTAGTGGTT-GGCGTGA-ACTC-TTCTA--GCGTCTA-CC-ACCCTA-CCGT-GAGATC--ACCC-----A-C-GGACAGATACTGCG-ACAATGACGTG-CAGAAC-AATGTTACATGACTCTATTTCTGCACCAACAAG-CCCT-ACATGCTGAGA-CTG--------------------------------------------------------
>ERX140512.1549834
-------------------------------------------------------------------------------------------CG-TTTTGC-ATGGTTTATCTA-CCCA-TACCGCTACCAACCCACA-------TTT-----TG-T-CCA-TGCAAC---A--TGTG-TTGTT-CTT--GG-ACAAAACT-GTGCATACCAGCTCTTCTACA-TTACATTCGT-ACTGTT-AAAAAATAATAGGCCA-TTTCGAGTGGCG-C-AAATTGGCTC-GT-GGGCGTG-AGCAAGTTA-CCCTCGAAGCCAGA-TTCACGATA-T-CCCTCGTTGCTG-AAA--TCCA-TTT-GAGGTGTA-TCCGTAG--AACGACCGTA-CCCTGG-CCA-----------------------------TACGAACTCAG-TTT-GGGCT-CCATTACCTG-CC-AAAA-CGACCGCAGCG---AAAATTCGT-AT-CCTTTTGTCGC-A-AACTTTGTCTA-TTTCGG-AATAATTT-CGG-AGG-CCG-AAAACGGCTT-GCAG-AATTGA-G-TTTC--GGATGA-TTTAGTGGTT-GACGTGC-ACTC-TTCTA--GCGTCTA-CC-ACCCTA-CCGT-GAGCTC-A-CCC-----A-C-GGACAGATACTGCGAC-AATGACGTG-CAGAAC-AATGTTACATGACTCTATTTCTGCACCAACAAGCCC--------------------------------------------------------------------------
>ERX140514.853008
-------------------------------------------------------------------------------------------------------------------------------------------------TT-----TG-T-GCA-TCC-AC---A--TGTG-TTGTT-CTT-GG--ACAAAACA-GTGCATAACAGCTCTTCTACA-TTACATTCGT-ATTGTT-CGAAAATAATAGGCCA-TTTCGAGTGGCA-C-AAAATGGCTC-GT-GGGCGCG-AGCAAGTTA-CCCTGGAAGCCGGA-TTCACGATA-T-CCCTCGTTGCTG-AAA--TCCA-TTT-GAGGTGTA-TCCGTAG--AACTACCGTA-CCCTGG-CCA-----------------------------TACGAACTCCG-TTT-GGGCT-CCATGACCTG-CC-AAAA-CGACCACAGCA---AAAATTCGT-AT-CCTTCTGTCAC-A-CACTTCGTCTG-TTTCGG-AATAATTT-CGG-AGG-CCG-AAAACGGCTT-GCAG-AATGGA-G-TTTC--GGATGA-TTTAGTGGTT-GGCGTGC-ACTC-TTCTA--GCGTCTA-CC-ACCCTA-CCGT-GAGCTC--ACCC-----A-C-GGACAGATACTGCG-ACAATGACGTG-CAGAAC-AATG-------ACTCTATTTCTGCACC-----------------------------------------------------------------------------------
>ERX140521.123570
-----------------------------------------------------------------------------------------------GTCTC-AGTGGTTATC-A-CCCA-TACCGCTACCACCCTACA-T-----TTT-----TG-T-CCA-TGC-AC---A--TGTG-TTGTT-CTT--GG-ACAAAACT-GTGCATACCAGCTCTTCTACA-TTACATTCGT-ACTGTT-AAAAAATAATAGGCCA-TTTCGAGTGGGT-C-AAAATGGCTC-GA-GAGCGCG-AGCAAGTTA-CCCTAGAAGCCGGA-TTCACGATA-T-CCCTCGTTGCTG-AAA--TCCA-TTT-GAGGTGTA-TCCGTAG--AACGACCGTA-CCCTGG-CCA-----------------------------TACGAACTCTG-TTT-GGGCT-CCATGACCTG-CC-AAAA-CGACCGCAGCG---AAAATTCGT-AT-CCTTCTGTCAC-A-CACTTCGTCTG-TTTCGG-AATAATTT-AGG-AGG-CCG-AAAACGGCTT-GCAG-AATTGA-G-TTTC--AGATGA-TTTAGTGGTT-GGCGTGC-ACTC-TTCTA--GCGTCTA-CC-ACCCTA-CCGT-GAGCTC-A-CCC-----A-C-GGACAGATACTGCGAC-AATGACGTG-CAGAAC-AATGTT--------------------------------------------------------------------------------------------------------
>ERX140512.2343234
-----------------------------------------------------------------------------------AAC-TTGCCG-TTTTGC-ATGGTTTATC-A-CCCA-TACCGCTACCACCC-ACA-T-----TTT-----TG-T-CCA-TGC-AC---A--TGTG-TTGTT-CTT--GG-ACCAAACT-GTGCATACCAGCTCTTCTACA-TTACATTCGT-ACTGTT-TGAAAATAATAGGCCA-TTTCGAGTGGCG-C-AAAATGGCTC-GT-GGGCGCG-AGCAAGTTA-CCCTGGAAGCCGGA-TTCACGATA-T-CCCTCGTTGCTG-AAA--TCCA-TTT-GAGGTGTA-TCCGTAG--AACGACCGTA-CCCTGG-CCG-----------------------------TACGAACTCCG-TTT-GGGCT-CCATGACCTG-CC-AAAA-CGACCGCAGCG---AAAATTCGT-AT-CCTTCTGTCAC-A-TACTTTGTCTG-TTTCGG-AATAATTT-CGG-AGG-CCG-AAAACGGCTT-GTAG-AATTGA-GTTTTC--GGATGA-TTTAGTGGTT-GGCATGC-ACTC-TTCTA--GCGTCTA-CC-ACCCTA-CCGT-GAGCTC-A-CCC-----A-C-GGACAGATACTGCGTC-AATGACGTG-CAGAAC---------------------------------------------------------------------------------------------------------------
>ERX140515.2011983
------------------------------------------------------------------GCACCGAACACCC-AAAAAC-TTGCCG-TTTTGC-ATGGTTTATC-A-CCCA-TACCGCTACCACCC-ACA-T-----TTT-----TG-T-CCA-TGC-AC---A--TGTG-TTGTT-CTT--GG-ACAAAACT-GTGCATACCAGCTCTTCTACA-TTACATTCGT-GCTGTT-CGAAAATAATAGGCCA-TTTCGAGTGGCG-C-AAAATGGCTC-GT-GGGCACG-AGCAAGTTA-CCCTGGAAGCCGGA-TTCACGATA-T-CCCTCGTTGCCGAAAA--TCAA-TTT-GAGGTGTA-TCCGTAG--AACGACCATA-CCCTGG-CCA-----------------------------TGCGAACTCCG-TTT-GGGCT-CCATGGCCTG-CC-AAAA-CGACCGCAGCA---AAAATTCGT-AT-CCTTCTGTCAC-A-CACTTCGTCTG-TTTCGG-AATAATTT-CGG-AGG-CCG-AAAACGGCTT-GCAG-AATTGA-G-TTTC--GGATGA-TTTAGTGGTT-GGCGTGC-ACTC-TTCTA--GCGTCTA-CC-ACCCTA-CCGT-GAGCTC-A-CCC-----A-CGGA-CAGATACTGCGAC-AATGACGTG-CAAA---CATGTTACAT----------------------------------------------------------------------------------------------------
>ERX140521.42173
---------------------------------------------------------------------------------------TGGCAG-TCTCAG-------TATC-A-CCCA-TACCGCTACCACCC-ACA-T-----TTT-----TG-T-CCA-TGC-AC---A--TGTG-TTGTT-CTT--GG-ACAAAACT-TTGCATACCAGCTCTTCTACA-TTACATTCGT-ACTGTT-CGAAAATAATAGGCCA-TTTCGAGTGGCG-C-AAAATGGCTC-GT-GGCCGCG-AGCAAGTTA-CCCTGGAAGCC----TTCACGATA-T-CCCTCGTTGCTG-AAA--TCCA-TTT-GAGGTGTA-TCCATAG--AACGACCGTA-CCCTGG-CCA-----------------------------TACGAACTCCG-ATT-GGGCT-CCATGACCTG-CC-AAAA-CGACCGCAGCG---AAAATTCGA-AT-CCTTCTGTCAC-A-AACTTCGTCTG-TTTCGG-AATAATTT-CGG-AGG-CCG-AAAACAGCTT-GCAG-AATTGA-G-TTTT--GGATGA-TTTAGTGGTT-GGCGTGC-ACTC-TTCTA--GCGTCTA-CC-ACCCTA-CCGT-GAGCTC-A-CCC-----A-CGGA-CAGATACTGCGAC-AAT----------------------------------------------------------------------------------------------------------------------------
>ERX140514.108847
-------------------------------------------------------------------------------------------------TGC-ATGGTTTATC-A-CCCA-TACCGCTACCACCC-AC-AT-----TTT-----TG-T-CCA-TGC-AC---A--TGTG-TTGTT-CTT-GG--ACAAAACT-GTGCATACCAGCTCTTCTACA-TTACATTCGT-ACTGTT-CGAAAATAATAGGCCA-TTTCGAGAGGCG-C-AAAATGGCTC-GT-GGGTGCG-AGCAAGTTA-CCCTGGAAGCCGGA-TTCACGATA-T-CCCTCGTTGCTG-AAA--TCCA-TTT-GAGGTGCA-TCCGTAG--AATGACCGTA-CCCTGG-CCA-----------------------------TACGAACTCCG-TTT-GGGCT-CCCTGACCTG-CC-AAAA-CGACCGCAGCG---AAAATTCGT-AT-CCTTATGTCAC-A-AACTTCGTCTG-TTTCGG-AATAATTT-CGG-AGG-CCG-AAAACGGCTT-GCAG-AATTGA-G-TTTC--GGATGA-TTTAGTGGTT-GGCGTGC-ACTC-TTCTA--GCGTCTA-CC-ACCCTA-CCGT-GAGATC--ACCC-----A-C-GGACAGATACTGCT-TCAATGACGTG-CAGAAT-AATGTTACATGACTCTATTTCTGCACCAGCAA------------------------------------------------------------------------------
>ERX140512.1760633
---------------------------------------------------GAGAAGCCTCTTCGGTGCACCGAACACCC-A-AAACTTGCCG-TTTTGC-ATGGTTTATC-A-CCCA-TAGCGCTACCACCC-ACA-T-----TTT-----TG-T-CCA-TGC-AC---A--TGTG-TTGTT-CTT-GG--AAAAAACA-GTGCATACCAGCTC-TCTACA-TTACATTCGT-ACTGTT-CGAAAATAATAGGCCA-TTTCGAGTGGCG-C-AAAATGGCTC-GT-GGGCGCG-AGCAAGTTA-CCCTGGAAGCCGGA-TTCACTATA-T-CCCTCGTTGCTG-AAA--TCCA-TTT-GAGGTGTA-TCCGTAG--AACGACCGTA-CCCTGG-CCA-----------------------------TACGAACTCCG-TTT-GGGCT-CCATGACCTG-CC-AAAA-CGACCGCAGCG---AAAATTCGT-AT-CCTTCTGTCAC-A-CACTTCGTCTG-TTTCAG-AATAATTT-CGG-AGG-CCG-AAAACGGCTT-GCAG-AATTGA-G-TTTC--GGATGA-TTTGGTGGTT-GGCGTGC-ACTN-TTCTA--GCGTCTA-CC-ACCCTA-CCGT-AATCTC-A-CCC-----A-C-GGACAGATACTGCG-ACAATGACTTG-C--------------------------------------------------------------------------------------------------------------------
>ERX140512.36867
------------------------------------------------TCTCAGTCTCTT-CGGT-GCACCGAACNCCC-AAAAAC-TTGCCG-TTTTGCTATGGTTTATC-A-CCCA-TACCGCTACCACCC-ACA-T-----TTT-----TG-T-CCA-TGC-AT---A--TGTG-TTGTT-CTT--GG-ACAAAACT-GTGCATACCAGCTCTTCTACA-TTACACTCGT-ACTGTT-CGAAAATAATAGGCCA-TTTCTAGTGGCG-C-AAAATGGCTC-GT-GGGCGCG-AGCAAGTTA-CCCTGGAAGCCGGA-TTCACGATA-T-CCCTCGTTGCTG-AAA--TCCA-TTT-GAGGTGTA-TCCGTAG--AACGACCGTA-CCCTGG-CCA-----------------------------TACGAACTCCG-TTT-GGGCT-CCATGACCTG-CC-AAAA-CGACCGCAGCG---AAAATTCGT-AT-CCTTCTGTCAC-A-CACTTCGTCTG-TTTTGG-AATAATTT-CGG-AGG-CCG-AAAACGGCTT-GCAG-AATTGA-G-TTTC--GGATGA-TTTAGTGGTT-GGCGTGC-ACTC-TTCTA--GCGTCTA-CC-ACCCTA-CCGT-GAGCTC-A-CCC-----A-CGGA-CAGATACTACGAC-AATGACGT-----------------------------------------------------------------------------------------------------------------------
>ERX140515.1394118
-----------------------------------------------------------------------------------------------------------------------------------------------------------------------------TGTG-TTGTT-CTT-GG--ACAAAACT-GTGCATACCAGCTCTTCTACA-TTACATTCGT-ACTGTT-CGATAATAATAGGCCA-TTTCGAGTGGCG-C-AAAATGGCTC-GT-GGGCGCG-AGCAAGTTA-CCCTGGAAGCCGGA-TTCACGATA-T-CCCTCGATGCTG-AAA--TCCA-TTT-GAGGTGTA-TCCGTAG--AACGACCGTA-CCCTGG-CCA-----------------------------TACGAACTCCG-TTT-GGGAT-CCATGACCTG-CC-AAAA-CGACCGCAGAG---AAAATTCAT-AT-CCTTTTGTCAC-A-CACTTCGTCTG-TTTTGG-AATAATTT-CGG-AGG-CCG-AAAACGGCTT-GCAG-AATTGA-G-TTTC--GGATGA-TTTAGTGGTT-GGCGTGC-ACTC-TTCAA--GCGTCTA-CC-ACCCTA-CCGT-GAGCTC--ACCC-----A-C-GGACAGATACTGCG-ACAATGACGTG-CAGAAC-AATGTTACATGACTCTATTTCTGCACCAACAAG-CCCT-AC---------------------------------------------------------------------
>ERX140514.1543727
------------------------------------------------------------------------------------------------------------------------------------C-CAAAT-----TTT-----TG-T-CCA-TGC-AC---A--TGTG-TTGTT-CTT-GG--ACAAAACT-GTGCATACCAGCTCTTCTACA-TTACATTCGT-ACTGTT-CGAAAATAATAGGCCA-TTTGGAGTGGCG-C-AAAATGGCTC-GT-GGGCGCG-AGCAAGTTA-CCGTGGAAGCCGGA-TTCACGATA-T-CCCTCGTTGCTG-AAA--TCCA-TTT-GAGGTATA-TCCGTAG--AACGACCGTA-CCCTGG-CCA-----------------------------TACGAACTCCG-TTT-GGGCT-CCATGACCTG-CC-AAAA-TGACCGCATCG---AAAATTCGT-AT-CCTTCTGTCAC-A-CACTTCGTCTG-TTTCGG-ATTAATTT-CAG-AGG-CCG-AAAAGGGCTT-GCAG-AATTGA-G-TTTC--GAATGA-TTTAGTGGTT-GGCGTGC-ACTC-TTCTA--GCGTCTA-CC-ACCCTA-CCGT-GAGCTC--ACCC-----A-C-GGACAGATACTGCG-ACAATGACGTG-CAGAAC-AATGTTACATGACTATATTTCTGCACCAACAAG-CCCT-ACATGCTAGTC-TGGATGGA---------------------------------------------------
>ERX140521.1316232
------------------------------------------------GAGAAGCCTCTT-CGGT-GCATCGAACACCC-AAAAAC-TTGCCG-TTTTGC-ATGGTTTATC-A-CCCA-TACCGCTACCACCC-ACA-T-----TTT-----TG-T-CCA-TGC-AC---A--TGTA-TTGTT-CTT--GG-ACAAAACT-GTGCATACAACCTCTTCTACA-TTACATTCAT-ACTGTT-CGAAAATAATAGGCCA-TTTCGAGTGGCA-C-AAAATGGCTC-GT-GGGCGCG-AGCAAGTTA-CCCTGGAAGCCGGA-TTCACGATA-T-CCCTCGTTGCTG-AAA--TCCA-TTT-GAGGTGTA-TCCGTAG--AAGGACCATA-CCCTGG-CCA-----------------------------TACGAACTCCG-TTT-GGGCT-CCATGACCTT-CC-AAAA-TGACCGCAGTG---AAAATTCGT-AT-CCTTCAGTCAC-A-CACTTCATCTG-TTTCGG-ATTAATTT-CGG-AGG-CCG-AAAACGGCTT-GCAG-AATTGA-G-TTTC--GGATGA-TTTAGTGGTT-GGCGTGC-ACTC-TTCTA--GCGTCTA-CC-ACCCTA-CCGT-GAGCTC-A-CCC-----A-CGGA-CAGATAC--------------------------------------------------------------------------------------------------------------------------------------
>ERX140512.2197235
-----------------------------------------------------------------------------------------------------------------------------------------------------------T-CCA-TGC-AC---A--TGTG-TTGTT-CTT-GG--ACAAAACT-GTGCATACCAGCTCTTCTACA-TTACATTCGT-ACTGTT-CGAAAATAATAGGCCA-TTTCGAGTGGCG-C-AAAATGGCTC-GT-GGGCGCG-AGCAAGTTA-CCCTGGAAGCCGGA-TTCACGATA-T-CCCTCGTTGCTG-AAA--TCCA-TTT-GAGGTGTA-TCCGTAG--AACGACTGTA-CCCTGG-CCA-----------------------------TACGAACTCCG-TTT-GGGCT-CCATGACCTG-CC-AAAA-TGACCACAGCG---AAAATTCGT-AT-CATTCTGTCAT-A-AACTTCGTCTG-TTTCGG-AATAATTT-CGG-AGG-CCG-AAAACGGCTT-GCAG-AATTGA-G-TTTC--GAATGA-TTTAGTGGTT-GGCGTGC-ACTC-TTCTA--GCGTCTA-CC-ACCCTA-CCGT-GAGCTC--ACCC-------C-TGATAGATACTACG-ACAATGACGTG-CAGAAC-AATGTTACATGACTCTATTTCTTCACCGGCAAG-CCCT-ACATGCTAGTC-TGGATGGAAGGAGAA--------------------------------------------
>ERX140521.138906
--------------------------------------------------------------------CACCGAACACC-CAAAAC-TTGCCG-TTTTGC-ATGGTTTATC-A-CCCA-TACCGCTACCACCC-ACA-T-----TTT-----TG-T-CCA-TGC-AC---A--TGTG-TTGTT-CTC--GG-ACAAAACT-GTGCATACCAGCTCTTCTACA-TTACATTCGT-ACTGTT-CGAAAATAATAGGCCA-TTTCGAGTGGCG-C-AAAATGGCTC-GT-GGGCGCG-AGCAAGTTA-CCATGGAAGCCGGA-TTCACGATA-T-CCCTCGTTGCTG-AAA--TCCA-TTT-GAGGTGTA-CCCGTAG--AACGACCGTA-CCCTGG-CCA-----------------------------TACGAACTCCG-TTT-GGGCT-CCATGACCTG-CC--AAA-CGACCGCATCG---AAAATTCGT-AT-CCTTCTGTCAC-A-AACTTCGTCTG-TTTCGG-AATAATTT-CGG-AGG-CCG-AAAACGGCTT-GCAG-AATTGA-G-TTTC--GGATGA-TTTTGTGGTT-GGCGTGC-ACTC-TTCTA--GCGTCTA-CC-ACCCTA-CCGG-GAGCTC-ACCCC-----A-N-GGACAGATACTGCGAC-AATGACGTG-CAGAAC-AATGTTACATGACTC-----------------------------------------------------------------------------------------------
>ERX140521.805894
--------------------------------------------------------------------------------------------------------------------------------------------------------------------------------------------------------------------CTCTTCTACA-TTACATTCGT-ACTGTT-CGAAAAT-ATAGGCCA-TTTCGAGTGGCG-C-AAAATGGCTC-GT-GGGCGCG-AGCAAGTTA-CCCTGGAAGCCGGA-TTCACGATA-T-CCCTCGTTGCTG-AAA--TCCA-TTT-GAGGTGTA-TCCGTAG--AACGACCGTA-CCCTGG-CCA-----------------------------TACGAACTCCG-TTT-GGGCT-CCATGACCTG-CC-AAAA-CGACCGCAGCG---AAAATTCGT-AT-CCTTCTGTCAC-A-AACGTCGTCTG-TTATGG-AAAAATTT-CGG-AGG-CGG-AAAACGGCTT-GCAG-AATTGA-G-TTTC--GGATGA-TTTAGTGGTT-GGCGTGC-ACTC-TTCTA--GCGTCTA-CC-ACCCTA-CCGT-GAGTTC--ACCC-----A-T-GGACAGATAGTGCG-ACAATGACGTG-CAGAAC-AATGTTACATGACTCTATTTCTGCACCAACAAG-CCCT-ACATGCTAGTC-TGGATGGAAGGAGAAGCCTCTTCGGTGCACCGAACACCCAAAAA---------------
>ERX140521.843970
-------------------------------------------------------------------------------------------------------------------CCA-TACCGCTACCACCC-ACATT-----TTT-----TG-T-CCA-TGC-AC---A--TGTG-TTG-T-CTT-GG--ACAAAACT-GTGCATACCAGCTCTTCTACA-TTACATTCGT-ACTGTT-CGAAAAT-ATAGGCCA-TTTCGAGTGGCG-C-AAAATGGCTC-GT-GGGCGCG-AGCAAGTTA-CCCTGGAAGCCGGA-TTCACGATA-T-CCCTCGTTGCTG-AAA--TCCA-TTT-GAGGTGTA-CCCGTAG--AACGACCGTA-CCCTGG-CCA-----------------------------TACGAACTCCG-TTT-GGGCT-CCATGACCTG-CC-AAAA-CGACCGCAGCG---AAAATTCGT-AT-CCTTCTGTCAC-A-AACTTCGTCTA-TTTCGG-AATAATTT-CGG-AGG-CCA-AAAACGGCTT-GGAG-AATTGA-G-TTTC--GGATGA-TTTGGTGGTT-GGCGTGC-ACTC-TTCTA--GCGTCTA-CC-ACCCTA-CCGT-GAGCTC--ACCC-----A-C-GGACAGATACTGCG-ACAATGACGTG-CAGAAC-AATGTTACATGACTCTATTTCTGCACCAACAAG-TCCT-ACATGCTAGTC-TGGATGGAAG-------------------------------------------------
>ERX140512.281590
----------------------------------------------------------------------------------------------------------TTATC-A-CCCA-TAACGCTACCACCC-ACA-T-----TTT-----TG-T-CCA-TGC-AC---A--TGTG-TTGTT-CTT-GG--ACAAAACT-GTGCGTACCAGCTCTTCTACA-TTACATTCGT-ACTGTT-CGAAAATAATAGGCCA-TTTCGAGTGGCG-C-AAAATGGCTC-GT-GCGCGCG-AGCAAGATA-CCATGGAAGCCGGA-TTCACGATA-T-CCCTCCTTGCTG-AAA--TCCA-TTT-GAGGTGTA-TCCGTAG--AACGACCGTA-CCCTGG-CCA-----------------------------TACGAACTCCG-TTT-GGGCT-CCATGACCTG-CC-AAAA-CGACCGCAGCG---AAAATTCGT-AT-CCTTCTGTCAC-A-TACTTCGTCTG-TTTCAG-AATAATTT-TGG-AGG-CCG-AAAACGGGTT-GCAG-AATTGA-G-TTTC--GGATGA-TTTAGTGGTT-GGCGTGC-ACTC-TTCTA--GCGTCCA-CC-ACCCTA-CCGT-GAGCTC-A-CCC-----A-C-GGACAGATACAGTG-ACAATGACGTG-CATAAC-AATGTTACATGACTCTATTTCTGCACCAACAAG-C---------------------------------------------------------------------------
>ERX140512.897118
------------------------------------------------GAGAAGCCTCATCGGT--GCACCGAACACCC-AAAAAC-TTGCCG-TTTTGC-ATGGTTTATC-A-CCCT-TACCGCTACCACCC-ACA-T-----TTT-----TG-T-CCA-CGC-AC---A--TGTG-TTGTT-CTT--GG-TCAAAACT-GTGCATACCAGCTCTTCTACA-TTATATTCGT-ACTGTT-CGAAAATAATAGGCCA-TTTCGAGTGGCG-C-AAAATGGCTC-GT-GGGCGCG-AGCAAGTTA-CCCTGGAAGCCGGA-TTCACGATA-T-CCCTCCTTGCTG-AAA--TCCA-TTT-GAGGTGTA-CCCGTAG--AACGACCGTA-CCCTGA-CCA-----------------------------TACGAACTCCG-TTT-GGGTT-CCAATACCTG-CC-AAAA-CAACCGCAGCG---AAAATTCGT-AT-CCTTCTGTCAC-A-AACTTCGTCTG-TTTCGA-AATAATTT-CGG-AGC-CCG-AAAACGGCTT-GCAG-AATTGA-G-TTTC--GGATGA-TTTAGTGGTT-GGCGTGC-ACTC-TTCTA--GCGTCTA-CC-ACCCTA-CCGT-GAGCTC-A-C-----------------------------------------------------------------------------------------------------------------------------------------------------------
>ERX140521.804591
----------------------------------------------------------------------GTCTCAGCC-AAAAAC-TTGCCG-TTTTGC-ATGGTTTATC-A-CCCA-TACCGCTACCACCC-ACA-T-----TTT-----TG-T-CCA-TGC-AC---A--TGTG-TTGTT-CTT--GG-ACAAAACT-TTGCATACCAGCTCTTCTACA-TTACATTCGA-ACTGTT-CGAAAAT-ATAGGCCA-TTTCGAGTGGCG-C-AAAATGGCTC-GT-GGGCGCG-AGCAAGTTA-CCCTGGAAGCCGGA-TTCACGATA-T-CCCTCGTTGCTG-AAA--TCCA-TTT-GAGGTGTA-TCCGTAA--AACGACCGTA-CCCTGG-CTA-----------------------------TACGAACTCCG-TTT-GGGCT-CCATGACCTG-CC-AAAA-CGACCGCAGCG---AAAACTCGT-AT-CCTTCTGTCAC-A-CACTTCGTCTG-TTTCGG-AATAATTT-CGG-AGG-CCG-AAAATGGCTT-GCAG-TATTGA-G-TTTC--GGATGA-TTTAGTGGTT-GGCGTGC-ACTC-TTCTA--GCGTCTA-CC-ACCCTA-CCGT-GAGCTC-A-CCC-----A-C-GGACAGATACTGCGAC-AATGACGTG-CAGAAC-AATGTTAC------------------------------------------------------------------------------------------------------
>ERX140516.1718767
------------------------------------------------------------------------------------------------------------------------------------------------------------------------------------------------------------------------TCTACA-TTATATTCAT-ACTGTT-CAAAAATAATAGGCCA-TTTCGAGTGGCG-C-AAAATGGCTC-GT-GGGCGCG-AGCAAGTTA-CCCTGGAAGCCGGA-TTCACGATA-T-CCCTCGTTGCTG-AAA--TCAA-TTT-GAGGTGTA-TCCGTAG--AACGACGGTA-CCCTGG-CCA-----------------------------TACGAACTCCG-TTT-GGGCT-CCATGACTTG-CC-AAAA-CGACCGCAGCG---AAAATTCGT-AT-CCTTCTGTCAC-C-AACTTTGTCTA-TTTTGG-AATAATTT-CGG-AGG-CTG-AAAACGGCTT-GCAG-AATTGA-G-TTTC--AGATGA-TTTAGTGGTT-GGCGTGC-ACTC-TTCTA--GCGTCTA-CC-ACCTTA-CCGT-GAGCTC-A-CCC-----A-C-GGACAGATACTGCG-ACAATGACGTG-GAGAAC-AATGTTACATGACTCTAAATCTGCACCAGCAAG-CCCT-ACATGCTAGTTTGGATGGAAGGAGAAGCCTCTTCCGTGCACCGAACACCC---------------------
>ERX140521.823204
------------------------------------------------------------------------------------------------------TGGTTTATC-A-CCCA-TACCGCTACCACCC-ACA-------TTT-----TG-T-CCA-TGC-AC---A--TGTG-TTGTT-CTT--GG-ACAAAACT-GTGCATACCAGCTCTTCTACA-TTACATTCGT-ACTGTT-CGAAAATAATAGGCCA-TTTCGAGTGGCG-C-AAAATGGCTC-AT-GGGCGCG-AGCAAGTTA-CCCTGGAAGCCGGA-TTCACTATA-T-CCCTCGTTGCTG-AAA--TCCA-TTT-GAGGCGTA-TCCGTAG--AACGACCGTA-CCCTGG-CCA-----------------------------TACGAACTCCG-TTT-GGGCT-CCATGACCTG-CC-AAAA-CGACCGCAGCG---AAAATTCGT-AT-CCTTCTGTCAC-A-CACTTCGTCAG-TTTCGG-AATAATTT-CGG-AGG-CCG-AAAACGGCTT-GCAG-AATTGA-G-TTTC--GGATGA-TTTAGTGGTT-GGCGTCC-ACTC-TTCTA--GCGTCTA-CC-ACCCTA-CCGT-GAGCTC-A-CCC-----A-CGGA-CAGATACTGCGAC-AATGAC-------------------------------------------------------------------------------------------------------------------------
>ERX140512.1578566
------------------------------------------------GAGAAGCCTCTT-CGGT-GCATCGAACACCC-AAAAAC-GTGCCG-TTTTGC-ATGGTTTATC-A-CCCA-TACCGCTACCACCC-ACA-T-----TTT-----TG-T-CCA-TGC-AC---A--TGTG-TTGTT-CTT--GG-ACAAAACT-GTGCATACCAGCTCTTCTACA-TTACATTCGT-ACTGTT-CGATAATAATAGGCCA-TTTCGAGTGGCG-C-AAAATGGCTC-GT-GGGCGCG-AGCAAGTTA-CCCTGGAAGCCGGA-TTCACGATA-T-CCCTCGTTGCTG-AAA--TCCA-TTT-GAGGTGTA-TCCGTAG--AACGACCGTA-CCCTGG-CCA-----------------------------TACGAACTCCG-TTT-GGGCG-CCATGACCTA-CC-AAAA-CGATCGCAGCG--AAAAATTCGT-AT-CCTTCTGTCAC-A-CACTTCGTCTG-TTTCGG-AATAATTT-CGG-AGG-CCG-AAAACGGCTT-GCAG-AATTGA-G-TTTC--GGATGA-TTTAGTGGTT-GGCCTGC-ACTC-TTCTA--GCATCTA-CC-AC-------------------------------------------------------------------------------------------------------------------------------------------------------------------------------
>ERX140516.2941927
------------------------------------------------------CCTCTT-CGGT-GCACCGAACACCC-AAAACC-TTGCCG-TTTTGTCATGGTTTATC-A-CCCA-TACCGCTACCACCC-ACA-T-----TTT-----TG-T-CCA-TGC-AC---A--TGTG-TTGTT-CTT--GG-ACAAAACT-GTGCATACCAGCTCTTCTACA-TTACATTCGT-ACTGTT-CGAAAATAATAGGCCA-TTTCAAGTGGCG-C-AAAATGGCTC-GT-GGGCGCG-AGCAAGTTA-CCCTGGAAGCCGGA-TTCACGATA-T-ACCTAGTTGCTG-AAA--TCCA-TTT-GAGGTGTA-TCCGTAG--AACGACCATA-CCCTGG-CCA-----------------------------TACGAACTCCG-TTT-GGACT-CCATGACCTG-CC-AAAA-CAATCGCAACA---AAAATTCGT-AT-CCTTCTGTCAC-A-AACTTCGTCTG-TTTCGG-AATAATTT-CGG-AGG-CCG-AAAACGGCTT-GCAG-AATTGA-G-TTTC--GGATTA-TTTAGTGGTT-GGCGTGC-ACTC-TTCTA--GCGTCTA-CC-ACCCTA-CCGT-GAGCTC-A-CCC-----A-CGGA-CAGATCTGAGAC---------------------------------------------------------------------------------------------------------------------------------
>ERX140514.2461087
------------------------------------------------GAGAAGCCTCTT-CGGT-GCATCGAACACCC-AAAAAC-TTGCCG-TTTTGC-ATGGTTTATC-A-CCCA-TACCGCTACCACCC-ACA-T-----TTT-----TG-T-CCA-TGC-AC---A--TGTG-TTGTT-CTT--GG-ACAAAACT-GTGCATACCAGCTCTTCTACA-TTACATTCGT-ACTGTT-CGAAAATAATAGGCCA-TTTCGAGTGGCG-C-AAAATGGCTC-GT-GGGCGCG-AGCAAGTTA-CCCTGGAAGCCGGA-TTCACGATA-T-CCCTCATTGCTG-AAA--TCCA-TTT-GAGGTGTA-TCCGTAG--AACGACCGTA-CCCTGG-CCA-----------------------------TACGAACTCCG-TTT-GGGCT-CCATGACCTG-CC-AAAA-ACGCCGCAGCG--AAAAATTCGT-AT-CCTTCTATCAC-A-AACTTCGTCTG-TTTCGG-AATAATTT-CGG-AGG-CCG-AAAACGGCTT-TAAG-AATTGA-G-TTTC--GGATGA-TTTAGTGGTT-GGCGTGC-ACTC-TTCTA--GCGTCTA-CC-ACCCTA-C-------------------------------------------------------------------------------------------------------------------------------------------------------------------------
>ERX140512.1336460
--------------------------------------------------------------------------------------------G-TTTTGC-ATGGTTTATC-A-CCCA-TACCGCTACCACCC-ACA-------TTT-----TG-T-CCA-TGC-AC---A--TGTG-TTGTT-CTT--GG-ACAAAACT-GTGCATACCAGCTCTTCTACA-TTACATTCGT-ACCGTT-TGAAAATAATAGGCCA-TTTCGAGTGGCG-C-AAAATGGCTC-GT-GGGTGTG-AGCAAGTTA-CCTTGGAAGCCGGA-TTCACCATA-T-CCCTCGTTGCTG-AAA--TCCA-TTT-GAGGTGTA-TCCGTAG--AACGACCGTA-CCCTGG-CCA-----------------------------TACGAACTCCA-TTT-GGGCT-CCATGACTTG-CC-AAAA-CGACCGCAGCA---AAAATTCGT-AT-CCTTCTGTCAC-A-AACTTCGTCTG-TTTCGG-AATAATTT-CGG-AGG-CCG-AAAACGGCTT-GCAG-AATCGA-G-TTTC--GGATGA-TTTAGTGGTT-GGCGTGC-ACTC-TTCTA--GCGTCTA-CC-ACCCTA-CCGT-GAGCTC-A-CCC-----A-C-GGACAGATACTGCGAC-CATGACGTG-C--------------------------------------------------------------------------------------------------------------------
>ERX140520.717536
----------------------------------------------------------------------------------------------------------------------------------------------------------------------------------------CTT-GG--ACAAAACT-ATGCATACCAGCTCTTCTACA-TTACATTCGT-CTAGTT-CGAAAATAATAGGCCA-TTTCGAGTGGCG-C-AAAATGGCTC-G--GTNCGCG-AGCAAGTTA-CCCTCGAAGCCGGA-TTCACGATA-T-CCCTCGTAGCTG-AAA--TCAA-TTT-GAGGTGTA-TCCGTAG--AACGACCGTA-CCCTGG-CCA-----------------------------TACAAACTCCA-TTT-GTGCT-CCATGACCTG-CC-AAAA-CGACCACAGCG---AAAATTCGT-AT-CCTTCTGTCAC-A-AACTTTGTCTG-TTTCGG-AATAATTT-CGG-AGG-CCG-AAAACGGCGT-GCAG-AATTGA-G-TTTC--GGATGT-TTTAGTGGTT-GGCGTGC-ACTC-TTCTA--GCGTCTA-CC-ACCCTA-TCGT-GAGCTC--ACCC-----A-C-GGACAGATACCGCG-ACAATGATGTG-CAGAAC-AATGTTACATGACTCTATTTCTGCACCAAAAAG-CCCT-ACATGCTAGTC-TGGATGGAAGGAGA---------------------------------------------
>ERX140512.846135
-----------------------------------AGTCTCAGGGAAGGAGAAGCCTCTT-CGGT-GCACCGAACNCCC-AAAAAC-TTGCCG-TTTTGC-ATGGTTTATC-A-CCCA-TACCGCTACCACCC-ACATT-----TTT-----TG-T-CCA-TGC-AC---A--TGTG-TTGTT-CTT--GG-ACAAAACT-GTGCATGCCAGCTCTTCTACA-TTACATTCGT-ACTGTT-CGAAAATAATAGTCCA-TTTTGAGTGGCG-C-AAAATGGCTC-GT-GGGCGCG-AGCAAGTTA-CCCTGGAAGCCGGA-TTCACGATA-T-CCCTCGTTGCTG-AAA--TCCA-TTT-GAGGTGTA-TCCGTAG--AACGACCGTA-CCCTGG-CCA-----------------------------TACGAACTCCG-TTT-GGGCT-CCATGACCTG-CC-AAAA-CGACCGCAGCA---AAAATTGGT-AT-CCTTCTGTCAC-A-AACTTCGTCTG-TTTTGG-AATAATTT-CGG-AGG-CCG-AAAACGGCTT-GCAG-AATTGA-G-TTTC--GGATTA-TTTAGTGGTT-GGCGTGC-A-------------------------------------------------------------------------------------------------------------------------------------------------------------------------------------------------------
>ERX140512.1525730
---------------------------------------------ATGGAGGAGAAGCCTCTTC-GTGCACCGAACACCCAA-AAACTTGCCG-TTTTGC-ATGGTTTATC-A-CCCA-TAACGCTACCACCC-ACA-T-----TTT-----TG-T-CCA-TGC-AC---C--TGTG-TTGTT-CTT-GG--ACAAAACT-GTGCATACCAGCTCTTCTACA-TTACATTTGT-ATTGTT-CAAAAATAATAGGCCA-TTTCGAGTGGCG-C-AAAATGGCTC-GT-GGGCGCG-AGCAAGTTA-CCCTGGAAGCCGGA-TTCATGATA-T-CCCTCCTTGCTG-AAA--TCCA-TTT-GAGGTGTA-TCCGTAG--AACGACCGTA-CCCTGG-TCA-----------------------------TACGAACTCCG-TTT-GGGCT-CCATGACCTG-CC-AAAA-CGACCGCAGCG---AAAATTTGT-AT-CCTTCTGTCAC-A-AACTTCGTCTG-TTTTGG-AATAATTT-CGG-AGG-ACG-AAAACGGCTT-GCAG-AATTGA-G-TTTC--GGATGA-TTTAGTGGTT-GGCGTGC-ACTC-TTCTA--GCGTCTA-CC-ACCCTA-CCGT-GAGCTC-A-CCC-----A-C-GGACAGATACTGCG-A--------------------------------------------------------------------------------------------------------------------------------
>ERX140515.1372806
------------------------------------------------GAGAAGCCTCATCGGT--GCACCGAACACCC-AAAAAC-TTGCCG-TTTTGC-ATGGTTTATC-A-CCCA-TACCGCTACCACCC-ACA-T-----TTT-----TG-T-CCA-TGC-AC---A--TGTG-TTGTT-CTT--GG-TCAAAACT-GTGCATACCAGCTCTTCTACA-TTATATTCGT-ACTGTT-CAAAAATAATAGGCCA-TTTCGAGTGGCG-C-AAAATGGCTC-GT-GGGCGTG-AGCAAGTTA-CCCTGGAAGCCGGA-TTCATGATA-T-CCCTCCTTGCTG-AAA--TCCA-TTT-GAGGTGTA-CCCGTAG--AACGACCGTA-CCCTGG-CCA-----------------------------TACGAACTCCG-TTT-GGGCT-CCATGACCTG-CC-AAAA-GGACCGCAACG---AAAATTCGT-AT-CCTTCTGTCAC-A-AACTTCGTCTG-TTTCGG-AATAATTT-CGG-AGG-CCG-AAAACGGCTT-GCAG-AATTGA-G-TTTC--GGATGA-TTTAGTGGTT-GGCGTGC-ACTC-TTCTA--GCATTTA-CC-ACCCTA-CCGT-GAGCTC-A-CCC-----A-C-GGACAGAT----------------------------------------------------------------------------------------------------------------------------------------
>ERX140514.29575
--------------------------------------------------------------------------------------------------------------------------------------------------------------------------------------------------------------------------------TACATTCGT-ACTGTT-CGAAAAT-ATAGGCCA-TTTCGAGTGGCG-C-AAAATGTCTC-GT-GCGCGCG-AGCAAGTTA-CCTTGGAAGCCGGA-TTCACGATA-T-CCCTCCTTGCTG-AAA--TCCA-TTT-GAGGTGTA-TCCGTAG--AACGACCGTA-CCCTGG-CCA-----------------------------TACGAACTCCG-TTT-GGGCT-CCATGACCTG-CC-AAAA-CGACCGCAGCG---AAAATTCGT-AT-CCTTCTGTCAC-A-CACTTCGTCTG-TTTCGG-AATAATTT-CGG-AGG-CCG-AAAACGGCTT-GCAG-AATTGA-G-TTTC--GGATGA-TTTAGTGGTT-GGCGTGC-ACTC-TTCTA--GCGTCTA-CC-ACCCTA-CCGT-GAGCTC-A-CCC-----G-T-GGACAGATACTACGAT-AATGACGTG-CAGAAC-AATGTTACATGACTCTATTTCTGCACCAACAAGCCCTACAT-GCTA-GTCTGGAT--GGAAGGAGAAGCCTCTTCAGTGCACCGAACATCCAAAAA--------------
>ERX140521.1149917
-------------------------------------------------------------------------------------------------TGC-ATGGTTTATC-A-CCCA-TACCGCTACCACCC-AC-AT-----TTC-----TG-T-CCA-TGC-AC---A--TGTG-TTGTT-CTT-GG--ACAAAACT-GTGCATACCAGCTCTTCTACA-TTACATTCGT-ACTGTT-CGAAAATAATAGGCCA-TTTCGAGTGGCG-C-AAAATGGCTC-GT-GGGCGCG-AGCAAGTTA-CCCTGGAAGCCGGA-TTCACGATA-T-CCCTCGTTGCTG-AAA--TCCA-TTT-GAGGTGTG-TCCGTAG--AACGACCGTA-CCTTGG-CCA-----------------------------TACGAACTCCG-TTT-GGGCT-CCATGACCTG-CC-AAAA-GGACCGCAGCG---AAAATTCGT-AT-CCTTCTGTCAC-A-CACTTCGTCTG-TTTCGG-AATAATTT-CGG-AGG-CTG-AAAACGGCTT-GCAG-AATTGA-G-TTTC--GGATGA-TTTAGTGGTT-GGCGTGC-ACTC-TTCTA--GCGTCCA-CC-ACCCTA-CCGT-GAGCTC--ACCC-----A-C-GGATAGATACAGCG-ACAATGACGTG-CAGAAC-AATGTTACATGACTCTATTTCTGCACCAACAAG------C----------------------------------------------------------------------
>ERX140514.1535167
------------------------------------------------------------------------------------------------------------------------------------------------------------------------------------------------------------------------------------------------------AATATAGGCCA-TTTCGAGTGGCG-C-AAAATGGCTC-GT-GGGCGCG-AGCAAGTTA-CCCTGGAAGCCGGA-TTCATGATA-T-CCCTCGTTGCTG-AAA--TCCA-TTT-GAGGCGTA-TCCGTAC--AACGACCGTA-CCCTGG-CCA-----------------------------TACGAACTCCG-TTT-GGGCT-CCATGACCTG-CC-AAAA-CGACCGCAGCG--TAAAATTCGT-AT-CCTTCTGTCAC-A-AACTTTGTCTG-TTTCGG-AATAATTT-CAG-AGG-CCG-AAAACGGCTT-GCAG-AATTGA-G-TTTC--GGATGA-TTTAGTGGTT-GGCGTGT-ACTT-TTCTA--GCGTCTA-CC-ACCCTA-CCGT-GAGCTC-A-CCC-----A-C-GGACAGATACTGCGAC-AATGACGTG-CAGAAC-ATTGTTACATGACTCTATTTCTGCACCAGCAAGAACTACAT-GCTA-GTCTGGAT--GGAAGGAGAAGCCTCTTCGATGCACCGAACACCCAAAA-CTTGCCGTTTTGCA
>ERX140516.78216
------------------------------------------------GAGAAGCCTTTT-CGGT-GCACCGAACACCC--AAAAC-TTGCCG-TTTTGC-ATGGTTTATC-A-CCCA-TACCGTTACCACCC-ACA-T-----TTT-----TG-T-CCA-TGC-AC---A--TGTG-TTGTT-CTT--GG-ACAAAACT-ATGCATACCAGCTCTTCTACA-TTACATTCGT-ACTGTT-CGAAAATAATAGGCCA-TTTCGAGTGGCG-C-AAAATGGCTC-GT-GGGCGCA-AGCAAGTTA-CCCTGGAAGCCGGA-TTCACGATA-T-CCCTCGTTGCTG-AAA--TCCA-TTT-GAGGTGTA-TCCGTAG--AACGACCGTA-CCCTGG-CCA-----------------------------TACGAACTCCG-TTT-GGGCT-CCATGACCTG-CC-AAAA-CTACCGCAGCA---AAAATTCGT-AT-CCTTCTGTCAC-A-AACTTCGTCTG-TTTCGC-AATAATTT-GGG-AGG-CCG-AAAACGGCTT-GCAG-AATTGA-G-TTTC--GGATGA-TTTAGTTGTT-GGCGTGC-ACTC-TTCTA--GCATCTA-CC-ACCCTA-CCGT-GAGCTC-A-C-----------------------------------------------------------------------------------------------------------------------------------------------------------
>ERX140512.219783
-------------------------------------------------------------------------ACACCC-AAAAAC-TTGCCG-TCTTGC-ATGGTTTATC-A-CCCA-AACCGCTACCACCC-ACA-T-----TTT-----TG-T-CCA-TGC-AC---A--TGTG-TTGTT-CTT--GG-ACAAAACT-GTGCATACCAGCTCTTCTACA-TTACATTCGT-ACTGTT-CGAAAATAATAGGCCA-TTTCGAGTGGCG-C-AAAATGGCTC-GT-GGGCGCG-AGCAAGTTA-CCCTGGAAGCCGGA-TTCACGATA-T-CCCTCGTTGCTG-AAA--TCCA-TTT-GAGGTGTA-TCTATAG--AACGACCGTA-CCCTGG-CCA-----------------------------TACGAACTCCG-TTT-GGGCT-CCATGACCTG-CC-AAAA-CGACCGCAGCG---AAAATTCGT-AT-CCTTCTGTCAC-A-CACTTCGTCTG-TTTCGG-AATAATTT-CGG-AGG-CCG-AAAACGGCTT-CCAG-AATTGA-G-TTTC--GGATGA-TTTAGTGGTT-GGCGTGC-ACTC-TTCTA--GCGTCTA-CC-ACCCTA-CCGT-GAGCTC-A-CCC-----A-C-GGACAGATATAGCGAA-AATTACGTG-CAGAAC-AATGTTACATGACTCTATTTCTGCAC------------------------------------------------------------------------------------
>ERX140514.243116
------------------------------------------------GAGAAGCCTCTT-CGGT-GCACCGAACACCC-AAAAAC-TTGCCG-TTTTGC-ATGGTTTATC-A-CCCA-TACCGCTACCACCC-ACA-T-----TTT-----TG-T-CCA-CGC-AC---A--TGTG-TTGTT-CTT--GG-ACAAAACT-GTGCATACCAGCTCTTCTACA-TTACATTCGT-ACTGTT-CGAAAATAATAGGCCA-TTTCGAGTGGCC-C-AAAATGGCTC-GT-GGGCGCG-AGCAAGTTA-CCCTGGAAGCCGGA-TTCACGATA-T-CCCTCGTTGCTG-AAA--TCCA-TTT-GAGGTGTA-TCCGTAG--AACGATCGTA-CCCTGG-CCA-----------------------------TACGAACTCCG-TTT-GGGCT-CCATGACCTG-CC-AAAA-CGACCGCAGCG---AGAATTCAT-AT-CCTTCTGTGAC-A-CACTTCGTCTG-TTTTGA-AATAATTT-CGG-AGG-CCG-AAAACGGCTT-GCAG-AATTGA-G-TTTC--GGATGA-TTTAGTGGTT-GGCGTGC-ACTC-TTCTA--GCGTCTA-CC-ACCCTA-CCGT----------------------------------------------------------------------------------------------------------------------------------------------------------------------
>ERX140516.265472
---------------------------------------------------GAGAAGCCTCTTCGGTGCACCGAACACCCAA-AAACTTGCCG-TTTTGC-ATGGTTTATC-A-CCCA-TACCGCTACCACCC-ACA-T-----TTT-----TG-T-CCA-TGC-AC---A--TGTG-TTGTT-CTT-CG--ACAAAACT-GTGCATACCAGCTCTTCTACA-TTACATTCGT-ACTGTT-CGAAAATAATAGGCCA-TTTCGAGTGGCG-C-AAAATGGCTT-GT-GGGTGCG-AGCTAGTTA-CCCTGGAAGCCGGA-TTCACTATA-T-CCCTCGTTGCTG-AAA--TCCA-TTT-GAGGCGTA-TCCGTAG--AACGACCGTA-CCCTGG-CCA-----------------------------TACGAACCCCG-TTT-GGGCT-TCATGACCTG-CC-AAAA-CCACCGCAGCG---AAAATTCGT-AT-CCTTCTGTCAC-A-AACTTTGTCTG-TATCGG-AAAAATTT-CGG-AGG-CCG-AAAACGGCTT-GCAG-AATTGA-G-TTTC--GGATGA-TTTAGTGGTT-GGCGTGC-ACTC-TTCTA--GCGTCT--------------------------------------------------------------------------------------------------------------------------------------------------------------------------------------
>ERX140521.82475
------------------------------------------------GAGAAGCCTCTT-CGGT-GCAACGAACACCC-AAAAAC-TTGCCG-TTTTGC-ATGGTTTATC-A-CCCA-TACCGCTACCACTC-ACA-T-----TTT-----TG-T-CCA-TGC-AC---A--TGTG-TTGTT-CTT--GG-ACAAAACT-GTGCATACCAGCTCTTCTACA-TTACATTCGG-ACTGTT-CGAAAATAATAGGCCA-TTTCGAGTGGCG-C-AAAATGGCTC-GT-GGGCGCG-AGCAAGTTA-CCTTGGAAGCCGGA-TTCACGATA-T-CCCTCGTTGCTG-AAA--TCCA-TTT-GAGGTGTA-TCCGTAG--AACGACCGTA-CCCTGG-CCA-----------------------------TACGAACCCCG-TTT-GGGCT-CCATGACCTG-CC-AAAA-CGACCGTAGCA---AAAATTCGT-AT-CCTTCTGTCAC-A-AACTTTGTCAG-TTTCGG--ATAATTT-CGG-AGG-CCG-AAAACGTCTT-GCAG-AATTGA-G-TTTC--GGAAGA-TTTAGTGGTT-GGCGTAC-ACTC-TTCTA--GCGTCTA-CC-ACCCTA-CCGTCGAGCTC-A-CCC---------------------------------------------------------------------------------------------------------------------------------------------------------
>ERX140521.133397
-------------------------------------------------------------------------------------------------------------------------------------------------------------------------------------TT-CTT-GG--ACAAAACT-GTGCATACCAGCTCTTCTACA-TTACATTCGT-ACTGTT-CGAAAATAATAGGCCA-TTTCGAGTGACG-C-GAAATGGCTC-GT-GGGCGCG-AGCAAGTTA-CCCTGGAAGCCGGA-TTCACGATA-T-CCCTCATTGCTG-AAA--TCCA-TTT-GAGGTGTA-TCCGTAG--AACGACCGTA-CTCTGG-CCA-----------------------------TACCAACTCCG-TTT-GGGCT-CCATGACCTG-CC-AAAA-CGACCGCAGCG---AAAATTCGT-AT-CCTTCTGTCAC-A-AACTTCCTCTG-TTTCGG-AATAATTT-CGG-AGG-CCG-AAAACGGCTT-GCAG-AATTGA-G-TTTC--GGATGA-TTTAGTGGTT-GGCCTGC-ACTC-TTCTA--GCGTCTA-CC-ACCCTA-CCCT-GAGCTC-A-CCC-----A-C-GGACAGATACTGTG-ACAATGACGTG-CAGTAC-AATGTTACATGACTCTATTTCTGCACCAGCAAG-CCCT-ACATGCTAGTCTGGATGGA----------------------------------------------------
>ERX140515.1956055
----------------------------------------------------------------------------------------------------------------C-CTGT-GTGCCTTGGCAGTC-TC-AG-----TTT-----TG-T-CCA-TGC-AC---A--TGTG-TTGTT-CTT-GG--ACAAAACT-GTGCATACCAGCTCTTCTACA-TTACATTCGT-ACTGTT-CGAAAATAATAGGCCA-TTTCGAGTGGCG-C-AAAATGGCTC-GT-GGGCGCG-AGCAAGTTA-CCCTGGAAGCCGGA-TTCACCATA-T-CTCTTGTTGCTG-AAA--TCCA-TTT-GAGGTGTA-TCCGTAG--AACGACCGTA-CCCTGG-CCA-----------------------------TACGAACTCAG-TTT-GGGCT-CCATGACCTG-CC-AAAA-CGACCGCAGCA---AAAACTCGT-AT-CCTTCTGTCAC-A-AACTTCGTCTG-TTTCGG-AATAATTT-CGG-AGG-CCG-AAAACGGCTT-GCAG-AATTGA-G-TTTC--GGATGA-TTTAGTGGTT-GGCGTGC-ACTC-TTCTA--GCGTCTA-CC-ACCCTA-CCGT-GAGCTC--ACCC-----A-C-GGACAGATACTGCG-ACAATGACGTG-CAGAAC-AATGTTACATGACTC-----------------------------------------------------------------------------------------------
>ERX140515.3469460
-----------------------------------------------------------------------CTATCCCCTGTGTGCCTTGGCA-GTCTCA-G-----TATC-A-CCCA-TACCGCTACCACCC-TCA-T-----TTT-----TG-T-CCA-TGT-AC---A--TGTG-NTGTT-TTT-GG--TCAAAACT-GTGCATACCAGCTCTTCTACA-TTATATTCGT-ACTGTT-CGAAAATAATAGGCCA-TTTCGAGTGGCG-C-AAAATGGCTC-GT-GGGCGCG-AGCAATTTACCCCTGGAAGCCGGA-TTCACATTA-T-CCCTCCTTGCTG-AAA--TCCA-TTT-GAGGTGTA-CCCGTAG--AACGACCGTA-CCCTGA-CCA-----------------------------TACGAACTCCG-TTT-GGGTT-CCAATACCTG-CC-AAAA-CAACCGCAGCG---AAAATTCGT-AT-CCTTCTGTCAC-A-AACTTCGTCTG-TTTCGA-AATAATTT-CGG-AGC-CCG-AAAACGGCTT-GCAG-AATTGA-G-TTTC--GGATGA-TTTAGTGGTT-GGCGTGC-ACTC-TTCTA--GCGTCTA-CC-ACCCTA-CCGT-GAGCTC-A-CCC-----A-C-GGACAGATACT-------------------------------------------------------------------------------------------------------------------------------------
>ERX140512.2145020
-------------------------------------------------------------------------------------------CC-GTTTGC-ATGGTTTATC-A-CCCA-TACCGCTACCAACC-ANA-T-----TTT-----TG-T-CCA-TGC-AC---A--TGTG-TTGTT-CTT--GG-NCAAAAAT-GTGCATACCAGCTCTTCTACA-TTACATTCGT-ACTGTT-CGGAAATAATAGGCCA-TTTCGAATGGCG-C-AAAATGGCTC-GT-GGGCGCG-AGCAAGTTA-CCCTGGAAGCCGGA-TTCACGATA-T-CCCTCGTTGCTG-AAA--TCCA-TTT-GAGGTGTA-TCCGTAG--AACGACCGTA-CCCTGG-CCA-----------------------------TACGAACTCCG-TTC-GGGCT-CCATGACCTG-CC-AAAA-CGACCGCAGCG---AAAATTCGT-AT-CATTCTGTCGC-A-CACTTCGTCTG-TTTCGG-AAAAATTT-CGG-AGG-CCA-AAAACGGCTT-GGAG-AATTGA-G-TTTC--GGATGA-TTTAGTGGTT-GGCGTGC-ACTC-TTCTA--GCGTCTA-CC-ACCCTA-CCGT-GAGCTC-A-CCC-----A-C-GGACAGATACTGCGAC-AATGACGTG-CAGAAC-AATGTTACATGACTCTATTTCTGCACCAGCAAGCCCTACA----------------------------------------------------------------------
>ERX140514.506584
----------CC-----AACAAG-CCTACATGCTAGTCTGGATGGAAGGAGAAGCCTCTT-CGGT-GCACCGAGCNCCC-AAAAAC-TTGCCG-TTTTGA-ATGGTTTATC-A-CCCA-TACCGCTACCACCC-ACA-T-----TTT-----TG-T-CCA-TGC-AC---A--TGTG-TTGTT-CTT--GG-ACAAAACT-GTGCATACCAGCTCTTCTACA-TTACATTCGT-ACTGTT-CGAAAATAATAGGCCA-TTTCGAGTGGCG-C-AAAATGGCTC-GT-GGGCGCG-AGCAAGTTA-CCCTGGAAGCCGGA-TTCACGATA-T-CCCTCGTAGCTG-AAA--TCCA-TTT-GAGTTGTA-TCCATAA--AACGACCGTA-CCCTGG-CCA-----------------------------TACGAACTCCG-TTT-GGGCT-CCATGACCTG-CC-AAAA-CGACCGCAGCG---AAAATTCGT-AT-CCTTCTGTCAC-A-CACTTCGTCTG-TTTCAG-AATAATTT-CGG-AGG-CCG-AAAACGGCTT-GCAG-AATTGA-G-TTTC--GGATGA-TTTAGTGGTT-GGCGTGC-ACTC-TTCTA----------------------------------------------------------------------------------------------------------------------------------------------------------------------------------------------
>ERX140521.990964
---------------------------------------------------------------------------------------------------------------------------------------CA-T-----TTT-----TG-T-CCA-TGC-AC---A--TGTG-TTGTT-CTT-GG--ACAAAACT-GTGCATACCAGCTCTTCTACA-TTACATTCGT-ACTGTT-CGAAAATAAGAGGCCA-TTTCGAGTGGCG-C-AAAATGGCTC-GT-GGGCGCG-AGCAAGTTA-CCTTGGAAGCCGGA-TTCACGATA-T-CCCTCGTTGTTG-AAA--TCCA-TTT-GAGGTGTA-TCCGTAG--AACGATCGTA-CCCTGG-CCA-----------------------------TACGAACTCCG-TTT-GGGCT-CCATGACCTG-CC-AAAA-CGACCGCAGTG---AAAATCT-T-AT-CCTTCTGTCAC-A-AACTTCGTCTG-TTTCAG-AATAATTC-CGG-AGG-CCG-AAAACGGCTT-GCAG-AATTGA-G-TTTC--GGATGA-TTTAGTGGTT-GGCGTGC-ACTC-TTCTA--GCGTCTA-CC-ACCCTA-CCGT-GAGCTC-A-CCC-----A-C-GGACAGATACTGCG-ACAATGACGTG-CAGAAC-AATGATACATGACTCTATTTCTGCACCAGCAAG-CCCT-ACATGCTAGTCTGGATGGA----------------------------------------------------
>ERX140512.2333570
------------------------------------------------GAGAAGCCTCTT-CGGT-GCACCGAACACCC-AAAAAC-TTGCCG-TTTTGC-ATGGTTTATC-A-CCCA-TACCGCTACCACCC-ACA-T-----TTT-----TG-T-CCA-TGC-AT---A--TGTG-TTGTT-CTT--GG-ACAAAACT-GTGTATACCAGCTCTTCTACA-TTACATTCGT-ACTGTT-CGAAAATAATAGGCCA-TTTCGAGTGGCG-C-AAAATGGCTC-GT-GGGCGCG-AGCAAGCTA-CCCTGGAAGCCGGA-TTCACGATA-T-CCCTCGTTGCTG-AAA--TCCA-TTT-GAGGTGTA-TCCGTAG--AACGACCGTA-CCCTGG-CCA-----------------------------TACGAACTCCG-TTT-GGGCA-CCATGACCTG-CC-AAAA-CGACCGCAGTG---AAAATTCGT-AT-CCTTCTGTCAC-A-AACATCGTCTA-TTTCGG-AATAATTT-CGG-AGG-CCGAAAAACGGCTT-GCAG-AATTGA-G-TTCG--AGA-----TTTAGNGTT-GGTGTGC-ACTC-TTCTA--GCGT----------------------------------------------------------------------------------------------------------------------------------------------------------------------------------------
>ERX140516.1462768
--------------------------------------------------------------------------------------------------------GTTTATC-A-CCCA-TACCGCTACCACCC-ACA-T-----TTT-----TG-T-CCA-TGC-AC---A--TGTG-TTGTT-CTT--GG-ACAAAACT-GTGCATACCAGCTCTTCTACA-TTACATTCCT-ACTGTT-CGAAAATAATAGGCCA-TTTCGAGTGGCG-C-AAAATGGCTC-GT-GGGCGCG-ATCAAGTTA-CCCTGGAAGCCGGA-TTCACGATA-T-CCCTCGTTGCTG-AAA--TCCA-TTT-GAGGTGTA-TCCGTAG--AACGACCGTA-CCCTGG-CCA-----------------------------TACGAACTCCG-TTT-GGGCT-CCATGACCTA--C-AAAA-CGACCGCAGCG---AAAATTCGT-AT-CCTTCTGTCAC-A-AACTTTGTCTG-TTTCGG-AATAATTT-CGG-AGG-CCG-AAAACAGCTT-GCAG-AATTGA-G-TTTC--GGATGA-TTTAGTGGTT-GGCGTGC-ACTC-TTCTA--GCGTCTA-CC-ACCCTA-CCGT-GAGCTC-A-CCC-----A-C-GGACAAATACTGCGAC-AATGACGTG-CAGAAC-AATGTTACATGACTCTATTTCTGCACCAACAAGCCCTACATGC-------------------------------------------------------------------
>ERX140512.132594
------------------------------------------------GAGAAGCCTCTT-CGTT-GCACCGAACACCC-AAAAAC-TTGCCG-TTTTGC-ATGGTTTATC-A-CCCA-TACCGCTACCACCC-ACA-T-----TTT-----T--T-CCA-TGC-AC---A--TGTG-TTGTT-CTT--GG-ACAAAACT-GTGCAGACCAGCTCTTCTACA-TTACATTCGT-ATTGTT-CGAAAATAATAGGCCA-TTTCGAGTGGCG-C-AAAATGGCTC-GT-GGGCGCG-AGCAAGTTA-CCCTGGAAGCCGGA-TTCACGATA-T-CCCTCGTTGCTG-AAA--TCCA-TTT-GAGGTGTA-TCCGTAG--AACGACCGTA-CCCTGG-ACA-----------------------------TACGAACTCCG-TTT-GGGCT-CCATGACCTG-CC-AAAA-GGACCACAGCG---AAAATTCGT-AT-CCTTCTGTCAC-A-AACTTCGTCTG-TTTCGG-AATAATTT-CGG-AGG-CCG-AAAACGGCTT-GCAG-GATTGA-G-TTTC--GGATGA-TATAGTGGTT-GGCGTGC-ACTC-TTCTA--GCATCTA-CC-ACCCTA-CCGT-GAGCTC-A-CCC-----A-CGGA-CAGATACTGCGAC-AATGA--------------------------------------------------------------------------------------------------------------------------
>ERX140515.1330156
--------------------------------------------------------------------------------------------------------------------CA-TACCGCTACCACCC-ACA-T-----TTT-----TG-T-CCA-TGC-AC---A--TGTG-TTGTT-CTT--GT-ACAAAACT-GTGCATACCAGCTCTTCTACA-TTACATTCGT-ACTGTT-CGAAAATAATAGGCCA-TTTCGAGTGGCG-C-AAAATGGATC-GT-GGGCGCG-AGCAAGTTA-CCCTGGAAGCCGGA-TTCACGATA-T-CCCTCGTTGCTG-AAA--TCCA-TTT-GAGGTGTA-TCCGTAG--AACGACCGTA-CCCTGG-CCA-----------------------------TACGAACTCCG-TTT-GGGCA-CCATGACCTG-CC-AAAA-CCACCGCAGCG---AAAATTCGT-AT-CCTTCTTTCAC-A-AACTTCGTCTG-TTTCGG-AATAATTT-CGG-AGG-CCG-AAAACGGCTT-GCAG-AATTGA-G-TTTC--GGATGA-TTTAGTGGTT-GGCGTGC-ACTC-TTCTA--GCATCTA-CC-ACCCTA-CCGT-GAGCTC-A-CCC-----T-C-GGACAGATACTGTGAC-AATGACGTG-CAGAAC-AATGTTACATGACTCTATTTCT----------------------------------------------------------------------------------------
>ERX140516.307807
---------------------------------------------------------------------------------------TTGCCG-TTTTGC-ATGGTTTATC-A-CCCA-TACCGCTACCACCC-ACA-T-----TTT-----TG-T-CCA-TGC-AC---A--TGTG-TTGTT-CTT--GG-ACAAAACT-GTGCATACCAGCTCTTCTACA-TTACATTCGT-ATTGTT-CGAAAATAATAGGCCA-TTTCGAGTGGCG-C-AAAATGGCTC-GT-GGGCGCG-AGCAAGTTA-CCCTGGAAGCCGGA-TTCACGATA-T-CCCTCGTTGCTG-AAA--TCCA-TTT-GAGGTGTA-TCCGTAG--AACGACCGTA-CCCTGT-CCA-----------------------------TACGAACTCCG-TTT-GGGCT-CCATGACCTG-CC-AAAA-CGACCGCAGCG---AAAATTCGT-AT-CCTTCTGTCAC-A-CACTTCGTCTG-TTTCGG-AATAATTT-CGA-AGG-CCG-AAAACGGCTT-GCAG-AATTGA-G-TTTC--GGATGA-TTTAGTGGTT-GGCGTGC-ACTC-TTCTA--GCGTCTA-CC-ACTCTA-CCGT-GAGCTC-A-CCC-----A-CGGA-CAGATACTGCGAC-AATGACATG-CAGAAC-AATGT---------------------------------------------------------------------------------------------------------
>ERX140519.176169
---------------------------------------------------GAGAAGCCTCTTCGGTGCACCGAACACCCAA-AAACTTGCCG-TTTTGC-ATGGTTTATC-A-CCCA-TACCGCTACCACCC-ACATT-----TTT-----TG-T-CCA-TGC-AC---A--TGTG-TTGTT-CTT-GG--AATAAACT-GTGCATACCAGCTCTTCTACA-TTACATTCGT-ACTGTT-CGAAAATAATAGGCCA-TTTCGAGTGGCG-C-AAAATGGCTC-GT-GGGCGCG-AGCAAGTTA-CCCTGGAAGCCGGA-TTCACTATA-T-CCCTCGTTGCTG-AAA--TCCA-TTT-GAGGTGTA-TCCGTAG--AACGACCGTA-CCCTGG-CCA-----------------------------TACGAACTCCG-TTT-GGGCT-CCATGACCTG-AC-AAAA-CAACCGCAGCG---AAAATTCGT-AT-CCTTCTGTCAC-A-AACTTCGTCTG-TTTCGG-AATAATTT-CGG-AGG-CCG-AAAACGGCTT-GCAG-ATTTGA-G-TTTC--GGATGA-TTTAGTGGTT-GGCGTGC-ACTC-TTCTA--GCGTCTA-CC-ACCCTA-CCGT-GATCTC-A-CCC-----A-C-GGACAGATACTGTG-ACAATGACTTG-CAGAAC-AATG----------------------------------------------------------------------------------------------------------
>ERX140512.787705
--------------------------------------------------------------------------------------------------------------------------------------------------------------------------------------------------------------------------TACA-TTGCATTCGT-ACTATT-CGAAAATAATAGGCCA-TTTCGAGTGGCG-C-AAAATGGCTC-GT-GGGCGCG-AGCAAGTTA-CCCTGGAAGCCGGA-TTCACGATA-T-CCCTCGTTGCTG-AAA--TCCA-TTT-GAGGTGTA-TCCGTAG--AACGACCGTA-CCCTGG-CCA-----------------------------TACGAACTCCG-TTT-GGGCT-CCATGACCTG-CC-AAAA-CGACCGCAGCG---AAAATTCGT-AT-CCTTCTGTCAC-A-ATCTTCGTCTG-TTTCGG-AATAATTT-CGG-AGG-CCG-AAAATGGCTT-GCAG-AATTGA-G-TTTC--GGATGA-CTTAGTGGTT-GGCGTGC-ACTC-TTCTA--GGGTCTA-CC-ACCCTA-CCGT-GAGCTC--ACCC-----A-C-GGACAGATACTGCG-ACAATGACGTG-CAGAAC-AATGTTACATGACTCTATTTCTGCACCAGCAAG-CCCT-ACATGCGAGTC-TGGATGGAAGGAGAAGCCTCTTCGGTGCACCAAACACCCAA------------------
>ERX140521.605784
-------------------------------------------------------------------------------------C-TTGCCG-TTTTGC-ATGTTTTATC-A-CCCA-TACCGCTACCACCC-ACA-T-----TTT-----TG-T-CCA-TGC-AC---A--TGTG-TTGTT-CTT--GG-ACAAAACT-GTGCATACCAGCTCTTCAACA-TTACATTCGT-AATGTT-CGATACTAATAGGCCA-TTTCGAGTGGCG-C-AAAATGGCTC-GT-GGGCGCG-AGCAAGTTA-CCCTGGAAGCCGGA-TTCACGATA-T-CCCTCGTTGCTG-AAA--TCCA-TTT-GAGGTGTA-TCCGTAG--AACGACCGTA-CCCTGG-CCA-----------------------------TACGAACTCCG-TTT-GGGCT-CCATGACCTG-CC-AAAA-CGACCGCAGCG---AAAATTCGT-AT-CCTTCTGTCAC-A-CACTTCGTCTG-TTTCGG-AATAATTT-CTG-ACG-CCG-AAAACGGCTT-GCAG-AATTGA-G-TTTC--GGATGA-TTTAGTGGTT-GGCGTGC-ACTC-TTCTA--GCGTCTA-CC-ACCCTA-CCGT-GAGCTC-A-CCC-----A-CGGA-CAGATACTGCGAC-AATGACGTG-CAGAAC-AATGTTACATGACTC-TATTTCNGCAC-----------------------------------------------------------------------------------
>ERX140512.2445025
--------------------AAGCTCTACATGCTAGTCTGGATGGAAGGAGAAGCCTCTT-CGGTCGCACCGAACNCCC-AAAAAC-TTGCCG-TTTTGC-ATCGTTTATC-A-CCCA-TACCGCTACCACCC-ACA-T-----TTT-----TG-T-TCA-TGC-AC---A--TGTG-TTGTT-CTT--GG-ACAAAACT-GTGCATACCAGCTCTTCTACG-TTACATTCGG-ACTGTT-CGAAAATAATAGGCCA-TTTCGAGTGGCG-C-AAAATGGCTC-GT-GGGCACG-AGCAAGTTA-CCCTGGAAGCCGGA-TTCACGATA-T-CCCTCGTTGCTG-AAA--TCCA-TTT-GAGGTGTA-TCCGTAG--AACGACCGTA-CCCTGG-CCA-----------------------------TACGAACTCCG-TTT-GGGCT-CCATGACCTG-CC-AAAA-CGATCGCAGCG---AAAATGCGT-AT-CGTTCTGTCAC-A-AACTTCGTCTC-TTTCGG-AATAATTT-CGG-AGG-CCG-AAAACGGCTT-GCAG-AATTGA-G-TTTC--GGAAGA-TTTAGTGGTT-GGCGTGC-ACTC-TTCTA--GCGT----------------------------------------------------------------------------------------------------------------------------------------------------------------------------------------
>ERX140516.2322717
-------------------------------------------------------------------------CGAACACCCAAAAACTTGCCGTTTTGC-ATGGTTTATC-A-CCCA-TACCGCTACCACCC-AC-AT-----TTT-----TG-T-CCA-TGT-AC---A--TGTG-TTGTT-CTT-GG--ACAAAACT-GTGCATACCAGCTCTTCTACA-TTACATTCAT-ACTGTT-CGAAAATAATAGGCCA-TTTCGAGTGGCG-C-AAAATGGCTC-GT-GGGCGCG-AGCAAGTTA-CCCTGGAAGTCGGA-TTCACGATA-C-CCCTCGTTGCTG-AAA--TCCA-TTT-GAGGTGTA-TCCGTAG--AATGACCGTA-CCCTGG-CCA-----------------------------TACGAACTCCG-TTT-GGGCT-CCATGACCTG-CC-AAAA-CGACCGCAGTG---AAAATTCGT-AT-CATTCTGTCAC-A-AACTTCGTCTA-TTTCGG-AATAATTT-CGG-AGG-CCG-AAAACGGCTT-GCAG-AATTGA-G-TTTC--GGATGA-TATAGTGGTT-GGCGTGC-ACTC-TTCTA--GCGTCTA-CC-ACCCTA-CCGTCGAGCTC--ACCC-----ACC-GGACAGATACTGCG-ACAATGACGTG-CAGAAC-AATGTTACATGACTCTAT--------------------------------------------------------------------------------------------
>ERX140521.175352
--------------------------------------------------------------------------------------------------------------------CA-TACCGCTACCACCCTACATT-----TTT-----TG-T-CCA-TGC-AC---A--TGTG-TTGTT-CTT--GG-AC-AAACT-ATGCAGACCAGCTCTTCTACA-TTACATTCGT-ACTGTT-CGAAAATAATAGGCCA-TTTCGAGTGGCG-C-AAAATGGCTC-GT-GGGCGCG-AGCAAGTTA-CCCTGGAAGCCGGA-TTCACGATA-T-CCCTCGTTGCTG-AAA--TCCA-TTT-GAGGTGTA-TCCGTAG--AACGACCGTA-CCCTGG-ACA-----------------------------TACGAACTCCG-TTT-GGGCT-CCATGACCTG-CC-AAAA-CGACCGCAGAG---AAAATTCGT-AT-CCTTCTGTCAC-A-AACTTCGTCTG-TTTCGG-AATAATTT-CGG-AGG-CCG-AAAACGGCTT-GCAG-GATTGA-G-TTTC--GGATGA-TTTAGTGGTT-GGCGTGC-ACTC-TTCTA--GCGTCTA-CC-AGCCTA-CCGT-GAGCTC-A-ACC-----A-C-GGACATATACTGCGAC-AATGACGTG-CAGAAC-AATGTTACATGACTCTATTTCTGCACCAGCAAGCCCTACATGCTAGTCTGG-----------------------------------------------------------
>ERX140514.714949
---------------------------------------------------------------------------------------------GTTTTGC-ATGGTTTATC-A-CCCA-TACCGCTACCACCC-ACA-T-----TTT-----TG-T-CCA-TGC-AC---A--TGTG-TTGTT-CTT-GG--ACAAAACT-ATGCATACCAGCTGTTCTACA-TTACATTCGT-ACTGTT-CGAAAATAATAGGCCA-TTTCGAGTGGCG-C-AAAATGGCTC-GT-GGGCGCG-AGCAAGTTA-CCATGGAAGTCGGA-TTCACGATA-T-CCCTCGTTGCTG-AAA--TCCA-TTT-GAGGTGTA-CCCGTAG--AACGACCGTA-CCCTGG-CCA-----------------------------TACGAACTCCG-TTT-TGGCT-CCATGACCTG-CC-AAAA-CGACCGCAGCG---AAAATTCGT-AT-CCTTCTGTCAC-A-GACTTTGTCTG-TTTCGG-AATAATTT-CGG-AGG-CCG-AAAACGGCTT-GCAG-AATTGA-G-TTTC--GGAAGA-TTTAGTGGTT-GGCGTGC-ACTC-TTCTA--GCGTCTA-CC-ACCCTA-CCGT-GAGCTC-A-CCC-----A-C-GGACATATACTGCG-ACAATGTCGTG-CACAAC-AATGTTACATGACTCTATTTCTG---------------------------------------------------------------------------------------
>ERX140521.916827
---------------GTCTCAGTA--------CATGCTAGTCTGGATGGAAGGAGAAGCCTATTCGGTGCACCGAACNCCCAAAAACTTGCCG-TTTTGC-ATGGTTTATC-A-CACA-TACCGTTACCACCC-ACA-T-----TTT-----TG-T-CCA-TGC-AC---A--TGTG-TTGTT-CTT-GG--ACAGAACT-GTGCATACCAGCTCTTCTACA-TTACATTCGT-ACTGTT-CGAAAATAATAGGCC--TTTCGAGTGGCA-C-AAAATGGCTC-GT-GGGCGCG-AGCAAGTTA-CACTGGAAGCCGGA-TTCACGATA-T-CCCTCGTTGCTG-AAA--TCCA-TTT-GAGGTGTA-TCCGTAT--AATGACCGTA-CCCTGG-CCA-----------------------------TATGATCTTTG-TTT-GGGCT-CCATGACCTG-CC-AAAA-CGACCGCAGCG---AAAATTCGT-AT-CCTTCTGTCAC-A-CACTTCGTCTG-TTTCGG-AATAATTT-CGG-AGG-CCG-AAAACGGCTT-GCAT-AATTGA-G-TTTC--CGATGA-TTTAGTGGTT-GGCGTGC-ACTC-TTCT-----------------------------------------------------------------------------------------------------------------------------------------------------------------------------------------------
>ERX140516.1520508
--------------------------------------------------------------------------------------------------------------------------------------------------T-----TG-T-CCA-TGC-AC---A--TGTG-TTGTT-CTT-GG--ACAAAACT-TTGCATACCAGCTCTTCTACA-TTACATTCGT-ACTGTT-CGAAAATAATAGGCCA-TTTCGTGTGGCG-C-AAAATGGCTC-GT-GGGCGCG-AGCAAGTTA-CCCTGGAAGCCGGA-TTCACGATA-T-CCCTCGTTGCTG-AAA--TCCA-TTT-GAGGTTTG-TCCGTAG--AAAGACCGTA-CCCTGG-CCA-----------------------------TACGAACTCCG-TTT-GGGCT-CCATGACCTG-CC-AAAA-CGACCGCAGCG---AAAATTCGT-AT-CCTTCTGTCAC-A-AACTTCGTCTG-TTTCGG-AATAATTT-CGG-AGG-CCG-AAAATGGCTT-GCAG-AATTGA-G-TTTC--GGATGA-TTTAGNGGTT-GGCGTGC-ACTC-TTCTA--GCGTCTA-CC-ACCCTA-CCGT-GTGCTC--ACCC-----A-C-GGACAGATACTGCG-ACAATGACGTG-CAGAAC-AATGTTACATGACTCAATTTCTGCACCAGCAAG-CCCT-ACATGCTAGTC-TGGATGGA---------------------------------------------------
>ERX140512.97754
--------------------GTCTCAGCCTANATGCTAGTCTGCATGGAAGGAGAAGCCTCTTCGGTGCACCGAACTNCCCA-AAACTTGTCA-TTTTGC-ATGATTTATC-A-CCCA-TACCGCTAAGACCCTACA-T-----TTT-----TG-T-CCA-TGC-AC---A--TGTG-TTGTT-CTT-GG--ACAAAACT-GTGCATACCAGCTCTTCTACA-TTACATTCGT-ACTGTT-CGAAAATAATAGGCCA-TTTCGAGTGGCG-C-AAAATGGCTC-GT-GGGCGTG-AGCAAGTTA-CCCTGGAAGCCGGA-TTCACGATA-T-CCCTCATTGCTG-AAA--TCCA-TTT-GAGGTGTA-CCCGTAG--AACGACCGTA-CCCTGG-CCA-----------------------------TACGAACTCCG-TTT-GGGCT-CCATGACCTG-CC-AAAA-CGACCGCAGCG---AAAATTCGT-AT-CCTTCTGTCAC-A-AACTTCGTCTA-TTTCTG-AATAATTT-CGG-AGG-CCG-AAAACAGCTT-GCAG-AATTGA-G-TTTC--GGATGA-TTTAGTGG-------------------------------------------------------------------------------------------------------------------------------------------------------------------------------------------------------------------
>ERX140514.1088581
---------------------------------------------------------------CGGTGCACCGAACACCCAA-AAACTTGCCG-TTTTGC-ATGGTTTATC-A-CCCA-TGCCGCTACCACCC-ACA-T-----TTT-----TG-T-CCA-TGC-AT---A--TGTG-TTGTT-CTT-GG--ACAAAACT-ATGCATACCAGCTCTTCTACA-TTACATTCGT-ACTGTT-CGAAAATAATAGGCCA-TTTCGAGTGGCG-C-AAAATGGTTC-GT-GGGCGTG-AGCAAGTTA-CCCTGGAAGCCGGA-TTCACGATA-T-CCCTCGTTGCTG--AA--TCCA-TTT-GAGGTGTA-TCCGTAG--AACGACCGTA-CCCTGG-CCA-----------------------------TACGAACTCCG-TTT-GGGCT-CCATGACCTG-AC--AAA-CGACCGCAGCG---AAAATTTGT-AT-CCTTCTGTCAC-A-AACTTCGTCTG-TTTCGG-AATAATTT-CGG-AGG-CCG-AAAACGGCTT-GCAG-AATTGA-G-TTTT--AGATGA-TTTAGTGGTT-GGCGTGC-ACTC-TTCTA--GCGTCTA-CC-ACCCTA-CC------------------------------------------------------------------------------------------------------------------------------------------------------------------------
>ERX140516.253429
-----------------------------------------------------------------------------------------------------------------------------------------------------------------------------TGTG-TTGTT-CTT-GG--A-AAAACA-GTGCATACCAGCTCTTCTACA-TTACATTCGT-ACTGTT-CGAAAATAATAGGCCA-TTTCGAGTGGCG-C-AAAATGGCTC-GT-GGGCGCG-AGCAAGTTA-CCCTGGAAGCTGGA-TTCACTATA-T-CCCTCGTTGCTG-AAA--TCCA-TTT-GAGGTGTA-TCCGTAG--AACGACCGTA-CCCTGG-CCA-----------------------------TACGAACTCCG-TTT-GGGCT-CCATGACCTG-CC-AAAA-CGACCGCAGTG---AAAATTTGT-AT-CCTTCTGTCAC-A-CACTTCGTCTG-TTTCAG-AATAATTT-CGT-AGG-CCG-AAAACGGCTT-GCAG-AATTGA-G-TTTC--GGATGA-TTTAGTGGTT-GGCGTGC-ACTC-TTCTA--GCGTCTA-CC-ACCCTA-CCGT-GAGCTC-A-CCC-----A-C-AGACAGATACTGCG-ACAATGACTTG-CAGAAC-AATGTTACATGACTCTATTTCTGCACCAGCAAG-CCCT-ACATGCTAGTCTGGATGGA----------------------------------------------------
>ERX140512.988904
---------------------------------------------------------------------------------------------------------------------------------------------------------------A-TGC-AC---AT-TGTG-TTGTT-CTT-GG--AAAGAACT-GTGCATACCAGCTCTTCTACA-TTACATTCGT-ACTGTT-CGAAAAT-ATAGGCCA-TTTCGAGTGGCG-C-AAAATGGCTC-GT-GGGCGCG-AGCAAGTTA-CCCTGGAAGCCGGA-TTCACTATA-T-CCCTCGTAGCTG-AAA--TCCA-TTT-GAGGTGTA-TCCGTAG--AAGAACCGTA-CCCTGG-CTA-----------------------------TACGAACTCCG-TTT-GGGCA-CCATGACCTG-CC-AAAA-CGACCGCAGTG---AAAATTCGT-AT-CCCTCTGTCAC-A-TACTTCGTCTG-TTTCGG-AATAATTT-CGG-AGG-CCG-AAAACGGCTT-GCAG-AATTGA-G-TTTC--GGATGA-TTTAGTGGTG-GGCGTGC-ACTC-TTCTA--GCGTCTA-CC-ACCCTA-CCGT-GATCTC-A-CCC-----A-C-GGACAGATACTGCG-ACAATGACTTG-CAGAAC-AATGTTACATGACTCTATTTCTGCACCAGCAAG-CCCT-ACATGCTAGTCTGGATGGAAGGAGA----------------------------------------------
>ERX140515.533298
---------------------------------------------------------------------------------------------------------------------C-ATAACGCTACCACC-TACAT-----TTT-----TG-T-CCA-TGC-AC---A--TGTG-TTGTT-CTT-GG--ACAAAACA-ATGCATACCAGCTCTTCTACA-TTACATTCGT-ACTGTT-CGAAAATAATAGGCCA-TTTCGAGTGGCG-C-AAAATGGCTC-GT-GGGTGCG-AGCAAGTAA-CCTTGGAAGCCGGA-TTCACGATA-T-CCCTCGTTGCTG-AAA--TCCA-TTT-GAGGTGTA-TCCGTAG--AACGACCGTA-ACCTGG-CCA-----------------------------TACGAACTCTG-TTT-GGGCT-CCATGACCTG-CC-AAAA-CGACCGCAGCG---AAAATTTGT-AT-CCTTCTGTCAC-A-CACTTCGTCTG-TTTTGG-AATAATTT-CCG-AGG-CCG-AAAACGGCTT-GCAG-AATTGA-G-TTTC--GGATGA-TTTAGTGGTT-GGCGTGC-ACTC-TTCTA--GCGTCTA-CC-ACCGTA-CCGT-GAGCTA--ACCC-----A-C-GGACAGATACTGCG-ACAATGACGTG-CAGAAC-AATGTTACATGACTCTATTTCTGCACCAACAAG-CCCT-ACATGCTAGTC-TGGA-------------------------------------------------------
>ERX140514.1093878
--------------------------------------------------------------------------------GTCTCT-AGGCCG-TTTTGC-ATGGTTTATC-A-CCCA-TACCGCTACCACCC-ACA-T-----TTT-----TG-T-CCA-TGC-AC---A--TGTG-TTGTT-CTT--GG-ACAAAACT-ATGCATACCAGCTCTTCTACA-TTACATTCGT-AATGTT-CGAAAATAATAGGCCA-TTTCGAGAGGCG-C-AAAATGGCTC-GT-GGGCGCG-AGCAAGTTA-CCCTGGAAGCCGGA-TTCACGTTA-T-CCCTCGTTGCTG-AAA--TCCA-TTT-GAGGTGTA-TCCGTAG--AACGACCGTA-CCCTGG-CCA-----------------------------TACGAACTCCG-TTT-GGGAT-CCATGACCTG-CC-AAAA-CGACCGCAGCG---AAAATTCGT-AT-CCTTCTGTCAC-A-CACCACTTCTA-TTTCAG-AATAATTT-CGG-AGG-CCG-AAAACCGCTT-GCAG-AATTGA-G-TTTC--GGATGA-TTTAGTGGTT-GGCGTGC-ACTC-TTCTA--GCGTCTA-CC-ACCCTA-CCGT-GAGCTC-A-CCC-----A-C-GGACAGATACTGCGAC-AATGATGTG-TAGAAC-AATGTTACA-----------------------------------------------------------------------------------------------------
>ERX140521.106429
----------------------------------------------------------TTGGCAGTCTCAGGAACNCCC-AAAAAC-TTGCCG-TTTTGC-ACGGTTTATC-A-CCCA-TACCGCTACCACCC-ACA-T-----TTT-----TG-T-CCA-TGC-AC---A--TGTG-TTGTT-CTT--GG-ACAAAACT-GTGCATACCAGCTCTTCTACA-TTACATTCGT-ACTGTT-CTAAAATAATAGGCCA-TTTCGAGTGGCG-C-AAAATGGTTC-GT-GGGCGCG-AGCAAGTTA-GCCTGGAAGCCGGA-TTCCCGATA-T-CCCTCGTTCCTG-AAA--TCCA-TTT-GAGGTGTA-TCCGTAG--AACGACCGTA-CCCTGG-CCA-----------------------------TACGAACTCCG-TTT-GGGCT-CCATGACCTG-CC-AAAA-CGACCGCAGCG---AAAATTCGT-AT-CCTTTTGTCAC-A-AACTTCCTCTG-TTTCGG-AATAATTT-CGG-ATG-CTG-AAAACGGCTT-GCAG-AATTGA-G-TTTC--GGATGA-TTTAGTGGTT-GGCGTGC-ACTC-TTCTA--GCGTCTA-CC-ACCCTA-CCGT-GAGC-----------------------------------------------------------------------------------------------------------------------------------------------------------------
>ERX140516.2960076
----------------------------------------------------------------------------------------------------------------------------------------------------------------------C---A--TGTG-TTGTT-CTT-GG--ACAAAACT-GTGCATACCAGATCTTCTACA-TTACATTCGT-ACTGTT-CGAAAATAATAGGCCA-TTTCGAGTGGCG-C-AAAATGGCTC-GT-GGGCGCG-AGCAAGTTA-CCCTTGAAGCCGGA-TCCACGATA-T-CCCTCGTTGCTG-AAA--TCCA-TTT-GAGGTGTA-TCTGTAG--AACGACCGTA-CCCTGG-CCA-----------------------------TACGAACTCCG-TTT-GGGCC-CCATGACCTG-CC-AAAA-CAACCGCAGCA---AAAATTCGT-AT-CCTTCTGTCAC-A-CACTTCGTCTT-TTTCGG-AATAATTT-CGG-AGG-CCG-AAAACGGCTT-GCAG-AATTGA-G-TTTT--GGATGA-TTTAGTGGTT-GGCGTGC-ACTC-TTCTA--GCGTCTA-CC-ACCCTA-CCGT-GAGCTC--ACCC-----A-C-GGATAGATACTGCG-ACAATGACGTG-CAGAAC-AATGTTACATGACTCTATTTCTGCACCAGCAAG-CCCT-ACATGCTAGTC-TGGATGGA---------------------------------------------------
>ERX140514.2527365
---------------------------------------------------------------------------------------------------------------------------------------------------------------------------------------------G--ACAAAACT-GTGCATACCAGCTCTTCTACA-TTACATTCGT-ACTGTT-CGAAAATAATAGGCCA-TTTCGAGTGGCG-C-AAAATGGCTC-GT-GGGCGTG-AGCAAGTTA-CCCTGGAAGCCGGA-TTCACGATA-T-CCCTCATTGCTG-AAA--TCCA-TTT-GAGGTGTA-CCCGTAG--AACGACCGTA-CCCTAG-CCA-----------------------------TACGAACTCCG-TTT-GGGCT-CCATGACCTG-CC-AAAA-TGACCGCAGCG---AAAATTCGT-AT-CCTTCTGTCAC-A-CACTTCGTCTG-TTTCGG-AATAATTT-CGG-AGG-CCG-AAAACGGCTT-GCAG-AATTGA-G-TTTT--GGATGA-TTTAGAGGTT-GGCGTGC-ACTC-TTCTA--GCGTCTA-CC-ACCCTA-CCGT-GAGCTC-A-CCC-----A-C-GGACAGATACTGCG-ACAATGACGTG-CAGAAC-AATGTTACATGACTCTATTTCTGCACCAGCAAG-CCCT-ACATGCTAGTCTGGATGGA----------------------------------------------------
>ERX140512.1566676
------------------------------------------------GAGAAGCCTCTT-CGGT-GCACCGAACACCC--AAAAC-TTGCCG-TTTTGC-ATGGTTTATC-A-CCCA-TATCGTTACCACCC-ACA-T-----TTT-----TG-T-CCA-TGC-AC---A--TGTG-TTGTT-CTT--GG-AAAAAACT-ATGCATACCAGCTCTTCTACA-TTACATTCGT-ACTGTT-CGAAAATAATAGGCCA-TTTCGAGTGGCG-C-AAAATGGCTC-GT-GGGCGCGAAGCAAGTTA-CCCTGGAAGCCGGATTTCACTATA-T-CCCTCGTAGCTG-AAA--TCCA-TTT-GAGGTGTA-TCCGTAG--AACGACCGTA-CCCTGG-CCA-----------------------------TACGAACTCCG-TTT-GGGCT-CCATGACCAG-CC-AAAA-CGACCGCAGCA---AAAATTCGT-AT-CCTTCTGTCAC-A-CACTTCGTCTG-TTTCGG-AATAATTT-CGG-AGG-CCA-AAAACGGCTT-GCAG-AATTGA-G-TTTTCGGATTGA-TTTAGTGGTT-GGCGTGC-ACTC-TTCTA--GCGTCTA-CC-A-CCTA-CCGT-GATCTC-A-CCC-----A-CTGA-CAGATA---------------------------------------------------------------------------------------------------------------------------------------
>ERX140514.1462306
--------------------------------------------------------------------------------------------------------------------------------------------------------------------------------------------------------------------GCTCTCTACA-TTACATTCGT-ACTGTT-CGAAAATAATAGGCCA-TTTCGAGTGGCG-C-AAAATGGCTC-GT-GGGCGCG-AGCAAGTTA-CCCTGGAAGCCGGA-TTCACGATA-T-CCCTCGTTGCTG-AAA--TCCA-TTT-GAGGTGTA-TCCGTAG--AACGATCGTA-CCCTGG-CCA-----------------------------TACGAACTCCG-TTT-GGGCT-CCATGACCTG-CC-AAAA-CGACCGCAGCG---AAATTTTTT-AT-CCTTCTGCCAC-A-TACTTCGTCTG-TTTCGG-AATAATTT-CGG-AGG-CCG-AAAACGGCTT-GCGG-AATTGA-G-TTTC--GGATGA-TTTAGTGGTT-GGCGTGC-ACTC-TTCTA--GCGTCTA-CC-ACCCTA-CCGT-GAGCTC-A-CCC-----A-C-GGACAGATACTGCGAC-AATGACGTG-CAGAAC-AATGTTACATGACTCTATTTCTGCACCAGCAAGCCCAACATCGCTACGTCTGGATCGGTAAGGAGAAGCCTCTTCGGTGCACCGAACAC---------------------
>ERX140514.69987
------------------------------------------------------------------------AACNCCC-AAAAAC-TTGCCG-TTTTGC-ATGGTTTATC-A-CCCA-TACCGCTACCACCC-ACA-T-----CTT-----TG-T-CCA-TGC-AC---A--TGTG-TTGTT-CTT--GG-ACAAAACT-GTGCATACCAGCTCTTCTACA-TTACATTCGT-ATTGTT-CGAAAATAATAGGCCA-TTTCGAGTGGTG-C-AAAATGGCCC-GT-GGGCGCG-AGCAAGTTA-CCCTGGAAGACGGA-TTCACGATA-T-CCCTCGTTGCTG-AAA--TCCA-TTT-GAGGTGTA-TCCGTAG--AACGACCTTA-CCCTGG-CCA-----------------------------TACGAACTCCG-TTT-GGGCT-CCATGACCTG-CC-AAAA-CGACCGCAGCG---AAAATTCGT-AT-CCTTCTGTCAC-A-CACTTCGTCTG-TTTCGG-AATAATTT-CGG-AGG-CCG-AAAACAGCTT-GCAG-AATTTA-G-TTTT--GGATGA-TTTAGTGGTT-GGCGTGC-ACTC-TTCTA--GCGTCTA-CC-ACCCTA-CCGT-GAGCTC-A-CCC-----A-C-GGGCAGATACTGCGAC-AATGACGTG-CAGAAC-AATGTTACATGACTC-----------------------------------------------------------------------------------------------
>ERX140521.99563
------------------------------------------------------------------------------------------------------------------------------------C-ACA-T-----TTT-----TG-T-CCA-TGC-AC---A--TGTG-TTGTT-CTT-GG--ATAAAACT-GTGCATACCAGCTCTTCTACA-TTACATTCGT-ACTGTT-CGAAAATAATAGGCCA-TTTCAAGTGGCG-C-AAAATGGCTC-GT-GGGCGCG-AGCAAGTTA-CCCTGGAAGCCGGA-TTCACGATA-T-CCCTCGTTGCTG-AAA--TCCA-TTT-GAGGTGTA-TCCGTAG--AACGACCGTA-CCCTGG-CCA-----------------------------TACGAAATCCG-TTT-GGGCT-CCATGACCTG-CC-AAAA-CGACCTCAGCA---AAAATTCGT-AT-CCTTCTGTCAC-A-AACTTTGTTTG-TTTCGC-AATAATTT-CGG-AGG-CCG-AAAACGGCTT-GCAG-AATTGA-G-TTTC--GGATGA-TTTAGTGGTT-GGCGTGC-ACTC-TTCTA--GCGTATA-CC-ACCCTA-CCGT-GAGCTC-A-CCC-----A-C-GGACAGATACTGCG-ACAATGACGTG-CAGAAC-AATGTTACATGACTCTATTTCTGCACCAGCAAG-CCCT-ACATGCTAGTCTGGA--------------------------------------------------------
>ERX140514.1109445
------------------------------------------------GAGAAGCCTCTT-CGGT-GCACCGAACACCC-AAAAAC-TTGCCG-TTTTGC-ATGGTTTATC-A-CCCA-TACCGCTACCACCC-ACA-T-----TTT-----TG-T-CCA-TGC-AC---A--TGTG-TTGTT-CTT--GG-ACAAAACT-GTGCATACCAGCTCTTCTACA-TTACATTCGT-ACTGTT-CGAAAATAATAGGCCA-TTTCGAGTGGCG-C-AAAATGGCTC-GT-GGGCGCG-AGC-AGTTA-CCCTGGAAGCCGGA-TTCACGATA-T-CCCTCGTTGCTG-AAA--TCCA-TTT-GAGGTGTA-TCCGTAG--AACGACCGTA-CCCTGG-TCA-----------------------------TACGAACTCCG-TTT-GGGCT-CCATGACCTG-CC--AAA-CGACCGCAGCG---AAAATTTGT-AT-CCTTCTGTCAC-A-AACTTCATCTG-TTTCGG-AATAATTT-CGG-AGG-CCG-AAAACGGCTT-GCAG-AATTGA-G-TTTC--GGATGA-TTTAGTAGTT-GGCGTGC-ACTC-TTCTA--GCGTCTA-CC-ACCCTA-CCGT-GAGCTC-A-CCC-----A-CGGA-CAGATACTGCGAC-A------------------------------------------------------------------------------------------------------------------------------
>ERX140514.1471478
------------------------------------------------------------------------------------------------------------------------------------------------GCA-----GT-C-TCA----------G--TGTG-TTGT--CTT-GG--ACAAAACT-GTGCATACTAGCTCTTCTACA-TTACATTCGT-ACTGTT-CGAAAATAATAGGCCA-TTTCAAGTGGAG-C-AAAATGGCTC-GT-GGGCGCG-AGCAAGTTA-CCCTGGAAGCTGCA-TTCACGATA-T-CCCTCGTTGCTG-AAA--TCCA-TTT-GAGGTGTA-TCCGTAG--AACGATTGTA-CCCTGG-CCA-----------------------------TACGAACTCCG-TTT-GGGCT-CCATGGCATG-CC-AAAA-CGACCGCAGCG---AAAATTCGT-AT-CCTTCTGTCAG-A-CACTTCGTCTG-TTTCGG-AATAATTT-CGG-AGG-CCG-AAAACGGCTT-GCAG-AATTGA-G-TTTA--GGATGA-TTTAGTGGTT-GGTGTGC-ACTC-TTCTA--GCATCTA-CC-ACCCTA-CCGT-GAGCTC--ACCC-----A-C-GGACAGATACTGCG-ACAATGACGTG-CAGAAC-AATGTTACATGACTCTATTTCTGCACCAAC--------------------------------------------------------------------------------
>ERX140514.1602697
-------------------------------------------------------------------------------------TTGGCAGT-CTCAGC-ATGGTTTATC-A-CCCA-TACCGCTACCACCC-TACAT-----TTT-----TG-T-CCG-TGC-AC---A--TGTG-TTGTC-TT---G--GACAAACT-GTGCATACCTGCTCTTCTGCA-TTACATTCGT-ACTGTT-CGAAAATAATAGGCCA-TTTCGAG-GGCG-C-AAAATGGCTC-GT-GGGCGCG-AGCAAGTTA-CCCTGGAAGACGGA-TTCACGATA-T-CCCTCGTTGTTG-AAA--TCCA-TTT-GAGGTGTA-TCCGTAG--AACGACCGTA-CCCTGG-CCA-----------------------------TACGAACTCCG-TTT-GGGCT-CCATGACCTG-CC-AAAA-CGACCGCAGCG---AAAATTTGT-AT-CCTTCTATCAC-A-AACTTCGTCTG-TTTCGG-ATTAATTT-CGT-AGG-CCG-AAAAGGGCTT-GTAG-AATTGA-G-TTTC--AGATGA-TTTAGTGGTT-GGCGTGC-ACTC-TTCTA--GCGTCTA-CC-GCCCTA-CCGT-GAGCTC--ACCC-----A-C-GGACAGATACTACG-ACAATGACGTG-CA-------------------------------------------------------------------------------------------------------------------
>ERX140512.1616667
------------------------------------------------------------------------------------------------TTGC-ATGGTTTATC-A-CCCA-TACCGCTACCACCC-ACA-------TTT-----TG-T-CCA-TGC-AC---A--TGTG-TTGTT-CTT--GG-ACAAAACT-GTGCATACCAGCTCTTCTACA-TTACATTCGT-ATTGTT-CGAAAATAATAGGCGA-TTTCGAGTGGCG-C-AAAATGGCTC-GT-GGGCGCG-AGCAAGTTA-CCCTGGAAGCAGGA-TTCACGATA-T-CCCTCGTTGCTG-AAA--TCCA-TTT-GAGGTGTA-TCCGTAG--AACGACCGTA-CCCTGG-CCA-----------------------------TACGAACTCCG-TTT-GGGCT-CCATGACCTG-CC-AAAA-CGACCGTAGCA---AAAATTCGT-AT-CCTTCTGTCAC-A-AACTTCGTCTG-TTTCAG-AATAATTT-CGG-AGG-CCG-AAAACGGCTT-GTAG-AATTGA-G-TTTC--GGATGA-TTTAGTGGTT-GGCGTGC-ACTC-TTCTA--GCGTCTA-CC-ACCCTA-CCGT-GAGCTC-A-CCC-----A-CGGA-CAGATACTGCGAC-AA-----------------------------------------------------------------------------------------------------------------------------
>ERX140521.1277441
-----------------------------------------------------------------------------------------------------------------------------------CC-CACAT-----TTT-----TG-T-CCA-TGC-AC---A--TGTG-TTGTT-CTT-GG--ACAAAACT-GTGCATACCAGCTCTTCTACA-TTACATTCGT-ATTGTT-CGAAAATAATAGGCCA-TTTTGAGTGGCG-C-AAAATGGCTC-GT-GGGCGCG-AGCAAGTTA-CCCTGGAACCCGGA-TTCACGATA-T-CCCTCGTTGCTG-AAA--TCCA-TTT-GAGGTGTA-TCCGTAG--AACGACCGTA-CCCTGG-CCA-----------------------------TACGAACTCCG-TTT-GGGCT-CCATGACTTG-CC-AAAA-TGACCGCAGCG---AAAATTCGT-AT-CCTTCCGTCAC-A-AACTTCGTCTG-TTTCGG-AATAATTT-CGG-AGG-CCG-AAAACGGCTT-GCAG-AATTGA-G-TTTT--GGATGA-TTTAGTGGTT-GGCGTGT-ACTC-TTCTA--GCATCTA-TC-ACCCTA-CCGT-GAGCTC--ACCC-----A-C-GGACAGATACTGCG-ACAATGACGTG-CAGAAC-AATGTTACATGACTCTATTTCTGCACCAGCAAG-CCCT-ACATGCTAGTC-TGGATGGA---------------------------------------------------
>ERX140521.274576
------------------------------------------------------------------------------------------------------------ATC-A-CCTA-TACCGCTACCACCC-ACTAT-----TTT-----TG-T-CCA-TGC-AC---A--TGTG-TTGTT-CTT-GG--ACAAAACT-GTGCATACCAGCTCTTCTACA-TTACATTCGT-ACTGTT-CGAAAATAAGTGGCCA-TTTCGAGTGGCG-C-AAAATGGCTC-GT-GGGCGCG-AGCAAGTTA-CCATGGAAGACGGA-TTCACGATA-T-CCCTCGTTGCTG-AAA--TCCA-TTT-GAGGTTTA-TCCGTAG--AACGACCGTA-CCCTGG-CCA-----------------------------TAAGAACTCCG-TTT-GGGCT-CCATGACCTG-CC-AAAA-CGACCGCAGCG---AAAATTCGT-AT-CCTTCTGTCAC-A-AACTTTGTCTG-TTCCGG-AATAATTT-CGG-AGG-CCG-AAAATGGCTT-GCAG-AATTGA-G-TTTC--AGATGA-TTTAGTGGTT-GGCGTGC-ACTC-TTCTA--GCGTCTA-CC-ACCCTA-CCGT-GTGCTC--ACCC-----A-C-GGACATATACTGCG-ACAATGACGTG-CAGAAC-AATGTTAGATGCCTCTATTTCTGCACCAGCAAG-CCCT-ACATGC-----------------------------------------------------------------
>ERX140512.1417633
-----------------------------------------------------------------------------------------------------ATGGTTTATC-A-ATCA-TACCACTACCACCC-ACA-------TTT-----TG-T-CCA-TGC-AC---A--TGTG-TTGTT-CTT-GG--ACAAAACA-CTTCATACCAGCTCTTCTACA-TTACATTCAT-CCTATT-CGAAAATAATAGGCCA-TTTCGAGTGGCG-C-AAAATGGCTC-GT-GGGCGCG-AGCAAGTTA-CACTGGAAGACTGA-TTCACGATA-T-CCCTCGTTGCTG-AAA--TCCA-TTT-GAGGTGTA-TCCGTAG--AACGACCGTA-CCCTGG-CCA-----------------------------TACGAACTCCG-TTT-GGGCT-CCATGACCTG-CC-AAAA-CGACCGCAGCG---AAAATTCGT-AT-CCTTCTGTCAC-A-AACTTTGTCTG-TTTCGG-AATAATTT-CGG-AGG-CCG-AAAACGGCTT-GCAG-AATTGA-G-TTTC--GGATGA-TTTAGCGGTT-GGCGTGC-ACTC-TTCTA--GCTTCTA-CC-ACCCTA-CCGT-GAGCTC--ACCC-----A-C-GGACGGATACTGCG-ACAATGACTTG-CAGAAC-AATGTTACACTGA-------------------------------------------------------------------------------------------------
>ERX140512.1529379
-------------------------------------------------------TTGGC-AGTCTCAGCCGAACACCC-AAAAAC-TTGCCG-TTTTGC-ATGGTTTATC-A-CCCA-TACCGCTACCACCC-ATA-T-----TTT-----TG-T-CCA-TGC-AC---A--CGTG-TTGTT-CTT--GG-ACAAAACT-GTGCATACCAGCTCTTCTACA-TTACATTCGT-ACTGTT-CGATAATAATAGGCCA-TTTCGAGTGGCG-C-AAATTGGGTC-GT-GGGCGCG-AGCAAGTTA-CCCTGGAAGCCGGA-TTCACGATA-T-CCCTCGTTGCTG-AAA--TCCA-TTT-GAGGTGTA-TCCGTAG--AACGACCGTA-CCCTGG-CCA-----------------------------TACGAACTCCG-TTT-GGGCT-CCATGACCTG-CC-AAAA-CGACCGCAGCG---AAAATTCGT-AT-CCTTCTGTCAC-A-CACTTCGTCTG-TTTCGG-AATAATTT-CGG-AGG-CCG-AAAACGGCTT-GCAG-AATTGA-G-TTTC--GGATGA-TTTAGTGGTT-GGCGTGC-ACTC-TTCTA--GCGTCTA-CC-ACCCTA-CCGT-GAGCTC-A-CCC-----A-TGGA-CAGATA---------------------------------------------------------------------------------------------------------------------------------------
>ERX140514.97124
--------------------------------------------------------------------------------------------------------------------------------------------------T-----TG-T-CCA-TGC-AC---A--TGTG-TTGTT-CTT-GG--ACAAAACT-GTGCATACCAGCTCTTCTACA-TTACATTCGT-ACTGTT-CAAAAATAATAGGCCA-TTTCGAGTGGCG-C-AAAATGGCTC-GT-GGGCGCG-AGCAAGTTA-CCCTGGAAGCCGGA-TTCACGATA-T-CCCTCGTTGCTG-AAA--TCCA-TTT-GAGGTGTA-TCCGTAG--AACGACCGTA-CCCTGG-CCA-----------------------------TTCGAACTCCG-TTT-GGGCT-CCATGACCTA-CC-AAAA-CAACCGTAGTG---AAAATTCGT-AT-CCTTCTGTCAT-A-CACTTCGTCTG-TTTCGG-AATAATTT-CGG-AGG-CCG-AAAACGGCTT-GCAG-AATTGA-G-TTTC--GGATGA-TTTAGTGGTT-GGCGTGC-ACTC-TTCTA--GCGTCTA-CC-ACCCTA-CCGT-GAGCTC--ACCC-----A-C-GGACAGATACTGCG-ATAATGACGTG-CAGAAC-AATGTTACAAGACTCTATTTCTGCACCAACAAG-CCCT-ACATGCTAGTC-TGG--------------------------------------------------------
>ERX140521.173045
---------------------------------------------------------------------------------------------------------------------------------------------------------------C-TCA-GC---A--TGTG-TTGTT-CTT-GG--ACAAAACG-GTGCATACCAGCTCTTCTACA-TTACATTCGT-ACTGTT-CG-AAATAATAGGCCA-TTTCGAGTGGCG-C-AAAATGGCTC-GT-GG--GTG-AGCAAGTTA-CCCTGGAAGCCGTA-TTCATGATA-T-CCCTCGTTGCTG-AAA--TCCA-TTT-GAGGTGTA-TCCGTAG--AACGACCGTA-CCCTGG-CCA-----------------------------TACGAACTCCG-TTT-GGGCT-CCATGACCTG-CC-AAAA-CGACTGGAGCG---AAAATTCGT-AT-CCTTCTGTCAC-A-CACTTCGTCTG-TTTCGG-AATAATTT-CGG-AGG-CCG-AAAACGGCTT-GCAG-AATTGA-G-TTTC--CGATGA-TTTAGTGGTT-GGCGTGC-ACTC-TTCTA--CCGTCTA-CC-ACCCTA-CCGT-GAGCTC-A-CCC-----A-C-GGACAGATACTGCG-ACAATGACGTG-CAGAAC-AATGTTACATGACTCTATTTCTGCACCAGCAAG-CCCT-ACATGCTAGTCTGG---------------------------------------------------------
>ERX140514.2186254
--------------------------------------------------------------------------------------------------------------------------------------------------T-----TG-T-CCA-TGC-AC---A--TGTG-TTGTT-CTT-GG--TCAAAACT-GTGCATACCAGCTCTTCTACA-TTATATTCGT-ACTGTT--AAAAATAATAGGCCA-TTTCGAGTGGCG-C-AAAATGGCTC-GT-GGGCGCG-AGCAAGTTA-CCCTGGAAGCCGGA-TTCACGATA-T-CCCTCGTTGCTG-AAA--TCCA-TTT-GAGCTGTA-CCCGTAG--AACGACCGTA-CCCTGG-CCA-----------------------------TACGAACTCCG-TTT-GGGCT-CCATGACCTG-CC-AAAA-C-ACCGCAGCG---AAAATTCGT-AT-CCTTCTGTCAC-A-AACTTCGTCTG-TTTCGG-AATAATTT-CGG-AGC-CCG-AAAACGGCTT-GCAG-AATTGA-G-TTTC--AGATGA-TTTAGTGGTT-GGCGTGC-ACTC-TTCTA--GCGTCTA-CC-ACCCTA-CCGT-GAGCTC-A-CCC-----A-C-GGACAGATAATGCG-ACAATGACGTG-CAGAAC-AATGTTACATGACTCTATTTCTGCACCAACAAG-CCCT-ACATGCTAGTCTGGATGGA----------------------------------------------------
>ERX140512.2178054
---------------------------------------------------------------------------------------------------------------------------------------------------------------------------------------------G--GAAAAACT-GTGCATACCAGCTCTTCTACA-TTACATTCGT-ACTGTT-CGAAAATAATAGGCCA-TTTCGAGTGGCG-C-AAAATGGCTC-GT-GGGCGCG-AGCAAGTTA-CCCTGGAAGCCGGA-TTCACTATA-T-CCCTCGTTGCTG-AAA--TCCA-TTT-GAGGTGTA-TCCGTAG--AACGACTGTA-CCCTGG-CCA-----------------------------TACGAACTCCG-TTT-GGGCT-CCATGACCTG-CC-AAAA-CGACCGCAGCG---AAAATTCGT-AT-CCTTCTGTCAC-A-AACTTCGTCTA-TTTCGG-AATAATTT-CGG-AGG-CTG-AAAACGGCTT-GCAG-AATTGA-G-TTTC--GGATGA-TTTAGTGGTT-GGCGTGC-ACTC-TTCTA--GCGTCTA-CC-ACCCTA-CCGT-GATCTC-A-CCC-----A-C-GGATAGATACTGCA-ACAATGACATG-CAGAAC-AATGTTACATGACTCTATTTCTGCACCAGCAAG-CCCT-ACATGCTAGTCTGGATGGA----------------------------------------------------
>ERX140521.11941
-----------------------------------------------------------------------------------------------------------------------------------------------------------------------------TGTG-TTGTT-CTT-GG--ACAAAACT-TTGCATACCAGCTCTTCTACA-TTACATTCGT-ACTGTT-CGAAAATAATAGGCCA-TTTCGAGTGGCG-C-AAAATGGCTC-GT-GGGCGCG-AGCAAGTTA-GCCTGGAAGCCGGA-TTCACGATA-T-CCCTCGTTCCTG-AAA--TCCA-TTT-GAGGTGTA-TCCGTAG--AACGACCGTA-CCCTGG-CCA-----------------------------TACGAACTCTG-TTT-GGGCT-CCATGACCTG-CC-AAAA-CGATCGCAGC----AAAATTCGT-AT-CCTTCTGTCAC-A-AACTTCCTCTG-TTTCGG-AATAATTT-CGG-ATG-CCG-AAAACGGCTT-GCAG-AATTGA-G-TTTC--GGATGA-TTTAGTGGTT-GGCGTGC-ACTC-TTCTA--GCGTCTA-CC-ACCCTA-CCAT-GAGCTC--ACCC-----A-C-GGACAGATACTGCG-ACAATGACGTG-CATAAC-AATGTTACATGACTCTATTTCTGCACCAGCAAG-CCCT-ACATGCTAGTC-TGGATGGAAGGAGAAACC-----------------------------------------
>ERX140512.891730
------------------------------------------------GAGAAGCCTCTT-CGGT-GCACCGAACACCC-AAAAAC-TTGCCG-TTTTGC-ATGGTTTATC-A-CCCA-TACCGCTACCACCC-ACA-T-----TTT-----TG-T-CTA-TGC-AC---A--TGTG-TTGTT-CTT--GG-ACAAAACT-GTGCATACCAGCTCTTCTACA-TTACATTCGT-ACTGTT-TGAAAATAATAGGCCA-TTTCGAGTTGCG-C-AAAATGGCTC-GT-GGGCGGG-AGCAAGTTA-CCCTGGAAGCCGGA-TTCACGATA-T-CCCTCGTTGCTG-AAA--TCCA-TTT-GAGGTGTA-TCCGTAG--AACGACCGTA-CCCTGG-CCA-----------------------------TACGAACTCAG-TTC-GGGCT-CCATGACCTG-CC-AAAA-CGACCGCAGTG---AAAATTTGT-AT-CCTTCTGTCAC-A-CACTTTGTCTG-TTTCGG-AATAATTT-TGG-AGG-CCG-AAAACGGCTT-GCAG-AATTGA-G-TTTC--GGATGA-TTTAGTGGTT-GGCGTGC-ACTC-TTCTA--GCGTCTA-CC-ACCCTA-CCGC-GAGCTC-A-CCC-----A-CGGAC---------------------------------------------------------------------------------------------------------------------------------------------
>ERX140515.1871114
------------------------------------------------ATCCCCTGTGTGCCTTGGCAGTCTCAGACACCCAAAAACTTGCCG-TTTTGC-ATGGTTTATC-A-CCCA-TGCCGCTACCACCC-ACA-------TTT-----TT-T-CCA-TGC-AC---A--TGTG-TTATT-CTT-GG--ACAAAACT-GTGCATACCAGCTCTTCTACA-TTATATTCGT-ACTGTT-CGAAAATAATAGGCCA-TTTTGAGTGGCG-C-AAAATGGCTC-GT-GGGCGCG-AGCAAGTTA-CCCTGGAAGTCGGA-TTCACGATA-T-CCCTCGTTGTTG-AAA--TCCA-TTT-GAGGTGTA-TCCGTAG--AACGACCGTA-CCCTGG-CCA-----------------------------TACGAACTCCG-TTT-GGGCT-CCATGACCTG-CC-AAAA-TGACCGCAGCG---AAAATACGT-AT-CGTTCCGTCAC-A-CACTTCGTCTG-TTTCGG-AATAATTT-CGG-AGG-CCG-AAAAAGGCTT-GCAG-AATTGA-G-TTTC--GGATGA-TTTAGTGGTT-GGCGTGC-ACAC-TTCTA--GCGTCTA-------------------------------------------------------------------------------------------------------------------------------------------------------------------------------------
>ERX140521.240011
---------------------------------------------------------------------------------------------------C-ATGGTTTATC-A-CCCA-TACCGCTACCACCC-ACA-------TTT-----TT-T-CCA-TGC-AC---A--TGTG-TTGTT-CTT-GG--ACAAAACT-GTGCATACCAGCTCTTCTACA-TTACATTCTT-ACTGTT-TGAAAATAATAGGCCA-TTTCGAGTGGCG-G-AAAATGGCTC-GT-GGGCGCG-AGCAAGTTA-CCCTGGAAGCCGGA-TTCACGATA-T-CCCTAGTTGCTG-AAA--TCCA-TTT-GAGGTGTA-TCCGTAG--AACGACCGTC-CCCTGG-CCA-----------------------------TACGAACTCCG-TTT-GGGCT-TCATGACCTG-CC-AAAA-CGACCGTAGTG---AAAATCCGT-AT-CCTTCTGTCAC-A-AACTTCGTTTG-TTTCCG-AATAATTT-CGG-AGG-CCG-AAAACAGCTT-GCAG-AATTGA-G-TTTC--GGATGA-TTTAGTGGTT-GGCGTGC-ACTC-TTCTA--GGGTCTA-CC-ACCCTA-CCGT-GACCTC--ACCC-----A-C-AGACAGATACTGCG-ACAATGACGTG-CA-------------------------------------------------------------------------------------------------------------------
>ERX140514.278996
----------------------------------------------------------------------------------------TGCCG-TTTTGC-ATGGTTTATC-A-CCCA-TACCGCTAACACCC-ACA-T-----TTT-----TG-T-CCA-TGC-AC---A--TGTG-TTGTT-CTT--GG-ACAAAACT-GTGCATACGAGCTCTTCTACA-TTACATTTGT-ACTGTT-CGAAAATAATAGGCCA-TTTCGAGTGGCG-C-AAAATGGCTC-GT-GGGCGCG-AGCAAGTTA-CCCTGGAAGCCGGA-TTCACGATA-T-CCCTCGTTGCTG-AAA--TCCA-TTT-GAGGTGTA-TCCGTAG--AACGACCGTA-CCCTGG-CCA-----------------------------TACGAACTCCG-TTT-GGGCT-CCATGACCTG-CC-AAAA-CGACCGCAGCG---AAAATTCGT-AT-CCTTCTGTCAC-A-AACTTCATCTG-TTTCCG-AATAATTT-CGG-AGG-CTG-AAAACGGCTT-GCAG-AATTGA-G-TTTA--GGATGA-TTTAGTGGTT-GGCGTGC-ACTC-TTCTA--GTGTCTA-CC-ACCCTA-CCGT-GAGCTC-A-CCC-----A-C-GGACAGATACTGCGAC-AATGAC-------------------------------------------------------------------------------------------------------------------------
>ERX140515.1120353
------------------------------------------------------------------------------------------------------------GCC-T-TGGC-AGTCTCAGCCACCT-ACATT-----TTT-----TG-T-CCA-TGC-AC---A--GGTG-TTGTT-CTT-GG--AC-AAACT-TTGCATACCAGCTCTTCTACA-TTACATTCGT-ACTGTT-CGAAAATAATAGGCCA-TTTCGAGTGGCG-C-AAAATGGCTC-GT-GGGCGCG-AGCAAGTTG-CCCTGGAAGCCGGA-TTCACGATA-T-CCCTCGTTGCTG-AAA--TACA-TTT-GAGGTGTT-TCCGTAG--AACGACCGTA-CCCTGG-CCA-----------------------------TACGAACTCCG-TTT-GGGCT-CCATGACCTG-CC-AAAA-CGACCGCAGCG---AAAACTCGT-AT-CCTTCTGTCAC-A-CACTTTGTCTG-TTTCGG-AATAATTT-CGG-AGG-CTG-AAAACGGCTT-GCAG-AATTGA-G-TTCC--GGATGA-TTTAGTGGTT-GGCGTGC-ACTC-TTCTA--GCGTCTA-CC-ACCCTA-CCGT-GAGCTC--ACCC-----A-C-GGACAGATACTGCG-ACAATGACGTG-CAGAAC-AATGTTACATGACTCTATTTCTGCACC-----------------------------------------------------------------------------------
>ERX140521.1305257
------------------------------------------------GAGAAGCCTCTT-CGGT-GCACTGAACACCC-AAAAAC-TTGCCG-TTTTGC-ATGGTTTATC-A-CCCA-TACCGATACCACCC-ACA-T-----TTT-----TG-T-CCA-TGC-AC---A--TGTG-TTGTT-CTT--GG-ACAAAACT-GTGCATACCAGCTCTTCTACA-TTACATTCGT-ACTGTT-CGAAAATAATAGGCCA-TTTCGAGTGGCG-C-AAAATGGCTC-GT-GGGCGCG-AGCAAGTTA-CCCTGGAAGCCGGA-TTCACGATA-T-CCCTCGTTGCTG-AAA--TCCATTTT-GAGGTGTA-TTCGTAG--AACGACCGTA-CCCTGG-CCA-----------------------------TACGAACTCCG-TTT-GGGCT-CCATGACCTA-CC-AAAA-CGACCGCAGCG---AAAATTCGT-AT-CCTTCTGTCAC-A-AACTTCGTCTG-TTTCGG-AATAATTT-CGG-AGG-CCG--AAATGGCTT-GCAG-AATTGA-G-TTTC--GGATGA-TTTAGTGGTT-GGCGTGC-ACTC-TTCTA--GCGTCTA-CC-ACCCTA-CCGT-GAGCTC-A-CCC-----A-CGGA-CAGATACTGGGAC-AATGACGTG-C--------------------------------------------------------------------------------------------------------------------
>ERX140515.3368608
------------------------------------------------------------------GCCTTGGCAGTCTCAG-------GCCG-TTTGGC-ATGGTTTATC-A-CCCA-TACCGCTACCACCC-TCA-T-----TTT-----TG-T-CCA-TGC-AC---A--TGTG-TTGTT-CTT-GG--TCAAAACT-GTGCATACCAGCTCTTCTACA-TTATATTCGT-ACTGTT-CGAAAATAATAGGCCA-TTTCGAGTGGCG-C-AAAATGGCTC-GT-GGGCGCG-AGCAAGTTA-CCCTGGAAGCCGGA-TTCACGATA-T-CCCTCGTTGCTG-AAA--TCCA-TTT-AAGCTGTT-CCCGTAG--AACGACCGTA-CCCTGG-CCA-----------------------------TACGAACTCCG-TTT-GGGCT-CCATAACCTG-CC-AAAA-CAACCGCAGCG---AAAATTCGT-AT-CCTTCTGTCAC-A-AACTTCGTCTA-TTTCGA-AATAATTT-CAG-AGC-CCG-AAAATGGCTT-GCAG-AATTAA-G-TTTC--GGATGA-TTTAGTGGTT-GGCGTGC-ACTC-TTCTA--GCGTCTA-CC-ACCCTA-CCGT-GAGCTC-A-CCC-----A-C-GGACAGATACTGCG--CAATGACGTG-CAGAAC-AATGT---------------------------------------------------------------------------------------------------------
>ERX140512.321027
------------------------------------------------GAGAAGCCTCTT-CGGT-GCACCGAACACCC-AAAAAC-TTGCCG-TTTTGC-ATGGTTTATC-A-CCCA-TACCGCTACGACCA-ACA-T-----TTT-----TG-T-CCA-TGC-AC---A--TGTG-TTGTT-CTT--GG-ACAAAACT-GTGCATACCAGCTCTTCTACA-TTACATTCGT-ACTGTT-CGAAAATAATAGGCCA-TTTCGAGTGGCG-C-AAAATGGCTC-GT-GCGCGCG-AGCAAGTTACCCCTGGAAGCCGGA-TTCACGATA-T-CCCTCGTTGATG-AAA--TCCA-TTT-GAGGTGTA-TCCGTAG--AACGACCGTA-CCCTGG-CCA-----------------------------TACGAACTCCG-TTT-GGGCT-CCATGACCCG-CC-AAAA-CGACCGCAGCG---AAAATTCGT-AT-CCTTCTGTCAC-A-AACTTCGTCTG-TTTTGG-AATAATTT-CGG-AGG-ACG-AAAACGGCTT-GCAG-AATTGA-G-TTTC--GGATGA-TTTAGTGGTT-GGCGTGC-ACTC-TTCTA--GCGTCTA-CC-ACCCTA-CCGT-GAGCTC-A-CCC-----A-CGGA-CAGA-----------------------------------------------------------------------------------------------------------------------------------------
>ERX140521.252263
---------------------------------------------------GAGAAGCCTCTTCGGTGCACCGAACACCCAA-AAACTTGCTG-TTTTGC-ATGGTTTATC-A-CCCA-TACCGCTACCACCC-ACA-T-----TTT-----TG-T-CCA-TGC-AC---A--TGTG-TTGTT-CTT-GG--AGAAAACT-GTGCATACCAGCTCTTCTACA-TTACATTCCT-ACTGTT-CGAAAATAATAGGCCA-TTTCGAGTGGCG-C-AAAATGGCTC-GT-GGGCGCG-AGCAAGTTA-CCCTGGAAGCCGGA-TTCATGATA-T-CCCTCGTTGCTG-AAA--TCCA-TTT-GAGGTGTA-TCCGTAG--AACGACCGTA-CCCTGG-CCA-----------------------------TACGAACTCCG-TTT-GGGCT-CCATGACCTG-CC-AAAA-CGACCGCAGCG---AAAATTCGT-AT-CATTCTGTCAC-A-AACATCGTCTG-TTTCGG-AATAATTT-CGG-AGG-CCG-AAAACGGCTT-GCAG-AATTGA-G-TTTC--AGATGA-TTTAGTGTTT-GGCGTGC-ACTC-TTCTA--GCATCTA-C-----------------------------------------------------------------------------------------------------------------------------------------------------------------------------------
>ERX140521.80185
-------------------------------------------------------------------------------------------------------------------------------------------------------------------------------------------------------------------------------TTACATTCGT-ACTGTT-CGAAAATAATAGGCCA-TTTCGAGTGGCG-C-AAAATGGCTC-GT-GGGCGCG-AGCAAGTTA-CCCTGGAAGCCGGA-TTCACGATA-T-CCCTCGTTGCTG-AAA--TCCA-TTT-GAGGTGTA-TCCGTAG--AACGACCGTA-CCCTGG-CCA-----------------------------TACGAACTCCG-TTT-GGGCT-CCATGACCTG-CC-AAAA-TGACCTCAGCG---AAAATTCGT-AT-CCTTCTGTCAC-A-CACTTCATCTG-TTTCGG-ATTAATTT-CGG-AGG-CCG-AAAACGGCTC-GCAG-AATTGA-G-TTTC--GGATGA-TTTAGTGCTT-GGCGTGC-ACTC-TTCTA--GCGTCTA-CC-ACCCTA-CCGT-GAGCTC--ACCC-----A-C-GGACAGATACTGCG-ACAATGACGTA-CAGAAC-AATGTTACATGACTCTATTTCTGCACCAACAAG-CCCT-ACATGCTAGTC-TGGATGGAAGGAGAAGCCTCTTCGGTGCACCGAACACCGAAAA----------------
>ERX140514.310569
-------------------------------------CTGGATGGAAGGAGAAGCCTCTT-CGGT-GCATCGAACNCCC-AAAAACTTTGCCGTTTTTGC-ATGGTTTATC-A-CCCA-TACCGCTACCACCC-ACATT-----TTT-----TG-T-CCA-TGC-AC---A--TGTG-TTGTT-CTT--GG-ACAAAACT-GAGCATACCAGCTCTTCTACA-TTACATTCGT-ACTGTT-TGAAAATAATAGGCCA-TTTCGAGTGGCG-C-AAAATGGCTC-GT-GGGCGCG-AGCAAGTAA-CCTTGGAAGCCGGA-TTCACTATA-T-CCCTCGTTGCTG-AAA--TCCA-TTT-GAGGTGTA-TCCGTAG--AACGACCGTA-CCATGG-CCA-----------------------------TACGAACTCCG-TTT-GGGCT-CCATGCCCTG-CC-CAAA-CAACAGCAGCG---AAAATTCGT-AT-CCTTCTGTCAC-A-CACTTCGTCCG-TTTCGG-AATAAATT-CGG-AGG-CCG-AAAACGGCTT-GCAG-AATTGA-G-TTTC--GGATGA-TTTAGTGGTT-GGCGTGC-ACTC-TTCTA--GCGTCTA-CC-ACCCTA-CCAT-CAGCTC-A-CCC-----A-CAGAC---------------------------------------------------------------------------------------------------------------------------------------------
>ERX140514.972925
----------------------------------------------------------------------------CCC-AAAAAC-TTGCCG-TTTTGC-ATGGTTTATC-A-CCCA-TACCGCTACCACAC-ACA-T-----TTT-----TG-T-CCA-TGC-AC---A--TGTG-TTGTT-CTT--GG-ACAAAACT-GTGCATACCAGCTCTTCTACA-TTACATTCGT-ACTGTT-CGAAAATAATAGGCCA-TTTCGAGTGGCG-C-AAAATGGCTC-GT-GGGCGCG-AGCAAGTTA-CCCTGGAAGACGTA-TTCACGATA-T-CCCACGTTGCTG-AAA--TCCA-TTT-GAGGTGTA-TCCATAG--AACGACCGTA-CCCTGG-CCA-----------------------------TACGAACTCCG-TTT-GGGCT-CCATGACCTG-CC-AAAC-CGACCGCAGCG---AAAATTCGT-AT-CCTTCTGTCAC-A-CACTTCGTCTG-TTTCGA-AATAATTT-CGG-AGG-CCG-AAAACGGCTT-GCAG-AATTGA-G-TTTC--GGATGA-TTTAGTGGTT-GGCGTGC-ACTC-TTCTA--GCGTCTA-CC-ACCCTA-CCGT-GAGCTC-A-CCC-----A-C-GGACAGATACTGCGAC-AATGAC-------------------------------------------------------------------------------------------------------------------------
>ERX140512.229316
------------------------------------------------GAGAAGCCTCTT-CGGT-GCACCGAACACCC-AAAAAC-ATGCCG-TTTTGC-ATGGTTTATC-A-CCCA-TACCGCTACCACCC-ACA-T-----TTT-----TG-T-CCA-TGC-AC---A--TGTG-TTGTT-CTT--GG-ACAAAACT-GTGCATACCAGCTCTTCTACA-TTACATTCGT-ACTGTT-CGAAAATAATAGGCCA-TTTCGAGTGGCG-C-AAAATGGCTC-GA-GAGCGCG-AGAAAGTTACCCCTAGAAGCCGGA-TTCACGATA-T-CCCTCGTTGCTG-AAA--TCCA-TTT-GAGGTGTA-TCCGTAG--AACGACCGTA-CCCTGG-CCA-----------------------------TACGAACTCCG-TTT-GGGCT-CCATGACCTG-CC-AAAA-CGACCGCAGCA---AAAATTCGT-AT-CCTTCTGTCAC-A-AACTTTGTCTA-TTTCGG-AATAATTT-AGG-AGG-CCG-AAAACGGCTT-GCAG-AGTTGA-G-TTTC--AGATGA-TTTAGTGGTT-GGCGTGC-ACTC-TTCTA--GCGTTTA-CC-ACCCTA-CCGT-GAGCTC-A-C-----------------------------------------------------------------------------------------------------------------------------------------------------------
>ERX140516.105950
------------------------------------------------------------------------------TTGGCAGTCTCAGCG-TTTTGC-ATGGTTTATC-A-CCCA-TAGCGCTACCACCC-ACA-T-----TTT-----TG-T-CCA-TGC-AC---A--TGTG-TTGTT-CTT-GG--AAAAAACT-GTGCATACCAGCTCTTCTACA-TTACATTCGT-ACTGTT-CGAAAATAATAGGCCA-TTTTGAGTGGCG-C-AAAATGGCTC-GT-GGGCGCG-AGCAAGTTA-CCCTGGAAGCCGGA-TTAACTATA-T-CCCTCGTTGCTG-AAA--TCCA-TTT-GAGGTGTA-TCCGTAG--AACGACCGTA-CCCAGG-CCA-----------------------------TACGAACTCCG-TTT-GGGCT-CCATGACCTG-CC-AAAA-CGACCGCAGCG---AATATTCGT-AT-CCTTCTGTCAC-G-AACTTCGTCTG-TTTCGG-AATAATTT-CGG-AGG-CCG-AAAACGGCTT-GCCG-AATTGG-G-TTTC--GGATGA-TTTAGTGGTT-GGCGTGC-ACTC-TTCTA--GCGTCTA-CC-ACCCTA-CCGT-GATCTC-A-CCC-----A-C-GGAC--------------------------------------------------------------------------------------------------------------------------------------------
>ERX140512.897920
------------------------------------------------GAGAAGCCTCATCGGT--GCACCGAACACCC-AAAAAC-TTGCCG-TTTTGC-ATGGTTTATC-A-CCCA-TACCGCTACCACCC-ACA-T-----TTT-----TG-T-CCA-TGC-AC---A--TGTG-TTCTT-CTT--GG-TCAAAACT-GTGCATACCAGCTCTTCTACA-TTATATTCGT-ACTATT-CGAAAATAATAGGCCA-TTTCGAGTGGCG-C-AAAATGGCTC-AT-TGGCGCG-AGCAAGTTA-CCCTGGAAGCCGGA-TTCACGATA-T-CCCTCCTTGCTG-AAA--TCCA-TTT-GAGGTGTA-CCCGTAG--AACGACCGTA-CCCTGG-CCA-----------------------------TACGAACTCCG-TTT-GGGCT-CCATGACCTG-CC-AAAA-CGACCGCAGCG---AAAATTCGT-AT-CCTTCTGTCAC-A-AACTTTGTCTG-TTTCGG-AATAATTT-CGG-AGG-TCG-AAAACGGCTT-GCAG-AATTGA-G-TTTC--GGATGA-TTTAGTGGTT-GGCGTGC-ACTC-TTCTA--GCATCTA-CC-ACCCTA-CCGT-GAGCTC-A-CCC-----A-C-GGACAGATACTGCGAC-AATGACGTG-C--------------------------------------------------------------------------------------------------------------------
>ERX140512.888768
-------------------------------------------------AGAAGCCTCTT-CGGT-GCACCGAACACCC-AAAAAC-TTGCCG-TTTTGC-ATGGTTTATC-A-CACA-TACCGCTATCACCC-ACA-T-----TTT-----TG-T-CCA-TGC-AC---A--TGTG-TTGTT-CTT--GG-AACAAACT-GTGCATACCAGCTCTTCTACA-TTACATTCGT-ATTGTT-TGAAAATAATAGGCCA-TTTCGAGTGGCG-C-AAAATGGCTC-GT-GGGCGCG-AGCAAGTTA-CCCTGGAAGCCGGA-TTCACGATA-T-CCCTCGTTGCTG-AAA--TCCA-TTT-GAGGTGTA-TCCGTAG--AACGACCGTA-CCCTGG-CCA-----------------------------TACGAACTCCG-TTT-GGGCT-CCATGACCTG-CC-AAAA-CGACCTCAGCG---AAAATCCGT-AT-CCTTCTGTCAC-A-CACTTTGTCTG-TTTCGG-AATAATTT-CGG-AGG-CCG-AAAACGGCTT-GCAG-AATTGA-G-TTTC--GGATGA-TTTAGTGGTT-GGCGTGC-ACTC-TTCTA--GCGTCTA-CC-ACCCTA-C-------------------------------------------------------------------------------------------------------------------------------------------------------------------------
>ERX140514.1466081
----------------------------------------------------------------------------------------------------------------------------------TTG-GC-AG-----TCT-----CA-G-CCA-TGC-AC---A--TGTG-TTGTT-CCT-GG--NCAAAACT-GTGCATACCAGCTCTTCTACA-TTACATTCGT-ACCGTT-CGAAAATAATAGGCCA-TTTCGAGTGGCG-C-AAAATGGCTC-GT-GGGCGCG-AGCAAGTTA-CCCTGGAAGCCGGA-TTCACGATA-T-CCCTCGTTGCTG-AAA--CCCA-TTT-GATGTGTA-TCCGTAG--AACGACCGTA-CCCTGG-CCA-----------------------------TACGAACTCTG-TTT-GGGCT-CCATGACCTG-CC-AAAA-TGACCGCAGCG---AAAATTCGT-AT-CCTTCTGTCAC-A-AACTTTGTCTG-TTTCAG-ATTAATTT-CGG-AGG-CCG-AAAACGGCTT-GCAG-AATTAA-G-TTTC--GGATGA-TTTAGTGGTT-GGTGTGC-ACTC-TTCTA--GCGTCTA-CC-ACCCTA-CCGT-GATCTC--ACCC-----A-C-GGACAGATACTGCG-ACAATGACGTG-CAAAAC-AATGTTACATGACTCTATTTCTGCACC-----------------------------------------------------------------------------------
>ERX140512.1562217
------------------------------------------------GAGAAGCCTCTT-CGGT-GCACCGAACACCC-AAAAAC-TTGCCG-TTTTGC-ATGGTTTATC-A-CCCA-TACGGCTACCACCC-ACA-T-----TTT-----TG-T-CCA-TGC-AC---A--TGTG-TTGTT-CTT--GG-ACAAAACT-GTGCATACCAGCTCTTCTACA-TTACATTCGT-ACCGTT-CGAAAATAATAGGCCA-TTTCGAGAGGCG-CAAAAATGGCTC-GT-GGGTCCG-AGCAAGTTA-CCCTGGAAGCCGGA-TTCACGATA-T-CCCTCGTTGCTG-AAA--TCCA-TTT-GAGGTGTA-TCCGTAA--AACGACCGTA-CCCTGG-CCA-----------------------------TACGAACTCCG-TTT-GGGCT-CCATGACCTG-CCAAAAA-CGNCCGCAGCG---AAAATTCGT-AT-CCTTCTGTCAC-A-TACTTCGTCTG-TTTCGG-AATAATTT-CGG-AGG-CCG-AAAACGGCTT-GCAG-AATTGA-G-TTTC--GGATGA-TTTAGTGGTT-GGCGTGC-ACTC-TTCTA--GCGTCTA-CC-NCCCTA-CCGT-GAGCTC---------------------------------------------------------------------------------------------------------------------------------------------------------------
>ERX140521.1005360
--------------------------------------------------------------------------------------------------------------------------------------------------------------------------------------------------AAAACT-GTGCATACCAGCTCTTCTACA-TTACATTCGT-ACTGTT-CGAAAATAATAGGCCA-TTTCGAGTGGCG-C-AAAATGGCTC-GT-GGGCGCG-AGCAAGTTA-CCCTGGAAGCCGGA-TTCATGATA-T-CCCTCGTTGCTG-AAA--TCCA-TTT-GAGGTGTA-TCCGTAG--AACGACCGTA-CCCTGG-CCA-----------------------------TACGAACTCCG-TTT-GGGCTACCATGACCTG-CC-AAAA-CGACCGCAGTG---AAAATTCGT-AT-CCTTCTGTCAC-A-AACTTCGTCTG-TTTCGG-AATAATTT-CGG-AGG-CCG-AAAACGGCTT-GCAG-AATTGA-G-TTTT--GGATGA-TTTAGTGGTT-GGCGTGC-ACTC-TTCTA--GCGTCTA-CC-ACCCTA-CCGT-GTGCTC-A-CCC-----A-C-GGATAGATACTGCG-ACAATGACGTG-CAGAAC-AATGTTACATGACTCTATTTCTGCACCAGCAGG-CCCA-ACATGCTAGTCTGGATGGAAGGAG-----------------------------------------------
>ERX140512.2047141
----------------------------------------------------------------------------------------------------------------------------------------CAT-----TTT-----TG-T-CCA-TGC-AC---A--TGTG-TTGTT-CTT-GG--ACAAAACT-ATGCATAGCAGCTCTTCTACA-TTACATTAAT-ACTGTT-CGAAAATAATAGGCCA-TTTCGAGTGGCG-C-AAAATGGCTC-GT-GGGCGCG-AGCAAGTTA-CCCTGGAAGCCGGA-TTCACGATA-T-CCCTCGTTGCTG-AAA--TCCA-TTT-GAGGTGTA-TCCGTAG--AACGACCGTA-CCCTGG-CCG-----------------------------TACGAACTCCG-TTT-GGGCT-CCATGACCTA-CC-AAAA-CGACCGCATCG---AAAATTCGT-AT-GCTTCTGTCAC-A-AACTTCGTCTG-TTTCGG-AATAATTT-CGG-AGG-CCG-AAAACGGCTT-CCAG-AATTGA-G-TTTT--GGATGA-TTTAGTGGTT-GGCGTGC-ACTG-TTCTA--GCGTCTA-CC-ACCCTA-CCGT-GAGCTC--ACCC-----A-C-GGACAGATACTGCG-ACAATGACGTG-CAGAAC-AATGTTACATGACTCTATTTCTGCACCAACAAG-CCCT-ACATGCT----------------------------------------------------------------
>ERX140515.1290102
------------------------------------------------------------------------------------------------------------------------------------------------------------------------------------GTT-CTT-GG--AAAAAACT-GTGCATACCAGCTCTTCTACA-TTACATTCGT-ACTATT-TGAAAATAATAGGCCA-TTTCGAGTGGCG-C-AAAATGGCTC-GT-GGGCGCG-AGCAAGTTA-CCCTGGAAGCCAGA-TTCACGATA-T-CCCTCGTTGCTG-AAA--TCCA-TTT-GAGGTGTA-TCCGTAG--AACGACCGTA-CCCTGG-CCA-----------------------------TACGAACTCCG-TTT-GGGCT-CCATGACCTG-CC-AAAA-CGACAGCAGCG---AAAATCCGT-AT-CCTTCTGTCAC-A-AACTTCGTCTG-TTTCGG-AATAATTT-CGG-AGG-CCG-AAAACGGCTT-GCAG-AATTGA-G-TTTG--GGATGT-TTTAGTGGTT-GGCGTGC-ACTC-TTCTA--GCGTCTA-CC-ACCCTA-CCGT-GAGCTC--ACCC-----A-C-GGACAGATACTGCG-ACAATGACGTG-CAGAAC-AATGTTACATGACTCTATTTCTGCACCAACAAG-CCCT-ACATGCTAGTC-TGGATGGAAGAAGAAGCCTCTTCGGTGCA------------------------------
>ERX140521.887154
------------------------------------------------------------------------------------------------------------------------------------------------------------------------------------------------ACAAAACT-GTGCATACCAGCTCTTCTACA-TTACATTCGT-ACTGTT-CGAAAATGATAGGCCA-TTTCTAGTGGCG-C-AAAATGGCTC-GT-GGGCGCG-AGCAAGTTA-CCCTGGAAGCCGGA-TTCACGATA-T-CCCTCGTTGGTG-AAA--TCCA-TTT-GAGGTGTA-TCCGTAG--AACGACCGTA-CCCTGG-CCA-----------------------------TACGAAGTCCG-TTT-GGGCT-CCATGACCTG-CC-AAAA-CGACCGCAGCG---AAAATTTGT-AT-CCTTCTGTCAC-A-AACTTTGACTG-TTTCGG-AATAATTT-CCG-AGG-CCG-AAAACGGCTT-GCAG-AATTGA-G-TTTC--GGATGA-TTTATTGGTT-GGCGTGC-ACTC-TTCTA--GCGTCTA-CC-ACCCTA-CCGT-GAGCTC-A-CCC-----A-C-GGACAGATACTGCGAC-AATGACGTG-CAGAAC-AATGTTACATGACTTTATTTCTGCACCAACAAGCCCTACATGCTAGTCTGGATGGAA-----------------------------------------------------
>ERX140515.1193735
-------------------------------------------------------------------------------------------------------------------CCC-ATACCGCTACCACC-CACAT-----TTT-----TG-T-CCA-TGC-AC---A--TGTG-TTGTT-CTT-GG--ACAAAACT-GTGCATACCAGCTCTTCTACA-TTACATTCGT-AATGTT-CGAAAATAATAGGCCA-TTTCGAGTGGCG-C-AAAATGGCTC-GT-GGGCGCG-AGCAAGTTA-CCCTGGAAGCCGTA-TTCACGATA-T-CCCTCGTTGCTG-AAA--TCCA-TTT-GAGGTGTA-TCCGTAG--AACGACCGTA-CCCTGG-CCA-----------------------------TACGAACTCCG-TTT-GGGCT-CCATGACCTG-CC-AAAA-CGACCGCAGTG---AAAATTCGT-AT-CCTTCTATCAC-A-CACTTCGTCTG-TTTCGG-AATAATTT-CGG-AGG-CCG-AAAACGGCTT-GCAG-AATTAA-G-TTTC--GGATGA-TTTAGTGGTT-GGCATGC-ACTC-TTCTA--GCATCTA-CC-ACCCTA-CCGT-GAGCTC--ACCC-----A-C-GGACAGATACTGCG-ACAATGACGTG-CAGAAC-AATGTTACATGACTCTATTTCAGCACCAACAAG-CCCT-ACATGCTAGTC-T----------------------------------------------------------
>ERX140521.33396
----------------------------------------------------------------------------------------------------------------------------------------------------------------------------------------------------------------------------CA-TTACATTCGT-ACTGTT-CGCAAATAATAGGCCA-TTTCGAGTGGCG-C-AAAATGGCTC-GT-GGGCGCG-AGCAAGTTA-CCATGGAAGCCGGA-TTCACGATA-T-CCCTCGTTGCTG-AAA--TCCA-TTT-GAGGTCTA-CCCGTAG--AACGACCGTA-CCCTGG-CCA-----------------------------TACGAACTCCG-TTT-GGGCT-CCATGACCTG-CC-AAAA-CGACCGCAGCG---AAAATTCGT-AT-CCTTCTGTCAC-A-AACTTTGTCTG-TTTCGG-AATAATTT-CGG-AGG-CCG-AAAACGGCTT-GCAG-AATTGA-G-TTTC--GGATGA-TTTAATGGTT-GGCGTGC-ACTC-TTCTA--GCGTCTA-GC-ACCCTA-CCGT-GAGCTC-A-CCA-----A-C-GGACAGATACTGCGAC-AATGACGTG-CAGAAC-AATGTTACATGACCCTATTTCTGCACTAGCAAGCCCTACAT-GCTA-GTCTGGAT--GGAAGGAGAAGCCTCTTCGGTGCACCGAA------------------------
>ERX140515.270309
-----------------------------------------------------------------------------------------------------------------------------------------------------------------TGC-AC---A--TGTG-TTGTC-CTT-GG--ACAAAACT-GTGCATACCAGCTCTTCTACA-TTAAATTCGT-ACTGTT-CGAAAATAATAGGCCA-TTTCGAGTGGCG-C-AAAATGGCTC-GT-GGGCGCG-AGCAAGTTA-CCCTGGAAGCCGGA-TTCACGATA-T-CCCTCGTTGCTG-AAA--TCCA-TTT-GAGGTGTA-TCCGTAG--ATCGACCGTA-CCCTGG-CCA-----------------------------TTCGAACTCCG-TTT-GGGCT-CCATGACCTG-CC-AAAA-CGACCGCAGCG---AAAATCTGT-AT-CCTTCTGTCAC-A-CACTTCGTCTG-TTTCGG-AATAATTT-CGG-AGG-CCG-AAAACGGCTT-GCAC-AATTGA-G-TTTC--GGATGA-TTTAGTGGTT-GGCGTGC-ACTC-TTCTA--GCGTCTA-AC-ACCCTA-CCGT-GAGCTC--ACCC-----A-C-GGACAGATACTGCG-ACAATGACGTG-CAGAAC-AATGTTACATGACTCTATTTCTGCACCAGCAAG-CCCT-ACGTGCTAGTC-TGGATGGA---------------------------------------------------
>ERX140512.2330853
----------------------------------------------------------------------------------------------------------------------------------------CAT-----TTT-----TG-T-CCA-TGC-AC---A--TGTG-TTGTT-CTT-GG--ACAAAACT-GTGCATACCAGCTCTTCTACA-TTACATTCGT-ACTGTT-CGAAAATAATAGGCCA-TTTCGAGTGGCG-C-AAAATGGCTC-GT-GGGCGCG-AGCAAGTTA-CCCTGGAAGCCGGA-TTCACGATA-T-CCCTCGTTGCTA-AAA--TCCA-TTT-G-GGTGTA-TCCGTAG--AACGACCGTA-CCCTGG-CCA-----------------------------TACGAACTCCG-TTT-GGGCT-CCATGACCTG-CC-AAAA-CGACCGCAGCG---AATATCCGT-AT-CCTTCTGTCAC-A-AACTTCGTCAG-TTTCGG-AATAATTT-CGG-AGG-CCG-AAAACGGCTT-GCAG-AATTGA-G-TTTT--GGATGT-TTTAGNGGTT-GGCGTGC-ACTC-TTCTA--GCGTCTA-CC-ACCCTA-CCGT-GAGCTC--ACCC-----A-C-GGACAGATACTGCG-ATATTGACGTG-CAGAAC-AATGTTACATGACTCTATTTCTGCACCAACAAG-CCCT-AC---------------------------------------------------------------------
>ERX140521.1067416
--------------------------------------------------------------------------------------------------GC-ATGGTTTATC-A-CCCA-TACCGCTACCAACC-ACA-T-----TTT-----TG-T-CCA-TGC-AC---A--TGTG-TTGTT-CTT--GG-ACAAAAAT-GTGCATACTAGCTCTTCTACA-TTACATTCGT-ACTGTT-CGAAAATAATAGGCCA-TTTCGAGTGGCG-T-AAAATGGCTC-GT-GGGCGCG-AGCAAGTTA-CCCTAGAAGCCGGA-TTCACGATA-T-CCCTCGTTGCTG-AAA--TCCA-TTT-GAGGTGTA-TCCGTAG--AACGACCGTA-CCCTGG-CCA-----------------------------TACGAACTCCG-TTT-GGGCT-CCATGACCTG-CC-AAAA-CGACCGCAGCA---AAAATTCGT-AT-CCTTTTGTCGC-A-CACTTCGTATG-TTTCGG-AAAAATTT-CGG-AGG-CCA-AAAACGGCTT-GGAG-AATTGA-G-TCTC--AGATGA-TTTAGTGGTT-GGCGTGC-ACTC-TTCTA--GCGTCTA-CC-ACCCTA-CCGT-GAGCTC-A-CCC-----A-C-GGACAGATACTGCGAC-AATGACGTG-CAGAAC---------------------------------------------------------------------------------------------------------------
>ERX140515.2172105
----------------------------------------------------------------------------------------CTGTGTGCCTTG-GCAGTCTCAG-A-CTCA-TACCGCTACCACCC-ACA-T-----TTT-----TG-T-CCA-TGC-AC---A--TGTG-TTGTT-CTT-GG--TCAAAACG-GTGCATACCAGCTCTTCTACA-TTATATTCGT-ACTGTT-CGAAAATAATAGGCCA-TTTCAAGTGGCG-C-AAAATGGCTC-GT-GGGCGCG-AGCAAGTTA-CCCTGGAAGCCGGA-TTCAAGATA-T-CCCTCCTTGCTG-AAA--TCCA-TTT-GAGGTGTA-CCCGTAG--AACGACCGTA-CCCTGG-CCA-----------------------------TACGAACTCCG-TTT-GGGCT-CCATGACCTG-CC-AAAA-CGACCGCAGCG---AAAATTCGT-AT-CCTTCTGTCAC-A-AACTTTGTCTG-TTTCAG-AATAATTT-CGG-AGG-TCA-AAAACGGCTT-GCAG-AATTGA-G-TTTC--GGATGA-TTTAGTGGTT-GGCGAGC-ACTC-TTCTA--GCGTCTA-CC-AACCTA-CCGT-GAGCTC-A-CCC-----A-C-GGACAAATACT-------------------------------------------------------------------------------------------------------------------------------------
>ERX140515.493750
-------------------------------------------------------------------------------------------------TGC-ATGGTTTATC-A-CCCA-TACCGCTACCACCA-CCAAG-----TTT-----TG-T-CCACTGG-GCACGA--TGTG-TTGTT-CTT-GG--ACAAAACT-GTGCATACCAGCTCTTCTACA-TTACATTCGT-ACTGTT-CGAAAATAATAGGCCA-TTTCGAGTGGCG-C-AAAATGGCTC-GT-GGGCGCG-AGCAAGTTA-CCTTGGAAGCCGGA-TTCACGATA-T-CCCTCGTTGCTG-AAA--TCCA-TTT-GAGGTGTA-TCCGTAG--AACGACCGTA-CCCTGG-CCA-----------------------------TACGAACTCCG-TTT-GGGCT-CCATGACCTG-CC-AAAA-CGACCGCAGAG---AAAATTTGT-AT-CCTTCTGTCAC-A-AACTTTGTCTG-TTTCGG-AATAATTT-CGG-AGG-CCG-AAAACGGCCT-GCAG-AATTGA-G-TTTC--GGATGA-TTTAGTGGTT-GGCGTGC-ACTC-TTCTA--GCGTCTA-CC-ACCCTA-CCGA-GAGCTC--ACCC-----A-T-GGACAGATACTGCG-ACAATGACGTG-CAGAAC-AATGTTTCATGACTCTATTTCTGCACCAGC--------------------------------------------------------------------------------
>ERX140516.3075360
----------------------------------------------------------------------------------AAAC-TTGCCG-TTTTGC-ATGGTTTATC-A-CCCA-TACCGTTACCACCC-ACA-T-----TTT-----TG-T-CCA-TGC-AC---A--TGTG-TTGTT-CTT--GG-ACAAAACT-GTGCATACCAGCTCTTCTACA-TTACATTCGT-ACTGTT-CGAAAATAATAGGCCA-TTTCGAGTGGCG-C-AAAATGGCTC-GT-GGGCGCG-AGCAAGTTA-CCCTGGAAGCCGGA-TTCACGATA-T-CTCTCGTTGCTG-AAA--TCCA-TTT-GAGGTGTA-TCCGTAG--AATGACCGTA-CCCTGG-CCA-----------------------------TACGAACTCCG-TTT-GGGCT-CCATGACCTG-CC-AAAA-CGACCGCAGCG---AAAACTCGT-AT-CCTTCTGTCAC-A-AACTTCGTCTG-TTTCGG-AATAATTT-CAG-AGG-CCG-AAAACGGCTT-GCAG-AATTGA-G-TTTC--GGATGG-TTTAGTGGTT-GGCGTGC-ACTC-TTCTA--GCGTCTA-CC-ACCCGT-CCGT-GAGCTC-A-CCC-----A-C-GGACAGATACTGCGAC-AATGACGTG-CAGAAC-AATGTTACATGACTCTATTTCTGCAC------------------------------------------------------------------------------------
>ERX140515.2542476
--------------------------------------------------GAGAAGCCTCATCGGTGCACCGAACACCC-AAAAAC-TTGCCG-TTTTGC-ATGGTTTATG-A-CCCA-TACCGCTACCACCC-ATA-T-----TTT-----TG-T-CCA-TGC-AC---A--TGTG-TTGTT-CTT--GG-TCAAAACT-GTGCATACCAGCTCTTCTACA-TTATATTCGT-ACTGTT-CGAAAATAATAGGCCA-TTTCGAGTGGCG-C-AAAATGGCTC-GT-GGGCGCG-AGCAAGTTA-CCCTAGAAGCCGGA-TTCACGATA-T-CCCTCCCTGCTG-AAA--TCCA-TTT-GAGGTGTA-CCCGTAG--AACGACCGTA-CCCTGG-CCA-----------------------------TACGAACTCCA-TTT-GGGCT-CCATGACCTG-CC-AAAA-TGACC-CAGCG---AAAATTCTT-AT-CCTTCTGTCAC-A-AACTTCGTCTG-TTTCGG-AATAATTT-CGG-AGC-CCG-AAAACGGCTT-GCAG-AATTGA-G-TTTC--GGATGA-TTTAGTGGTT-GGCGTGC-ACTC-TTCTA--GCGTCT--------------------------------------------------------------------------------------------------------------------------------------------------------------------------------------
>ERX140516.67496
------------------------------------------------------------------------------------------------------------------------------------C-ACA-T-----TTT-----TG-T-CCA-TGC-AC---A--TGTG-TTGTT-CTT-GG--AAAAAACT-GTGCATACCAGCTCTTCTACA-TTACATTCGT-ACTGTT-CGAAAATAATAGGCCA-TTTCGAGTGGCG-C-AAAATGGCTC-GT-GGGCGCG-AGCAAGTTA-CCCTGGAAGCCGGA-TTCACTATA-T-CCCTCGTTGCTG-AAA--TCCA-TTT-GAGGTGTA-TCCGTAG--AACGACCGTA-CCCTGG-CCA-----------------------------TACGAACTCCG-TTT-GGACT-CCATGACCTG-CC-AAAA-CGACAGCAGCG---AAAATTCGT-AT-CCTTCTGTCAC-A-AACTTCGTCTG-TTTCGG-AATAATTT-CGG-AGG-CCG-AAAATGGCTT-GCAG-AATTGA-G-TTTC--GGATGA-TTTAGTGGTT-GGCGTGC-ACTC-TTCTA--GCGTCTA-AC-ACCCTA-CCGT-GATCTC-A-TCC-----A-C-GGACAGATACTGCG-ACAATGACTTG-CAGAAC-AATGTTACATGACTCTATTTCTGCACCAGCAAG-CCCT-ACATGCTAGTCTGGA--------------------------------------------------------
>ERX140512.165710
------------------------------------------------------------------------------------------------------------------------------------------G-----TCT-----CA-G-CCA-TGC-AC---A--TGTG-TTGTT-CTT-GG--ACAAAACT-ATGCATACCAGCTCTTCTACA-TTACATTCGT-ACTGTT-CGAAAATA--TAGGCC-TTTCGAGTGGCG-C-AAAATGGCTC-GT-GGGCGCG-AGCAAGTTA-CCCTGGAAGCCGGA-TTCACGATA-T-CCCTCGTTGCTG-AAA--TCCA-TTT-GAGGTGTA-TCCGTAG--AACGACCGTA-CCCTGG-CCA-----------------------------TACGAACTCCG-TTT-GGGCT-CCATGACCTG-CC-AAAA-CGACCGCAGTG---AAAATTTGT-AT-CCTTCTGTCAC-A-AACTTCATCTG-TTTCGG-AATAATTT-CGG-AGG-CCG-AAAACGGCTT-GCAG-AATTGA-G-TTTC--GGATGA-TTTAGTGGTT-GGCGTGC-ACTC-TTCTA--GCGTCTA-CCAACCCTA-CCGT-GAGCTC--ACCC-----A-C-GGACAGATACTGCG-ACAATGACGTG-CAGAAC-AATGTTACATGACTCTATTTCTGCACCAGCAAG-CCCT-ACATGCT----------------------------------------------------------------
>ERX140512.331808
--------------------------------------------------------------------------------------------------------------------------------------------------------------------------------------T-CTT-GG--ACAAAACT-ATGCATACCAGCTCTTCTACA-TTACATTCGT-ACTGTT-CGAAAATAATAGGCCA-TTTCGAGAGGCG-C-AAAATGGCTC-GT--GGTGCG-AGCAAGTTA-CCCTTGAAGCCGGA-TTCACGATA-T-CCCTCGTTGCTG-AAA--TCCA-TTT-GAGGTGTA-TCCGTAG--AACGACCGTA-CCCTGG-CCA-----------------------------TACGAACTCCG-TTT-GGGCT-CCATGACCTG-CC-AAAA-CGACCGCAGCG---AAAATTCGT-AT-CCTTCTGTCAC-A-AACTTCGTCTGTTTTCGA-AATAATTT-CGG-AGG-CCG-AAAACGGCTT-GCAG-AATTGA-G-TTTC--GGATGATTTTAGTGGTT-GGCGTGC-ACTC-TTCTA--GCGTCTA-CC-ACCCTA-CCGT-GAGCTC--ACCC-----A-C-GGACAGATACTGCG-ACAATGACGTA-CAGAAC-AATGTTACATGACTCTATTTCTGCACTAGCAAG-CCCT-ACATGCTAGTC-TGGA-------------------------------------------------------
>ERX140521.943190
----------------------------------------------------------------------------------------------------------TTATC-A-CCCA-TACCGCTACCACCC-ACA-T-----TTT-----TG-T-CCA-TGC-AC---A--TGTG-TTGTT-CTT--GG-ACAAAACT-GTGCATACCAGCTCTTCTACA-TTACATTCGT-ACTGTT-CGAAAATAATAGGCCA-TTTCGAGTGGCG-C-AAAATGGCTC-GT-GGGCGCG-AGCAAGTTA-CCCTGGAAGCCGGA-TTCAAGATA-T-CCCTCATTGCTG-AAA--TCCA-TTT-GAGGTGTA-TCCGTAG--AACGACCGTA-CCCTGG-CCA-----------------------------TACGAACTCCG-TTT-GGGCT-CCATGACCTG-CC-AAAA-CGACCGCAGTG---AAAACTCGT-AT-CCTTCTGTCAC-A-AACTTCGTCTG-TTTCGG-AATAATTT-CGG-AGG-CCG-AAAACGGCTT-GCAG-AATTGA-G-TTTC--GGATGA-TTTAGTGGTT-GGCGTGC-ACTC-TTCTA--GCGTCTA-CC-ACCCTA-CCAT-GAGCTC-A-CCC-----A-C-GGACAGATACAGTGAC-AATGACGTG-CAG-AC-AATGTTACATGACT------------------------------------------------------------------------------------------------
>ERX140516.380154
-------------------------------------------------------GCCTCTTCGGTGCACCGAACACCC-AAAAAC-TTGCCG-TTTTGC-ATGGTTTATC-A-CCCA-TACCGCTACCACCC-ACA-T-----TTT-----TG-T-CCA-TGC-AC---A--TGTG-TTGTT-CTT--GG-AAAGAACT-GTGCATACCAGCTCTTCTACA-TTACATTCGT-ACTGTT-CGAAAATAATAGGCCA-TTTCGAGTGGCG-C-AAAATGGCTC-GT-GGGCGCG-AGCAAGTTA-CCCTGGAAGCCGGA-TTCTCTATA-T-CCCTCGTTGCTG-AAA--TCCA-TTT-GAGGTGTA-TCCGTAG--AACGACCGTA-CCCTGG-CCA-----------------------------TACGAACTCCG-TTT-GGGCT-CCATGACCTG-CC-AAAA-CGACCGCAGCG---AAAATTCGT-AT-CCTTCTGTCAC-A-AACTTCGTCTG-TTTCGG-AATAATTT-CGG-AGG-CTG-AAAACGTCTT-GCAG-AATTGA-G-TTTC--GGATGA-TTTAGTGGTT-GGCGTGC-ACTC--TCTA--GCGTCTA-CC-ACCCTA-CATT-GAGCTC-A-CCC-----A-C-GGACAGATACTGCGAC-AATGACG------------------------------------------------------------------------------------------------------------------------
>ERX140512.1459382
------------------------------------------------GAGAAGCCTCTT-CGGT-GCAACGAACACCC--AAAAC-TTGCCG-TTTTGC-ATGGTTTATC-A-CCCA-TACCGCTACCACCC-ACA-------TTT-----TG-T-CCA-TGC-AC---A--TGTG-TTGTT-CTT--GG-ACAAAACT-GTGCATACCAGCTCTTCTACA-TTACATTCAT-ACTGTT-CGAAAATGATAGGCCA-TTTCTAGTGGCG-C-AAAATGGCTC-GT-GGGCGCG-AGCAAGTTA-CCCTGGAAGCCGGA-TTCACGCTA-T-CCCTCGTTGCTG-AAA--TCCA-TTT-GAGGTGTA-TCCGTAG--AACGACCGTA-CCCTGG-CCA-----------------------------TACGAACTCCG-TTT-GGGCT-CCATGACCTG-CCAAAAA-CGACCGCAGAG---AAAATTCGT-AT-CCTTCTATCAC-A-AACTTCGTCTG-TTTCGG-AATAATTT-CGG-AGG-CCGAAAAACGGCTT-GCAG-AATTGA-G-TTTC--GGATGA-TTTAGTGGTT-GGCGTGC-ACTC-TTCTA--GCGTCTA-CC-ACCCTA-CCG-----------------------------------------------------------------------------------------------------------------------------------------------------------------------
>ERX140520.242012
----------------------------------------------------------------------------------------------------------------------------ACTACCACC-CACAT-----TTC-----TG-T-CCA-TGC-AC---A--TGTG-TTGTT-CTT-GG--ACAAAACT-GTGCATACCAGCTCTTCTACA-TTACATTCGT-ACTGTT-CGAAAATAATAGGCCA-TTTCGAGTGGCN-C-AAAATGGCTC-GT-GGGCGCG-AGCAAGTTA-CCGTGGAAGCCGGA-TTCACGATA-T-CCCTCGTTGCTG-AAA--TCCA-TTT-GAGGTGTA-TCCGTAG--AATGACCGTA-CCCTGG-CCA-----------------------------TACAAACTCCG-TTT-GGGCT-CCATGACCTG-CC-AAAA-CGACCGCAGCG---AAAATTCGT-AT-CCTTCTGTCAC-A-AACTTCGTCAG-TTTCGG-AATAATTT-CGG-AGG-CCG-AAAACGGCTT-GCAG-AATTGA-G--TTC--GGATGA-TTTAGTGGTT-GGCGTGC-ACTC-TTCTA--GCGTCTA-CC-ACCCTA-CCGT-GAGCTC--ACCC-----A-C-GGACAGATACTGTG-ACAATGACGTG-CAGAAC-AATGTTACATGACTCTATTTCTGCACCAACAAG-CCCT-ACATGCTAGTC-T----------------------------------------------------------
>ERX140514.984202
------------------------------------------------GAGAAGCCTCTT-CGGT-GCACCGAACACCC-AAAAAC-TTGCCG-TTTTGC-ATGGTTTATC-A-CCCA-TACCGCTACCACCC-ACA-T-----TTT-----TG-T-CCA-TGC-AC---A--TGTG-TTGTT-CTT--GG-ACAAAACT-GTGCATACCAGCTCTTCTACA-TTACATTCGT-ACTGTT-CGAAAATAATAGGCCA-TTTCGAGTGGCG-C-AAAATTGCTC-GT-GGGCGCG-AGCAAGTTA-CCCTGGAAGCCGGA-TTCACGATA-T-CCCTCGTTGCTG-AAA--TCCA-TTT-GAGGTGTA-TCCGTAG--AACGACCATA-CCCTGG-CCA-----------------------------TACGAACTCCG-TTT-GGGCT-CCATGACCTG-CC--AAA-CGACCGCAGCG---AAAATTCGT-AT-CCTTTTGTCAC-A-CACTTCGTCTG-TTTCGG-AATAATTT-CGG-AGG-CCG-AAAACGGCTT-GCAG-GATTGA-G-TTTC--GGATGA-TTTAGT-GTT-GGCGTGC-ACTC-TTCTA--GCGTCTA-CC-ACCCTA-CCGT----------------------------------------------------------------------------------------------------------------------------------------------------------------------
>ERX140515.78508
-----------------------------------------------------------------------------------------------------------------------------------------------------------------TGC-AC---A--TGTG-TTGTT-CTT-GG--ACAAAACT-GTGCATACCAGCTCTTCTACA-TTACACTCGT-ACTGTT-CGAAAATAATAGGTCA-TTTCGAGTGGCG-C-AAAATGGCTC-GT-GGGCACG-AGCAAGTTA-CCCTGGAAGCCGTA-TTCACGATA-T-CCCTCGTTGCTG-AAA--TCCA-TTT-GAGGTGTA-TCCGTAG--AACGACCGTA-TCCTGG-CCA-----------------------------TACGAACTCCG-TTT-GGGCT-CCATGACCTG-CC-AAAA-CGACCGAAGCG---AAAATTCGT-AT-CCTTCTGTCAC-A-AACTTAGGTTG-TTTCGG-AATAATTT-CGG-AGG-CCG--AAACGGCTT-GCAG-AATTGA-G-TTTC--GGATGA-TTTAGTGGTT-GGCATGC-ACTC-TTCTA--GCGTCTA-CC-ACCCAA-CCGT-GAGCTC--ACCC-----A-C-AGACAGATACTGCG-ACAATGACGTG-CAGAAC-AATGTTACATGACTCTATTTCTACACCAACAAG-CCCT-ACATGCTAGTC-TGGATGGA---------------------------------------------------
>ERX140512.283134
-----------------------------------------------------------------------------------------------------------------------------------------------------------------TGC-AC---A--TGTG-TTGTT-CTT-GA----AAAACT-GCGCATACCAGCTCTTCTACA-TTACATTCGT-ACTGTT-TGAAAATAATAGGCAA-TTTCGAGTGGCG-C-AAAATGGCTC-GT-GGGCGCG-AGCAAGTTA-CCCTGGAAGCCGGA-TTCACGATA-T-CCCTCGTTGCTG-AAA--TCCA-TTT-GAGGTGTA-TCCGTAG--AGCGACCGTA-CCCTGG-CCA-----------------------------TACGAACTCCG-TTT-GGGCT-CCATGACCTG-CC-AAAA-TGACTGCAGTT---AAAATCCGT-AT-CCTTCTGTCAC-A-AACTTCGTCTA-TTTCGG-AATAATTT-CGG-AGG-CCA-AAAACGGCTT-GCAG-AATTGA-G-TTTC--AGATGA-TTTAGTGGTT-GGCGTGC-ACTC-TTATA--GCGTCTA-CC-ACCCTA-CCGT-GAGCTC--ACCC-----A-C-GGACAGATACTGCG-ACAATGACGTG-CAGAAC-AATGTTACATGACTCTATTTCTGCA-CAACAAG-CCTT-ACATGCTAGTC-TCGATGGA---------------------------------------------------
>ERX140516.1472777
-------------------------------------------------------------------------------------------------------------------------------CCACCC-ACA-T-----TTT-----TG-T-CCA-TGC-AC---A--TGTG-TTGTT-CTT-GG---AAAAACT-GTGCATACCAGCTCTTCTACA-TTACATTCGT-ACTGTT-CGAAAATAATAGGCCA-TTTCGAGTGGCG-C-AAAATGGCTC-GT-GGGCGCG-AGCAAGTTA-CCCTGGAAGCCGGA-TTCACTATA-T-CCCTCGTTGCTG-AAA--TCAA-TTT-GAGGTGTA-TCCGTAG--AACGACTGTA-CCCTGG-CCA-----------------------------TACGAACTCCG-TTT-GGGAT-CCATGACCTG-CC-AAAA-CGACCGCAGCG---AAAATTCGT-AT-CCTTCTGTCAC-A-AACTTTGTCTG-TTTCGG-AATAATTT-CAG-AGG-CCG-AAAACGGCTT-GCAG-AATTGA-G-TTTC--AGATGA-TTTAGTGGTT-GGCGTGC-ACTC-TTCTA--GCGTCTA-CC-ACCCTA-CCGT-GAGCTC-A-CCC-----A-A-GGACAGATACTGCG-ACAATGACTTG-CAGAAC-AATGTTACATGACTCTATTTCTGCAC------------------------------------------------------------------------------------
>ERX140514.802834
-------------------------------------------------------------------------------------------------------------------------------------------------------------------------------------TT-CTT-GG--ACAAAACT-GTGCATACCAGCTCTTCTACA-TTACATTCAT-ACTGTT-CGAAAATAATAGGCCA-TTTCGAGTGGCG-C-AAAATGGCTT-GT-GGGCGCG-AGCAAGTTA-CCCTGGAAGCCGGA-TACACGATA-T-CCCTCGTAGCTG-AAA--TCCA-TTT-GAGGTGTA-TCCGTAG--AACGACTGTA-CCCTGG-CCA-----------------------------TATGAACTCCG-TTT-GGGCT-CCATGACCTG-CC-AAAA-CGACCGCAGCG---AAAATTCGT-AT-CCTTCTGTCAT-A-AACTTCGTCTG-TTTCGG-AATAATTT-CGG-AGG-CCG-AAAACGGCTT-GCAG-AATTGA-G-TTTC--GGATGA-TTTAGTGGTT-GGCGTGC-ACTC-TTCTA--GCGTCTA-CC-ACCCTA-CCGT-GAGCTC--ACCC-----A-C-GGACAGATACTGCG-ACAATGATGTG-CAGAAC-AATGTTACATGACTCTATTTCTGCACCAGCAAG-CCCT-ACATGCTAGTC-TGGATGGA---------------------------------------------------
>ERX140514.2322880
--------------------------------------------------GAAGCCTCTT-CGGT-GCACCGAACACCC-AAAAAC-TTGCCG-TTTTGC-ATGGTTTATC-A-CCCA-TACCGCTACCACCC-ACA-T-----TTT-----TG-T-CCA-TGC-AC---A--TGTG-TTGTT-CTT--GG-ACAAAAAT-GTGCATACCAGCTCTTCTACA-TTACATTCGT-ACTGTT-CGAAAATAATAGGCCA-TTTCGAGTGGCG-C-AAAATGGCTC-GT-GGGCGCG-AGCAAGTTA-CCCTGGAAGCCGGA-TTCACGATA-T-CCCTCGTTGCTG-AAA--TCCA-TTT-GAGGTGTA-TCCGTAG--AACGATCGTA-CCCTGG-CCA-----------------------------TACGAACTCCG-TTT-AGGCT-CCATGACCTG-CC-AAAA-CGACCGCAGCG---AAAATTCGT-AT-CCTTCTGTTAC-A-AACTTCGTCTG-ATTCGG-AATAATTT-CGG-AGG-CCG-AAAACGGCTT-GCAG-AATTGA-G-TTTC--GGATGA-TTTAGTGGTT-GGCGTGC-ACTC-TTCTA--TCGTCTA-CC-ACCCTA-CCGT-GAGCTC-A-CCC-----A-CGGACCAGATACTGCGAC-AAT----------------------------------------------------------------------------------------------------------------------------
>ERX140514.2185121
-------------------------------------------------------------------------------------------------------------TC-A-CCCA-TACCGCTACCACCC-ACA-T-----TTT-----TG-T-CCA-TGC-GC---A--TGTG-TTGAT-CTT-GG--ACAAAACT-GTGCATACCAGCTCTTCTACA-TTACATTCGT-ACTGTT-CGAAAATAATAGGCCA-TTTCGAGTGGCG-C-AAAATGGCTC-GT-GGGCGCG-AGCAAGTTA-CCCTGGAAGCCGGA-TTCATGATA-T-CCCTCCTTGCTG-AAA--TCCA-TTC-GAGGTGTA-TCCGTAG--AACGACCGTA-CCCTGG-CCA-----------------------------TACGAACTCCG-TTT-GGGCT-CCATGACCTG-CC-AAAA-CGACCGCAGCG---AAAATTTGT-AT-CCTTCTGTCAC-A-AACTTTGTCTG-TTTTGG-AATAATTT-CGG-AGG-ACG-AAAACGGCTT-GCAG-AATTGA-G-TTTC--GGATGA-TTTAGTGGTT-GGCGTGC-ACTC-TTCTA--GCGTCTA-CC-ACCCTA-CCGT-GAGCTC-A-CCC-----A-C-GGACAGATACTGCG-ACAATGACGTG-CAGAAC-AATGTTACATGACTCTATTTCTGCACCAACAAG-CCCT-ACATGCTAG--------------------------------------------------------------
>ERX140519.817031
-------------------------------------------------------------------------ACACCC-AAAAAC-TTGCCG-TTTTGC-ATGGTTTATC-A-CCCA-TACCGCTACCACCC-ACA-T-----TTT-----TG-T-CCA-TGC-AC---A--TGTG-TTGTT-CTT--GG-ACAAAACT-GTGCATACCAGCTCTTCTACA-TTACATTCAT-ACTGTT-CGAAAATAATAGGCCA-TTTCGAGTGGCG-C-AAAATGGCTC-AT-GGGCGCG-AGCAAGTTA-CCCTGGAAGCCGGA-TTCACGATA-T-CCCTCGTTGCTG-AAA--TCCA-TTT-GAGGTGTA-TCCGTAG--AACTTCCGTA-CCCTGG-CCA-----------------------------TACGAACTCCG-TTT-GGGCT-CCATGACCTG-CC-AAAA-CGACCGCAACG---AAAATTCGT-AT-CCTTCTGTCAC-A-AACTTCGTCTG-TTTCGG-AATAATTT-CGG-AGG-CCG-AAAACGGCTT-GCAG-AATTGA-G-TTTC--GGATGA-TTTAGTGGTT-GGCGTGC-ACTC-TTCTA--GCGTCTA-CC-ACCCTA-CCGT-GAGCTC-A-CCC-----A-CGGA-CAGATACTGCGAC-AAT----------------------------------------------------------------------------------------------------------------------------
>ERX140514.1844514
----------------------------------------------------------------------------------------------------------------------------CTACCACCC-ACA-T-----TTT-----TG-T-CCA-TGC-AC---A--TGTG-TTGTT-CTT--GG-ACGAAACT-GTGCATACCAGCTCTTCTACA-TTACATTCGT-ACTGTT-CGAAAATAATAGGCCA-TTTCGAGTGGCG-C-AAAATGGCTC-AT-GGGCGCG-AGCAAGTTA-CCCTGGAAGCCGGA-TTCACGATA-T-CCCTCGTTGCTG-AAA--TCCA-TTT-GAGGTGTA-TCCGTAA--AACGACCGTA-CCCTGG-CCA-----------------------------TACGAACTCCG-TTT-GGGCT-CCATGGCATG-CC-AAAA-CGACCGCAGCG---AAAATTCGT-AT-CCTTCTGTCAG-A-CACTTCGTCTG-TTTCGG-AATAATTT-CGG-AGG-CCG-AAAACGGCTT-GCAG-AATTGA-G-TTTA--GGATGA-TTTAGTGGTT-GGCGTGC-ACTC-TTCTA--GCGTCTA-CC-ACCCTA-CCGT-GAGCTC-A-CCC-----A-C-GGACAGATACTGCGAC-AATGACGTG-CAGAAC-AATGTTACATGACTCTATTTCTGCTCCAACAAGCCCTANATG--------------------------------------------------------------------
>ERX140521.1184379
--------------------------------------------------------------------------------------------------------------------------------CACCC-AAA-T-----TTT-----TG-T-CCA-TGC-AC---A--TGTG-TTGTT-CTT-GG--ACAAAACT-GTGCATACCAGCTCTTCTACA-TTACATTCGT-ACTGTT-CGAAAATAATAGGCCA-TTTAGAGTGGCG-C-AAAATGGCTC-GT-GGGCGCG-AGCAAGTTA-CCCTGGAAGCCGGA-TTCACGATA-T-CCCTCGTTGCTG-AAA--TCTA-TTT-GAGGTGTA-TCTGTAA--AACGACCGTA-CCCTGG-CCA-----------------------------TAC-AACTCCG-TTT-GGGCT-CCATGACCTG-CC-AAAA-CGACCGCAGAG---AAAATTCGC-AT-CCTTCTGTCAC-A-AACTTCGTCTG-TTTCGG-AATAATTT-CGG-AGG-CCG-AAAACGGCTT-GCAG-AATTGA-G-TTTC--GGATGA-TTTAGTGGTT-GGCGTGC-ACAC-TTCTA--GCGTCTA-CC-ACCCTA-CCGT-GAGCTC-A-CCC-----A-C-GGACAGATACTGCG-ACAATGACGTG-CAG-AC-AATGTTACATGACTCTATTTCTGAACCAGCAAG-CCCT-ACATGCTAGTCTGGATGGA----------------------------------------------------
>ERX140515.1218831
-------------------------------------------------------------------------ACNCCC-AAAAAC-TTGCCG-TTTTGC-ATGGTTTATC-A-CCCA-TACCGCTACCACCC-ACA-T-----TTT-----TG-T-CCA-TGC-AC---A--TGTG-TTGTT-CTT--GG-ACAAAACT-GTGCATACCAGCTCTTCTACA-TTACATTCGT-ACTGTT-CGAAAATAATAGGCCA-TTTCGAGTGGCG-C-AAAATGGCTC-GT-GGGCGCG-AGCAAGTTA-CCCTGGAAGCCGGA-TTCATGATA-T-CCCTCGTTGCTG-AAA--TCCA-TTT-GAGGTGTA-TCCGTAG--AACGACCGTA-CCCTGG-CCA-----------------------------TACGAACTCCA-TTT-GGGCT-CCATGACCTG-CC-AAAG-CGACCGCAGCG---AAAATCCGT-AT-CCTTCTATCAC-A-AACTTCGTCTG-TTTCGG-AATAATTT-CGG-AGG-CCG-AAAACGGCTT-GCAG-AATTGT-G-TTTC--GGATGA-TTTAGTGGTT-GGCGTGC-ACTC-TTCTA--GCGTCTA-CC-ACCCTA-CCGT-GAGCTC-A-CCC-----A-CGGA-CAGATACTGCGAC-AATGATGTG-CAGAAC-AATGTCACATGACT------------------------------------------------------------------------------------------------
>ERX140521.1105443
----------------------------------------------------------------------------------------------------------------------------------------------------------------------------------TTGTT-CTT-GG--ACAAAACT-GTGCATACCAGCTCTTCTACA-TTACATTCGT-ACTGTT-CAAAAATAATAGGCCA-TTTCGAGTGGCG-C-AAAATGGCTC-GT-GGGCGCG-AGCAAGTTA-CCCTGGAAGCCGGA-TTCACGATA-T-CCCTCGTTGCTG-AAA--TCCA-TTT-GAGGTGTA-CCCGTAG--AACGACCGTA-CCCTGG-CCA-----------------------------TACAAACTCCG-TTT-GGGCT-CCATGACCTG-CC-AAAA-CGACCGCAGCG---AAAATTCGT-AT-CCTTCTGTCAC-A-AACTTCGTCTG-TTTCGG-AATAATTT-CGG-AGG-CCG-AAAACGGCTT-GCGG-AATTGA-G-TTTC--GGATAA-TTTGGTGGTT-GGCGTGC-ACTC-TTCTA--GCGTCTA-CC-ACCTTA-CCGT-GAGCTC-A-CCC-----A-C-GGACAGATACTGCG-ACAATGACATG-CAGAAC-AATGTTACATGACTCTATTTCTGCACCAACAAG-CCCT-ACATGCTAGTCTGGATGGA----------------------------------------------------
>ERX140512.317524
---------------------------------------------------------------------------------------------------------------------------------------------------------------------------------------------G--ACAAAACT-GTGCATACCAGCTCTTCTACA-TTACATTCTT-ACTGTT-CGAAAATAATAGGCCA-TTTCGAGTGGAGCA-AAAATGGCTC-GT-GGGCGCG-AGCAAGTTA-CCCTGGAAGCCGGA-TTCACGATA-T-CCCTCGTTGCTG-AAA--TCCA-TTT-GAGGTGTA-TCCGTAG--AACGACCGTA-CCCTGG-CCA-----------------------------TACGAACTCCG-TTT-GGGCT-CCATGACCTG-CC-AAAA-CGACCGCAGCG---AAAATTCGT-AT-CCTTCTGTCAC-A-CACTTCGTCTG-TTTCGG-ATTAATTT-CGA-AGG-CGG-AAAACGGCTT-GCAG-AATTGA-G-TTTC--GGATGA-TTTAGTGGTT-GGCGTGC-ACTC-TTCTA--GCGTCTA-CC-ACCCTA-CCGT-GAGCTC-A-CCC-----A-C-GGAGAGAAACTGCG-ACAATGACGTG-CAGAAC-AATGTTACATGACTCTATTTCTGCACCATCAAG-CCCT-ACATGCTAGCTG-----------------------------------------------------------
>ERX140512.1461203
-------------------------------------------------------------------------------------------------------------------------------------------------TT-----TG-T-CCA-TGC-AC---A--TGTG-TTGTT-CTT-GG--ACAAAACT-GTGCATACCAGCTCTTCTACA-TTACATTCGT-ACTGTT-CGAAAATAATAGGCCA-TTTTGAGAGGCG-C-AAAATGGCTC-GT-GGGCGCG-AGCAAGTTA-CCCTGGAAGCCGGA-TTCACGATA-T-ACCTCGTTGCTG-AAA--TCCA-TTT-GAGGTGTA-TCCATAG--AACGACCGTA-CCCTGG-CCA-----------------------------TACGAACTCCG-TTT-GGGCT-CCCTGACCTG-CC-AAAA-CGACCGCAGCG---AAAATTCGT-AT-CCTTATGTCAC-A-CACTTCGTCTG-TTTCGG-AATAATTT-CGG-AGG-CCG-AAAACGGCTT-GCAG-AATTGA-G-TTTC--GGATGA-TTTAGTGCTT-GGCGTGC-ACTC-TTCTA--GCGTCTA-CC-ACCCTA-TCGT-GAGCTC--ACCC-----A-C-GGACAGATACTGTG-ACAATGACGTG-CAGAAC-AATGTTACATGACTCTATTTCTGCACCAGCAAG-CCCT-ACATGCTAGTC-TGGATGGA---------------------------------------------------
>ERX140514.2115276
-------------------------------------------------------------------------------------------------TTG-GCAGTCTCAG-A-CCCA-TACCGCTACAGCCC-ACAT------TTT-----TG-T-CCA-TGC-AC---A--TGTG-TTGTT-CTTAGG--ACAAAACT-GTGCATACCAGCTCTTCTACA-CTACATTCAT-ACTGTT---GAAAATATAGGCCA-TTTCGAGTGGCT-C-AAAATGGCTC-GT-GGGCGTG-AGCAAGTTA-CCCTGGAAGCCGGA-TTCACGATA-T-CCCTCGTTGCTG-AAA--TCCA-TTT-GAGGTGTA-TCCGTAG--AACGACCGTA-CCCTGG-CCA-----------------------------TACGAACTCCG-TTT-GGGCT-CCATGACCTG-CC-AAAA-CGATCGCACTG---AAAATTCGT-AT-CCTTCTGTCAC-A-CACTTCGTCTG-TTTCGG-AATAATTT-CGG-AGG-CCG-AAAACGGCTT-CCAG-AATTCA-G-TTTC--GGATGA-TTTAGTGGTT-GGCGTGC-ACTG-TTCTA--GCGTCTA-CC-ACCCTA-CCGT-GAGCTC--ACCC-----A-C-GGACAGATACTGCG-ACAATGACGTG-CA-------------------------------------------------------------------------------------------------------------------
>ERX140516.62361
------------------GCAAGCCCTGCATGCTAGTCTGGATGGAAGGAGAAGCCTCTT-CGGT-GCACCGAACNCCC-AAAAAC-TTGACGTTTTTGC-ATGGTTTATC-A-CCCA-TACCGCTACCACCC-ACA-T-----TTT-----TG-T-CCA-TGC-AC---A--TGTG-TTGTT-CTT--GG-ACAAAACT-GTGCTTACTAGCTCTTCTACA-TTACATTCGT-ACTGTT-CGAAAATAATAGGCCA-TTTCGAGTGGCC-C-AAAATGGCTC-CT-GGGCGCG-AGCAAGTTA-CCCTGGAAGCCGGA-TTCACGATA-T-CCCTCGTTGCTG-AAA--TCCA-TTT-GAGGCGTA-TCCGTAG--AACGACCGTA-CCCTGG-CCA-----------------------------TACGAACTCCG-TTT-GGGCT-CCATGACCTG-CC-AAAA-CGACCGCAGCG---AAAATTCGC-AT-CCTTCTGTCAC-A-AACTTTGTCTG-TTTCAG-AATAATTT-CGG-AGG-CCG-AAAACGGCTT-GCAG-AATTGA-G-TTTC--GGATGA-TTTACTGGTT-GGCGTGC-ACAC-TTCTA--GCGTCTA-CC-A--------------------------------------------------------------------------------------------------------------------------------------------------------------------------------
>ERX140512.1492058
----------------------------------------------------------------------------------------------------------------------------------------------------------------------------------------CTT-GG--ACAAAACT-GTGCATACAAGCTCTTCTACA-TTACATTCGT-ACTGTT-CGAAAATAATAGGCCA-TTTCAAGTGGCG-C-AAAATGGCTC-GT-GGGCGCG-AGCAAGTTA-CCCTGGAAGCCGGA-TTCACGATA-T-CCCTCGTTGCTG-AAA--TCCA-TTT-GAGGTGTA-TCCGTAG--AACGATCGTA-CCCTGG-CCA-----------------------------TACGAACTCCG-GTT-GGACA-CCATGACCTG-CC-AAAA-CGACCACAGCG---AAAATTCGT-AT-CCTTCTGTCAC-A-CACTTTGTCTG-TTTAAG-AATAATTT-CGG-AGG-CCG-AAAATGGCTT-GCAG-AATTGA-G-TTTC--GGATTA-TTTAGTGGTT-GGCGTGC-ACTC-TTCTA--GCGTCTA-CC-ACCCTA-CCGT-GAGCTC-A-CCC-----A-C-GGACAGATACTGCG-ACAATGACGTG-CAGAAC-AATGTTACATGACTCTATTTCTGCACCAGCAAG-CCCT-ACATGCTAGTCTGGATGGAAGGAGAAGCCTCTTCG------------------------------------
>ERX140515.1028825
------------------------------------------------GAGAGGCCTCTT-CGGT-GCACCGAACACCC-AAAAAC-TTGCCG-TTTTGC-ATGGTTTATC-A-CCCA-TACCGCTACCACCC-ACA-T-----TTT-----TG-T-CCA-TGC-AC---A--TGTG-TTGTT-CTT--GG-ACAAAACT-GTGCATACCAGCTCTTCTACA-TTACATTCGT-ACTGTT-CGAAAATAATAGGCCA-TTTCGAGTGGCG-C-AAAATGGCTA-GT-GGGCGCG-AGCAAGTTA-CCCTGGAAGCCGGA-TTCACGATA-T-CCCTCGTTGCTG-AAA--TCTA-TTT-GAGGTGTA-TCCGTAG--AACGACCGTA-CCCTGG-CAA-----------------------------TACGAACTCCG-TTT-GGGAT-CCATGACCTG-CC-AAAA-CGACCGTAGCG---AAAATTCTT-AT-CCTTCTGTCAC-A-AACTTCGTCTG-TTTCGG-AATAATTT-CGG-AGG-CCG-AAAATGGCTT-GCAG-AATTGA-G-TTTC--GGATGA-TTTAGTGGTT-GGCGTGC-ACTC-TTCTA--GCGTCTA-CC-ACCCTA-CCGT-GAGTTC-A-CCC-----A-CG------------------------------------------------------------------------------------------------------------------------------------------------
>ERX140514.957867
----------------------------------------------------------------------------------------------------------TTATC-A-CCCA-TACCGCTACCACCC-ACA-T-----TTT-----TG-T-CCA-TGC-AC---A--TGTG-TTGTT-CTT-GG--ACAAAACT-GTGCATACCAGCTCTTCTACA-TTACATTCGT-ACTGTT-CGAAAATAATAGGCCA-TTTCGAGTGGCG-C-AAAATGGCTC-GT-GCGCGCG-AGCAAGATA-CCCTGGAAGCCGGA-TTCACGATA-T-CCCTCCTTGCTG-AAA--TCCA-TTT-GAGGTGTA-TCCGTAG--AACGACCGTA-CCCTGG-CCA-----------------------------TATGAACTCCG-TTT-GGGCT-CCATGACCTG-CC-AAAA-CGACCGCAGCG---AAAATTCGT-AT-CCTTCTGTCAC-A-TACTTTGTCTG-TTTCGG-AATAATTT-CGG-AGG-CCG-AAAACGGGTT-GCAG-AATTGA-G-TTTC--GGATGA-TTTAGTGGTT-CGCGTGC-ACTC-TTCTA--GCGTCCA-CC-ACCCTA-CCGT-GAGCTC-A-CCC-----A-C-GGACAGATACAGTG-ACAATGACGTG-CAGAAC--ATGTTACATGACTCTATTTCTGCACCAACAAG-CCCT-A----------------------------------------------------------------------
>ERX140515.2189334
------------------------------------------------------------------------------------------------------TGGTTTATC-A-CCCA-TACCACTACCACCC-ACA-T-----TTT-----TG-T-CCA-TGC-AC---A--TGTG-TTGTT-CTT--GG-ACAAAACT-GTGCATACCAGCTCTTCTACA-TTACATTCGT-ACTGTT-CGAAAATAATAGGCCA-TTTCGAGTGGCG-C-AAAATGGCTC-GT-GGGCGCG-AGCAAGTTA-CCCTGGAAGCCGGA-TTCACGATA-T-CCCTCGTTGCTG-AAA--TCCA-TTT-GAGGTGTA-TCCGTAG--AACGACCGTA-CCCTAG-CCA-----------------------------TACGAACTCCG-TTT-GGGCT-CCATGACCTG-CC-AAAA-CGACCACAGCG---AAAATTTGT-AT-CCTTTGGTCAC-A-CACTTCGTCTG-TTTCGG-AATAATTT-CGG-AGG-CCG-AAAACGGCTT-GCAG-AATTGA-G-TTTC--GGATGA-TTTAGTGGTT-GGCGTGC-ACTC-TTCTA--GCGTCTA-CC-ACCCTA-CCGT-GAGCTC-A-CCC-----A-CGGA-CAGATACTGCGAC-AATGACGT-----------------------------------------------------------------------------------------------------------------------
>ERX140514.158479
-----------------------------------------------------------------------------------------GCCG-TTTTGC-ATGGTTTATC-A-CCCA-TACCGCTACCACCC-ANA-T-----TTT-----TG-T-CCA-TGC-AC---A--TGTG-TTGTT-CTT--GG-AC-AAACT-GTGCATACCAGCTCTTCTACA-TTACATTCGT-ACAGTT-CGAAAATAATAGGCCA-TTTCGAGTGGCG-C-AAAATGGCTC-GT-GGGCGCG-AGCAAGTTA-CCCTGGAATCCGGA-TTCACGATA-T-CCCTCGTAGCTG-AAA--TCAA-TTT-GAGGTGTA-TCCGTAG--AACGACCGTA-CCCTGG-CCA-----------------------------TACGAACTCCG-TTT-GGGCT-CCATGACCTG-CC-AAAA-CGACCGCAGCA---AAAATTCGT-AT-CCTTCTGTCAC-A-AACTTTGTCTG-TTTCGG-AATAATTT-CGG-AGG-CCG-AAAACGGCGT-GCAG-AATTGA-G-TTTC--GGATGA-TTTAGTGGTT-GGCGTGC-ACTC-TTCTA--GCGTCTA-CC-ACCCTA-CCGT-GAGCTC-A-CCC-----A-C-GGACAGATACTGTGAC-AATGACGTG-CAGAAC-AATGTTACATGACTCTATTTCTGCACCAAC--------------------------------------------------------------------------------
>ERX140512.1802079
[truncated: 164,274 more chars]
